# Supplementary material for: Programmable DARPin-based receptors for the detection of thrombotic markers
Source: Nat Chem Biol. 2022 Aug 8;18(10):1125–34. doi: 10.1038/s41589-022-01095-3 (PMC9512699; doi:10.1038/s41589-022-01095-3)
Supplement: Supplementary file 3 — Supplementary data for Supplementary Figures [file 41589_2022_1095_MOESM3_ESM.zip]

Archive with 24 entries (24 files):
- SuppFigure4_raw_data.xlsx
- __MACOSX/._SuppFigure4_raw_data.xlsx
- SuppFigure5_raw_data.xlsx
- __MACOSX/._SuppFigure5_raw_data.xlsx
- SuppFigure6_raw_data.xlsx
- __MACOSX/._SuppFigure6_raw_data.xlsx
- SuppFigure7_raw_data.xlsx
- __MACOSX/._SuppFigure7_raw_data.xlsx
- SuppFigure8_raw_data.xlsx
- __MACOSX/._SuppFigure8_raw_data.xlsx
- SuppFigure9_raw_data.xlsx
- __MACOSX/._SuppFigure9_raw_data.xlsx
- SuppFigure10_raw_data.xlsx
- __MACOSX/._SuppFigure10_raw_data.xlsx
- SuppFigure11_raw_data.xlsx
- __MACOSX/._SuppFigure11_raw_data.xlsx
- SuppFigure12_raw_data.xlsx
- __MACOSX/._SuppFigure12_raw_data.xlsx
- SuppFigure13_raw_data.xlsx
- __MACOSX/._SuppFigure13_raw_data.xlsx
- SuppFigure14_raw_data.xlsx
- __MACOSX/._SuppFigure14_raw_data.xlsx
- SuppFigure15_raw_data.xlsx
- __MACOSX/._SuppFigure15_raw_data.xlsx
