# Supplementary material for: Programmable DARPin-based receptors for the detection of thrombotic markers
Source: Nat Chem Biol. 2022 Aug 8;18(10):1125–34. doi: 10.1038/s41589-022-01095-3 (PMC9512699; doi:10.1038/s41589-022-01095-3)
Supplement: Supplementary file 3 — Supplementary data for Supplementary Figures [file 41589_2022_1095_MOESM3_ESM.zip › SuppFigure4_raw_data.xlsx]

## Sheet: S4a
	+ EPO (10 ng/mL)			uninduced
pTS380-B4	8.72287	9.38102	8.85401	9.62692	8.86067	8.72251
pTS380-B4 + pTS379	2.36096	2.43971	2.63103	2.99266	2.96875	2.65946
pTS864	9.74021	9.65475	6.62719	10.8496	11.0597	8.24205
reporter ctr	2.96789	3.39601	3.11292	3.35714	3.43746	4.26089

## Sheet: S4b
	RR120
1 % plasma	2.58311	2.72397	2.74093
20 µg/mL fibrinogen	2.43284	2.27631	3.15445
5 µg/mL DDimers	2.83049	3.09994	3.57425
100 ng/mL RR120	10.5902	11.155	15.7717
10 ng/mL RR120	8.58817	9.79942	14.9883
2 ng/mL RR120	2.57283	2.77575	2.87272
uninduced	2.33207	4.04922	2.71441

## Sheet: S4c
	human DDimer
10µg/mL	97.7296	107.413	99.2545
5µg/mL	100.864	115.45	109.794
2µg/mL	105.501	96.1805	95.2937
1µg/mL	93.0277	109.054	121.806
0.5µg/mL	126.815	105.261	101.232
uninduced	116.833	116.089	115.633

## Sheet: S4d
	human DDimer
10µg/mL	42828	43201	40532
5µg/mL	42207	44808	41633
2µg/mL	40095	42390	39952
1µg/mL	45533	45098	39545
0.5µg/mL	40114	40533	46437
uninduced	41658	44191	44301

## Sheet: S4e
	24h SEAP
50%	25.4124	24.2837	21.2884
25%	38.5712	35.718	32.3427
20%	35.3381	41.9855	32.5269
10%	33.4887		34.5262
5%	30.375	36.7032	31.4957
2.5%	23.8666	26.8177	27.3555
1%	23.6284	27.0975	23.0977
0%	18.4079	18.6287	19.6176

## Sheet: S4f
	Resazurin
50%	10714	10095	10203
25%	15149	14797	15216
20%	17659	18247	16565
10%	22356	31573	21559
5%	28114	26708	24801
2.5%	30498	30367	27556
1%	35510	36319	32032
0%	34936	35409	34368
