# Supplementary material for: Programmable DARPin-based receptors for the detection of thrombotic markers
Source: Nat Chem Biol. 2022 Aug 8;18(10):1125–34. doi: 10.1038/s41589-022-01095-3 (PMC9512699; doi:10.1038/s41589-022-01095-3)
Supplement: Supplementary file 3 — Supplementary data for Supplementary Figures [file 41589_2022_1095_MOESM3_ESM.zip › SuppFigure6_raw_data.xlsx]

## Sheet: -
	receptor signal	HTRF signal	number of functional receptors - plasma	number of functional receptors - xFDPs
A12-A12	1.39583	3.88113	6	0
B4-B4	9.20229	2.59242	15	0
D11-D11	1.57674	3.17238	6	0
C11-C11	1.02597	3.48259	6	1
F12-F12	1.01853	3.00102	6	0
A10-A10	0.982433	3.11586	5	0
D12-D12	1.21715	3.23318	8	0
F10-F10	1.23929	2.39116	9	0
A6-A6	17.3034	3.06049	19	1
F8-F8	1.20571	3.16922	2	1
B12-B12	0.959619	3.72037	7	0
B10-B10	1.09704	3.18234	6	0
F9-F9	1.71559	2.0244	6	1
A7-A7	18.2941	3.10966	19	1
A11-A11	1.1167	3.32994	5	0
C4-C4	1.28627	2.72348	5	0
F6-F6	8.28015	3.08404	17	0
E11-E11	1.10027	2.01292	5	0
G1-G1	1.24218	2.65454	8	1
				0
