# Supplementary material for: Programmable DARPin-based receptors for the detection of thrombotic markers
Source: Nat Chem Biol. 2022 Aug 8;18(10):1125–34. doi: 10.1038/s41589-022-01095-3 (PMC9512699; doi:10.1038/s41589-022-01095-3)
Supplement: Supplementary file 3 — Supplementary data for Supplementary Figures [file 41589_2022_1095_MOESM3_ESM.zip › SuppFigure7_raw_data.xlsx]

## Sheet: -
	plasma			xFDP			uninduced
A7B4	51.4936	43.292	48.9048	3.2656	3.3808	3.5424	2.9608	3.0952	2.912
A7G1	7.312	7.352	7.9064	1.928	1.5408	1.3904	2.1464	1.1224	1.836
B4A7	22.092	18.0856	21.7552	2.5432	2.5256	2.6816	3.1224	2.7872	3.1976
B4G1	6.0192	6.212	7.1344	1.3368	1.4928	1.36	0.8608	1.2832	1.2992
G1A7	58.2	49.5008	52.9176	2.5496	1.936	1.2264	2.1512	1.9592	2.356
G1B4	41.0336	36.452	41.4544	2.356	2.2448	2.348	1.2832	1.6136	2.6624
A7A7	38.108	38.5496	39.8688	2.448	2.6936	1.9768	1.644	1.7832	2.7352
B4B4	46.5336	37.5256	40.8232	2.6464	3.22	1.7344	1.8672	2.7048	2.7024
G1G1	1.5168	1.168	1.4448	2.3168	1.9616	0.5968	0.8824		1.2912
A7scFv	0.8632	1.1376	0.8872	1.0168	0.9168	0.8792	1.352	1.1592	1.4448
B4scFv	0.6528	0.7184	0.4688		1.5816	0.8608	0.992	1.4448	1.3
G1scFv	0.4136	1.1776	0.8696		1.1944	0.6456	1.3984	1.452	1.5904
scFvA7	38.192	45.9304	51.76	21.1096	24.6176	25.5784	2.4864	3.2424	2.4048
scFvB4	28.8472	36.5504	32.1592	26.9464	29.184	32.5584	2.4664	2.9928	2.7664
scFvG1	1.6336	2.0328	1.5288	1.6136	0.6736	1.1736	0.9064	1.5168	1.1376
scFvscFv	0.8528	1.264	1.2656	0.968	1.7104	1.2912	0.8792	1.7104	1.076
RR120	0.5688	0.5992	1.7976	1.268	0.6912	0.5752	0.8232	0.9064	1.1064
pS2ctr	12.9888	13.3648	13.8136	14.0536	14.052	14.8584	13.7008	14.2344	13.6312
