# Supplementary material for: Programmable DARPin-based receptors for the detection of thrombotic markers
Source: Nat Chem Biol. 2022 Aug 8;18(10):1125–34. doi: 10.1038/s41589-022-01095-3 (PMC9512699; doi:10.1038/s41589-022-01095-3)
Supplement: Supplementary file 3 — Supplementary data for Supplementary Figures [file 41589_2022_1095_MOESM3_ESM.zip › SuppFigure8_raw_data.xlsx]

## Sheet: S8a
Z' (Ω)	- Z'' only cells (Ω)
0.06232	0.01469
0.06358	0.01704
0.06493	0.01978
0.06647	0.02302
0.06821	0.02684
0.07024	0.03138
0.07258	0.03675
0.07546	0.04299
0.07897	0.05045
0.08322	0.0591
0.08839	0.06898
0.09475	0.08056
0.1024	0.0935
0.1121	0.1076
0.1231	0.1235
0.1369	0.142
0.153	0.1615
0.1729	0.1831
0.1946	0.2043
0.2224	0.2286
0.2516	0.2514
0.287	0.2757
0.3221	0.2976
0.3602	0.3189
0.41	0.343
0.4535	0.3579
0.5002	0.3799
0.5627	0.4081
0.6	0.4237
0.6557	0.4469
0.7137	0.4691
0.7763	0.4913
0.8429	0.513
0.9138	0.5329
0.9889	0.5506
1.067	0.5649
1.149	0.5729
1.231	0.5804
1.313	0.5827
1.394	0.5818
1.473	0.5777
1.55	0.5704
1.625	0.564
1.693	0.5581
1.764	0.554
1.826	0.5551
1.906	0.5629
1.969	0.5765
1.823	0.5474
2.059	0.6201
2.061	0.6503
2.186	0.7006
2.286	0.7537
2.372	0.8047
2.452	0.8655
2.587	0.9533
2.712	1.003
2.861	1.084
2.988	1.168
3.165	1.215
3.336	1.286

## Sheet: S8b
Z' (Ω)	1 µg/mL	2.5 µg/mL	10 µg/mL
0.1178	0.03408	0.03417	0.03524
0.1212	0.03764	0.03778	0.03887
0.1248	0.04158	0.04179	0.04287
0.1287	0.04612	0.04639	0.04747
0.1326	0.05124	0.0516	0.05269
0.1368	0.05712	0.05754	0.05868
0.1411	0.06393	0.06444	0.06562
0.1455	0.07171	0.07233	0.0736
0.1502	0.08116	0.08188	0.08321
0.1551	0.0922	0.09305	0.09447
0.1601	0.1051	0.1061	0.1077
0.1655	0.121	0.1223	0.124
0.1713	0.1398	0.1412	0.1431
0.1783	0.1619	0.1635	0.1656
0.1853	0.1887	0.1905	0.1929
0.194	0.2225	0.2245	0.2273
0.2039	0.2616	0.2638	0.2671
0.2165	0.3098	0.3122	0.3162
0.231	0.3624	0.3653	0.3701
0.2511	0.4319	0.4353	0.4413
0.2744	0.5068	0.5109	0.5184
0.3066	0.6013	0.6065	0.6163
0.3442	0.7007	0.7072	0.7195
0.391	0.816	0.8242	0.8398
0.4676	0.9769	0.9885	1.009
0.5505	1.111	1.126	1.152
0.6537	1.29	1.311	1.344
0.8197	1.546	1.576	1.622
0.9449	1.698	1.737	1.791
1.149	1.929	1.982	2.05
1.397	2.157	2.229	2.314
1.691	2.385	2.482	2.585
2.037	2.598	2.729	2.853
2.43	2.788	2.961	3.106
2.868	2.943	3.17	3.335
3.349	3.055	3.344	3.53
3.855	3.117	3.477	3.679
4.37	3.151	3.586	3.803
4.893	3.148	3.658	3.885
5.417	3.118	3.7	3.934
5.94	3.067	3.715	3.954
6.459	3.002	3.71	3.947
6.973	2.926	3.688	3.924
7.443	2.838	3.637	3.868
7.952	2.752	3.6	3.823
8.379	2.658	3.538	3.756
8.968	2.587	3.523	3.732
9.364	2.511	3.477	3.678
9.747	2.426	3.419	3.609
10.17	2.335	3.362	3.535
10.42	2.325	3.364	3.556
10.75	2.33	3.403	3.596
11.08	2.355	3.47	3.666
11.42	2.407	3.562	3.767
11.76	2.478	3.682	3.881
12.12	2.569	3.824	4.038
12.48	2.681	3.984	4.222
12.85	2.806	4.162	4.42
13.2	2.964	4.293	4.656
13.63	3.138	4.6	4.924
14.15	3.318	4.886	5.239

## Sheet: S8c
Z' (Ω)	1 µg/mL	2.5 µg/mL	10 µg/mL
0.2984	2.454	1.096	2.234
0.3767	2.91	1.303	2.673
0.4815	3.459	1.538	3.18
0.6295	4.137	1.819	3.79
0.8163	4.924	2.136	4.495
1.064	5.79	2.493	5.303
1.371	6.794	2.891	6.195
1.745	7.881	3.315	7.165
2.233	9.112	3.772	8.274
2.786	10.35	4.259	9.4
3.39	11.81	4.782	10.72
4.117	13.19	5.259	11.95
4.916	14.63	5.771	13.25
6.024	15.69	6.09	14.18
6.906	17.06	6.575	15.44
7.903	18.47	7.066	16.7
8.895	19.75	7.538	17.87
9.966	20.99	7.994	19.04
10.98	22.03	8.404	19.99
12.09	23.15	8.834	21.02
13.18	24.1	9.221	21.88
14.34	25.02	9.629	22.75
15.35	25.56	9.98	23.55
16.41	26.36	10.37	24.26
17.68	27.02	10.81	24.9
18.77	27.24	11	25.17
19.83	27.91	11.45	25.93
21.2	28.66	12.13	27.07
21.83	29.39	12.39	27.2
22.99	29.92	13.03	28.22
24.12	30.68	13.7	29.12
25.19	31.37	14.4	30.05
26.33	32.21	15.18	31.08
27.56	33.13	15.99	32.18
28.71	34.22	17.06	33.38
30	35.39	18.19	34.61
31	35.9	18.86	34.76
32.97	37.82	20.65	37.07
34.4	39.95	22.23	38.72
36.14	42.01	23.8	40.84
37.72	44.83	26.06	42.35
39.53	48.61	28.61	43.99
41.97	51.86	30.76	46.88
44.13	56.36	33.29	49.48
47.01	61.81	36.94	51.93
49.58	68.24	39.72	54.75
55.1	78.62	44.9	58.52
58.29	87.48	48.72	61.57
61.76	98.43	52.98	64.24
66.23	110	57.8	66.83
69.23	122.3	61.53	70.38
73.92	144.8	66.85	74.49
79.38	157.8	72.88	78.13
84.94	176.3	79.87	82.5
91.51	198.4	85.32	87.34
98.76	223.4	94.63	90.7
106	253.2	103	95.62
113.8	281	113.4	100.2
122.5	312.8	124	105.9
131.2	345.2	137.3	112.4
141.7	371.9	148.6	117.2
