# Supplementary material for: Programmable DARPin-based receptors for the detection of thrombotic markers
Source: Nat Chem Biol. 2022 Aug 8;18(10):1125–34. doi: 10.1038/s41589-022-01095-3 (PMC9512699; doi:10.1038/s41589-022-01095-3)
Supplement: Supplementary file 3 — Supplementary data for Supplementary Figures [file 41589_2022_1095_MOESM3_ESM.zip › SuppFigure9_raw_data.xlsx]

## Sheet: -
fraction	UV-Absorbance [mAu]		Activity - pTS379 + pTS380-B4		Activity - pTS380-B4
1	0.043		1.4157	1.8015	1.33675	1.16451
1	0.067
1	0.03
2	0.017		0.731658	1.88329	1.12213	1.26548
2	0.021
2	0.042
2	0.031
3	0.037		0.816661	1.67834	0.836195	1.06587
3	0.134
3	0.313
3	0.501
3	0.599
3	0.45
3	0.335
3	0.238
3	0.186
3	0.147
3	0.117
3	0.097
3	0.074
3	0.054
3	0.077
3	0.04
3	0.039
3	0.045
3	0.018
3	0.016
3	0.034
3	0.001
3	0.027
3	0.04
3	0.057
3	0.06
3	0.08
3	0.063
3	0.061
3	0.052
3	0.073
3	0.08
3	0.105
3	0.105
3	0.128
4	0.134		1.16318	1.84056	0.8745	1.23659
4	0.156
4	0.158
5	0.159		0.814422	2.05605	1.04974	1.17117
5	0.164
5	0.161
5	0.169
6	0.159		1.29148	1.79137	0.841129	1.12264
6	0.188
6	0.192
7	0.205		1.02543	1.95461	1.10784	1.01963
7	0.196
7	0.208
7	0.235
8	0.247		1.00727	1.99801	1.19564	1.17529
8	0.253
8	0.25
8	0.245
9	0.249		0.916518	2.04053	1.31768	1.38035
9	0.272
9	0.261
10	0.259		1.10952	1.94851	1.19498	1.28858
10	0.255
10	0.25
10	0.249
11	0.272		1.14976	2.16811	0.998571	1.14462
11	0.266
11	0.255
12	0.246		1.35771	1.89265	1.30048	1.13856
12	0.24
12	0.245
12	0.243
13	0.26		1.55829	1.98101	1.5178	1.62152
13	0.272
13	0.263
13	0.271
14	0.285		1.57909	1.65738	1.14782	1.38553
14	0.295
14	0.311
15	0.328		1.27454	1.62457	1.07376	1.56968
15	0.336
15	0.336
15	0.382
16	0.412		1.43264	1.5004	1.06002	1.36682
16	0.47
16	0.519
16	0.61
17	0.65		1.49012	1.72295	1.38437	1.71502
17	0.78
17	0.845
18	0.954		1.5938	1.73521	1.27072	1.36712
18	1.078
18	1.216
18	1.35
19	1.512		1.63932	2.03651	1.18831	1.54745
19	1.681
19	1.867
20	2.045		1.75536	1.59481	1.36356	1.58596
20	2.244
20	2.468
20	2.739
21	3.117		1.88782	2.03631	1.71909	1.7668
21	3.725
21	4.729
21	6.123
22	8.067		2.35135	2.66603	2.24681	1.87495
22	10.559
22	13.739
23	17.775		3.6592	3.77738	3.83613	3.05904
23	22.068
23	26.169
23	29.303
24	30.879		9.4006	8.24184	9.05332	6.97239
24	30.919
24	29.589
24	27.28
25	24.598		10.7795	14.6383	13.1158	15.8584
25	21.763
25	19.353
26	17.396		13.7502	20.6026	17.9905	19.1368
26	15.987
26	15.126
26	14.7
27	14.563		17.4885	27.5399	18.4563	24.7691
27	14.656
27	14.775
28	14.991		19.8637	33.2534	28.8179	25.7266
28	15.153
28	15.271
28	15.319
29	15.303		21.0314	31.8984	26.6781	28.3035
29	15.216
29	15.072
29	14.889
30	14.635		23.6203	37.5723	30.253	27.2026
30	14.397
30	14.147
31	13.873		21.4502	37.3314	30.6797	32.0758
31	13.588
31	13.322
31	13.103
32	12.886		21.1439	31.1042	22.5243	21.6668
32	12.644
32	12.482
32	12.32
33	12.208		18.6717	29.1261	19.8751	21.414
33	12.13
33	12.111
34	12.085		15.4764	26.3441	16.6984	17.1133
34	12.114
34	12.174
34	12.296
35	12.433		13.6019	21.4166	13.3148	13.877
35	12.631
35	12.845
36	13.114		10.2885	18.0015	10.2468	12.7109
36	13.422
36	13.752
36	14.155
37	14.573		10.9261	11.4562	8.84546	8.97986
37	15.005
37	15.516
37	16.049
38	16.627		10.1799	8.82384	5.35118	5.8178
38	17.207
38	17.866
39	18.537		6.69215	6.51141	3.58621	3.31431
39	19.283
39	20.031
39	20.864
40	21.731		3.31731	3.67915	2.42979	3.44998
40	22.638
40	23.602
40	24.632
41	25.64		3.26441	3.46046	2.57939	2.56871
41	26.703
41	27.755
42	28.81		2.71766	2.67717	1.95721	1.87872
42	29.815
42	30.811
42	31.709
43	32.521		2.16206	2.71898	1.6202	1.74976
43	33.206
43	33.792
44	34.232		1.75653	2.16262	1.33904	1.67722
44	34.535
44	34.692
44	34.71
45	34.612		1.86254	2.1703	1.37348	1.24686
45	34.444
45	34.128
45	33.753
46	33.334		1.63968	1.99648	1.29188	1.18358
46	32.942
46	32.552
47	32.284		1.53321	1.96026	1.36524	1.2253
47	32.065
47	32.018
47	32.146
48	32.516		1.41896	1.79041	1.08454	1.13821
48	33.116
48	34.045
48	35.228
49	36.71		1.18251	1.52512	1.24274	1.09507
49	38.424
49	40.522
50	42.755		1.50009	1.68948	1.61954	1.31824
50	45.12
50	47.748
50	50.29
51	52.778		1.0969	1.73613	1.27632	1.57991
51	55.126
51	57.177
52	58.924		1.17738	1.77494	1.32017	1.59191
52	60.203
52	60.945
52	61.157
53	60.712		1.19966	1.60606	1.48672	1.23649
53	59.635
53	58.048
53	55.729
54	53.057		1.39093	1.89637	1.38488	1.41229
54	49.793
54	46.281
55	42.65		1.39459	1.64757	1.2692	1.3924
55	38.626
55	34.886
55	30.858
56	27.197		1.40013	1.69925	1.52558	1.45507
56	23.893
56	20.511
56	17.703
57	15.027		1.33517	1.8279	1.44673	1.49714
57	12.749
57	10.773
58	9.015		1.44877	1.97893	0.951466	1.96738
58	7.604
58	6.308
58	5.324
59	4.496		1.41519	1.88716	1.61496	1.79722
59	3.794
59	3.22
60	2.746		1.51205	1.89418	1.41112	1.73608
60	2.417
60	2.114
60	1.914
61	1.768		1.31193	1.59024	1.26284	1.00676
61	1.613
61	1.528
61	1.433
62	1.358		1.6231	1.89108	1.24498	1.70439
62	1.298
62	1.268
63	1.237		1.44393	1.72184	1.17193	1.69564
63	1.215
63	1.177
63	1.175
64	1.183		1.22901	1.73297	1.34581	1.41316
64	1.186
64	1.186
64	1.164
65	1.161		1.07172	1.85389	1.38086	1.32332
65	1.178
65	1.182
66	1.181		1.29509	1.7898	1.44856	1.59308
66	1.181
66	1.16
66	1.161
67	1.168		1.20658	1.60499	1.27281	1.44643
67	1.15
67	1.15
68	1.169		1.28247	1.67142	1.46698	1.78959
68	1.145
68	1.167
68	1.171
69	1.187		1.43773	1.76558	1.20948	2.00976
69	1.181
69	1.186
69	1.173
70	1.17		1.22784	1.90181	1.35008	1.61099
70	1.167
70	1.207
71	1.22		1.1231	1.7344	1.46566	1.67946
71	1.228
71	1.235
71	1.23
72	1.226		1.16832	1.77326	1.35598	1.63419
72	1.239
72	1.272
72	1.282
73	1.287		1.03484	1.45329	1.30435	1.00208
73	1.273
73	1.234
74	1.243		1.37048	1.68109	1.48626	1.20057
74	1.177
74	1.1
74	1.03
75	0.932		1.25638	1.90242	1.48799	1.28461
75	0.882
75	0.797
76	0.809		0.858628	1.66883	1.33665	1.29229
76	0.853
76	0.961
76	1.141
77	1.391		1.01576	1.50671	1.2048	1.03962
77	1.635
77	1.901
77	2.169
78	2.437		1.05809	1.46947	1.29621	1.30364
78	2.673
78	2.878
79	3.072		1.35084	1.8659	1.27403	1.6056
79	3.218
79	3.351
79	3.467
80	3.51		1.32653	2.06154	1.11852	1.39988
80	3.551
80	3.598
80	3.618
81	3.67		1.13968	1.7576	1.13973	1.54104
81	3.725
81	3.847
82	3.955		1.52466	1.82978	1.31417	1.57228
82	4.097
82	4.214
82	4.294
83	4.285		0.922114	1.79249	1.03138	0.86397
83	4.228
83	4.128
84	3.943		1.20968	1.66125	1.21487	1.24305
84	3.754
84	3.58
84	3.383
85	3.216		0.869972	1.96194	0.957824	0.802163
85	3.101
85	2.984
85	2.91		0.971813	1.64217	1.22357	0.826478
86	2.857
86	2.819
86	2.817
87	2.797		0.866971	1.30811	1.13317	1.26116
87	2.803
87	2.797
87	2.823
88	2.911		1.05931	1.48458	1.05875	1.22779
88	3.007
88	3.191
88	3.43
89	3.82		1.10479	1.4388	1.09573	1.15983
89	4.341
89	4.994
90	5.864		1.21467	1.5208	1.11506	1.05051
90	6.708
90	7.726
90	8.676
91	9.492		1.06114	1.65403	1.12091	1.54008
91	10.181
91	10.977
92	11.011		1.19488	1.79142	1.04517	1.33929
92	11.381
92	10.978
92	10.011
93	8.921		0.912398	1.67102	1.17931	1.40899
93	7.838
93	6.834
93	5.876		1.15754	1.73181	1.5299	1.4363
94	5.071
94	4.377
94	3.787
95	3.312		1.53163	1.7227	1.26243	1.42989
95	2.93
95	2.639
95	2.388
96	2.197		0.963318	1.16741	1.05249	1.01632
96	2.019
96	1.853
96	1.722
97	1.598		1.08312	1.21639	0.648231	1.29677
97	1.474
97	1.405
98	1.316		1.12793	1.1554	0.976748	0.94297
98	1.224
98	1.162
98	1.107
99	1.051		1.19951	1.55351	1.085	0.849574
99	1.005
99	0.979
100	0.95		1.21197	1.50055	0.879739	1.04013
100	0.904
100	0.882
100	0.859
101	0.863		1.24814	1.36549	0.868955	1.09507
101	0.83
101	0.827
101	0.835
102	0.825		1.47878	1.4596	1.02538	1.06587
102	0.81
102	0.809
103	0.802		1.48031	1.5326	1.02283	1.03703
103	0.77
103	0.759
103	0.766
104	0.737		1.28654	1.5882	1.12249	1.21467
104	0.723
104	0.725
104	0.71		1.445	1.60585	1.09034	1.12712
105	0.701
105	0.7
105	0.689
106	0.725		0.948718	1.19238	1.49394	1.14131
106	0.718
106	0.69
106	0.7
107	0.715		1.46657	1.63932	1.3135	1.39413
107	0.712
107	0.713
108	0.699		1.1261	1.33014	1.18496	1.36997
108	0.71
108	0.697
108	0.691
109	0.707		1.17672	1.23588	0.985243	0.860002
109	0.694
109	0.69
109	0.702
110	0.681		1.23918	1.49022	1.33863	1.01953
110	0.693
110	0.685
111	0.666		1.56231	1.32119	0.951822	0.953246
111	0.674
111	0.647
111	0.65
112	0.669		1.67478	1.40883	1.16263	0.889862
112	0.637
112	0.626
112	0.63
113	0.599		1.44744	1.26396	0.950041	1.06409
113	0.641
113	0.619
114	0.6		1.43574	0.977306	1.00361	1.07864
114	0.603
114	0.591
114	0.601
115	0.589		1.68149	1.24758	0.746664	1.11903
115	0.583
115	0.599
116	0.598		1.37963	1.42577	1.24666	0.814626
116	0.596
116	0.574
116	0.59
117	0.596		1.50106	1.07722	1.09919	1.17626
117	0.575
117	0.573
117	0.564
118	0.558		1.4066	1.21721	1.08017	1.09838
118	0.545
118	0.554
119	0.541		1.11771	1.11806	1.20902	1.33645
119	0.552
119	0.556
119	0.552
120	0.559		1.87277	1.42008	1.29936	1.23923
120	0.58
120	0.551
120	0.557
121	0.553		1.3336	1.46937	1.06811	1.71532
121	0.556
121	0.555
122	0.57		1.63352	1.63525	1.3306	1.18506
122	0.564
122	0.553
122	0.527
123	0.542		1.64848	1.60911	1.01826	1.47242
123	0.53
123	0.534
124	0.506		1.92979	1.80546	1.25104	1.41677
124	0.508
124	0.534
124	0.529
125	0.532		1.84072	1.6903	1.18231	1.55473
125	0.54
125	0.55
125	0.525
126	0.526		1.78766	1.89652	1.14314	1.10484
126	0.528
126	0.531
127	0.523		1.73801	1.83253	1.2228	1.39123
127	0.536
127	0.533
127	0.539
128	0.538		1.58576	1.63541	1.21339	0.825563
128	0.545
128	0.527
128	0.556
129	0.572		1.68918	1.61628	1.27337	1.4096
129	0.539
129	0.564
130	0.576		1.65525	1.4447	1.11384	1.55051
130	0.536
130	0.513
130	0.495
131	0.5
131	0.572
131	0.483
132	0.523
132	0.561
132	0.558
132	0.692
