# Supplementary material for: Programmable DARPin-based receptors for the detection of thrombotic markers
Source: Nat Chem Biol. 2022 Aug 8;18(10):1125–34. doi: 10.1038/s41589-022-01095-3 (PMC9512699; doi:10.1038/s41589-022-01095-3)
Supplement: Supplementary file 3 — Supplementary data for Supplementary Figures [file 41589_2022_1095_MOESM3_ESM.zip › SuppFigure10_raw_data.xlsx]

## Sheet: S10a
	B4			B4 + scFv			G1-B4			scFv-B4			RR120			SEAP ctr
2	1.63546	1.68002	1.78344	1.70942	1.83217	1.60672	2.25551	2.62497	1.97613	3.6793	5.40271	4.52022	1.33721	1.40446	1.48422	27.6623	30.4995	25.3105
0.63	1.71837	1.79758	1.85603	1.9012	1.88335	1.92689	2.5767	3.05126	3.10854	3.7115	4.68657	4.06977	1.66506	1.61776	1.55656	24.3044	29.4714	31.2744
0.2	1.78262	1.44953	1.69314	1.90324	1.84092	1.58123	2.35608	2.48356	3.01448	4.31746	4.00186	4.42021	1.49099	1.60112	1.63475	26.3733	26.6936	28.6399
0	1.84591	1.79768	2.05518	2.00411	2.33222	1.88777	2.24828	2.71873	2.43284	2.96743	3.98813	4.133	1.57335	1.61425	1.78212	24.8247	27.6941	28.3462

## Sheet: S10b
	B4			B4 + scFv			G1-B4			scFv-B4			RR120			SEAP ctr
1	2.05488	2.04323	1.71192	1.85822	1.94454	1.6	2.60844	2.66918	2.54908	3.47455	3.97877	4.17848	1.45533	1.54664	2.08387	27.6877	29.4667	32.0442
0.32	1.67844	1.819	1.72728	1.74127	1.7492	2.48325	2.21247	2.92251	2.49877	2.70291	4.65589	4.31288	1.40532	1.49613	1.67463	23.459	24.5092	28.185
0.1	1.68846	1.68048	1.59039	2.06353	2.04567	1.81086	2.3369	2.23155	2.08876	3.24136	3.5885	4.01707	1.38518	1.42628	1.69467	26.5863	27.1481	26.272
0	1.84591	1.79768	2.05518	2.00411	2.33222	1.88777	2.24828	2.71873	2.43284	2.96743	3.98813	4.133	1.57335	1.61425	1.78212	24.8247	27.6941	28.3462

## Sheet: S10c
	B4			B4 + scFv			G1-B4			scFv-B4			RR120			SEAP ctr
1	1.62432	1.61028	1.73613	1.83507	2.19848	2.01225	2.47669	2.42211	2.31742	4.91828	5.80565	5.66601	1.46637	1.40298	1.49399	27.272	29.3033	31.6205
0.32	1.68882	2.12604	1.96845	1.99841	2.13774	2.02013	2.16908	2.3924	2.56602	3.70448	4.85896	4.3581	1.48972	1.42959	1.86488	24.2081	27.57	26.2504
0.1	1.81594	2.12233	1.85054	2.08459	2.41259	2.04557	2.20713	2.93848	2.28893	3.59857	4.31741	4.56209	1.56984	1.67295	1.6645	24.9856	25.4308	28.2299
0	1.84591	1.79768	2.05518	2.00411	2.33222	1.88777	2.24828	2.71873	2.43284	2.96743	3.98813	4.133	1.57335	1.61425	1.78212	24.8247	27.6941	28.3462
