# Supplementary material for: Programmable DARPin-based receptors for the detection of thrombotic markers
Source: Nat Chem Biol. 2022 Aug 8;18(10):1125–34. doi: 10.1038/s41589-022-01095-3 (PMC9512699; doi:10.1038/s41589-022-01095-3)
Supplement: Supplementary file 3 — Supplementary data for Supplementary Figures [file 41589_2022_1095_MOESM3_ESM.zip › SuppFigure11_raw_data.xlsx]

## Sheet: S11a
	'plasmin acitivity [mU/mL]	pTS846 (B4)			pTS846 + pTS922 (B4 + scFv)			pTS2011 (RR120)
	1	2.86925	3.02313	3.97648	3.01952	3.15926	3.35968	2.06566	2.04323	2.03127
	0.3163	9.56547	11.9925	13.7441	10.7	12.274	15.4795	2.23867	3.19436	1.8954
	0.1	17.8877	19.181	16.7829	14.2432	15.6298	19.115	1.97333	1.91407	1.91122
	0.0316	17.4301	20.6173	19.8383	14.4886	19.8362	21.4823	1.95624	2.13561	1.69681
	0.01	19.2519	19.8343	23.5662	16.2862	20.0176	16.6605	1.90624	2.13658	1.83395
	0.0032	18.6375	20.8225	20.6151	14.5372	18.7989	19.3548	2.03504	2.17676	1.68963
	0.001	17.6139	17.5638	17.3505	16.0135	20.5503	15.765	1.82322	2.01454	1.70016
	0	19.3688	20.3469	18.4912	15.624	20.6004	17.0535	1.87098	2.01851	1.78695
Fibrinogen only	0	1.9071	1.86371	2.17824	1.89667	2.25754	2.06653	1.90878	1.93538	1.74463
uninduced	0	1.78313	1.83273	1.96555	1.82266	1.97776	2.23409	1.63602	1.86808	1.65474

## Sheet: S11b
	pTS864 (B4) - day1			pTS864 (B4) - day2 + plasmin			pTS864 + pTS922 (B4+scFv) - day1			pTS864 + pTS922 (B4+scFv) - day2 + plasmin			pTS2011 (RR120) - day1			pTS2011 (RR120) - day2 + plasmin
1	12.5246	11.5404	15.0479	4.09999	4.96009	5.2327	13.2616	12.104	14.6734	4.05466	3.97704	5.82416	1.10112	1.135	1.07421	1.35725	1.68556	1.48382
0.32	9.58958	11.799	13.1628	3.64827	3.81212	4.36583	11.8449	13.9007	12.6215	3.34753	5.09103	4.89991	0.980563	1.1025	1.00467	1.75215	2.80536	1.78903
0.1	8.85279	12.878	11.4276	3.18311	5.12974	4.21969	11.971	12.266	13.287	3.37917	4.09745	4.79772	1.03072	1.08434	1.0439	1.83126	1.05646	1.64075
0	9.83447	11.4636	14.4423	4.2731	4.70931	4.49052	12.4128	13.2704	14.2916	2.99566	4.60238	5.54321	1.0532	1.1873	1.13551	1.74981	1.83614	1.75063
uninduced	1.10606	1.42796	1.20215	1.6789	2.08789	1.99862	1.24707	1.4683	1.54247	1.97959	2.77596	2.0472	1.00808	1.17692	1.08851	1.66766	1.69299	1.70673

## Sheet: S11c
	pTS864 (B4) + plasmin			pTS864 + pTS922 (B4+scFv)			pTS2011 (RR120)
10	1.93518	1.84565	1.85964	13.8367	13.0912	13.703	1.4241	1.57421	1.53392
3.16	1.94164	1.57935	1.24213	12.5069	13.219	15.0297	0.964742	1.01968	1.08235
1	0.974967	1.47324	1.62767	12.1176	14.3075	14.215	0.85756	0.969727	1.22387
0.32	1.10214	1.24396	1.44419	13.3065	14.6586	12.8447	1.27545	1.29819	1.15067
0.1	1.22667	1.59374	1.36137	12.9822	14.6298	13.5094	1.19971	1.23094	1.21675
0.032	1.57462	1.39403	1.36102	14.1844	13.3223	13.7731	1.30979	1.31183	1.28848
0.01	1.55259	1.61923	1.45838	12.6157	12.6117	13.6775	1.37501	1.34723	1.26162
0.0032	1.38355	1.65372	1.32851	11.5181	12.3836	14.0376	1.42298	1.24381	1.25506
0.01	1.90156	1.79219	1.86778	12.2135	13.7324	13.035	1.30272	1.20622	1.25572
uninduced	1.97359	1.94291	1.84061	1.45126	1.95492	1.67163	1.44587	1.19605	1.25719
