# Supplementary material for: Programmable DARPin-based receptors for the detection of thrombotic markers
Source: Nat Chem Biol. 2022 Aug 8;18(10):1125–34. doi: 10.1038/s41589-022-01095-3 (PMC9512699; doi:10.1038/s41589-022-01095-3)
Supplement: Supplementary file 3 — Supplementary data for Supplementary Figures [file 41589_2022_1095_MOESM3_ESM.zip › SuppFigure12_raw_data.xlsx]

## Sheet: S12a
	RR120			pS2ctr
plasma - 0.5 %	1.09268	0.812897	0.661915	10.3586	10.522	8.87364
plasma + Hirudin	0.440175	0.592122	0.526958	21.5515	26.4748	16.0172
plasma + Heparin	0.718737	0.84942	0.654336	18.1366	22.7312	16.562
fibrinogen - 10 µg/mL	0.746104	1.01866	0.513376	15.4884	16.8454	16.7307
fibrinogen - 2 µg/mL	0.728708	0.87394	0.578489	17.5327	19.4831	24.8075
fibrinogen + Hirudin	0.771489	0.875008	0.600617	19.6118	17.1905	17.4134
fibrinogen + Heparin	0.796465	0.894797	0.670869	20.0123	20.1123	26.392
uninduced	0.774185	0.894745	0.558497	19.4829	21.8349	24.4369

## Sheet: S12b
fibrin [mg/mL]	B4			B4 + scFv			G1-B4			scFv-B4			RR120			pS2ctr
20	2.30801	2.70006	2.2988	4.78876	5.19969	3.63112	0.704645	2.50533	2.25917	0.143758	1.0762	1.34489	0.173518	1.0033	1.04222	15.7488	60.0715	21.9677
6.3245	2.57899	2.62289	2.31848	5.60822	4.72014	7.59646	3.09063	4.05985	4.88104	1.7548	2.68108	3.84844	1.1965	1.37653	1.46235	112.629	103.13	135.817
2	4.39732	3.64618	3.80434	7.28804	12.0224	10.0284	6.14434	5.84639	7.89354	2.8986	3.45781	4.27956	1.28644	1.12234	1.34596	88.7985	93.0883	110.64
0.6324	5.31455	5.44468	5.59347	14.4416	12.7442	13.2338	7.35951	10.469	9.52228	9.2661	7.12861	8.61182	1.82368	1.61999	1.56633	90.6983	84.8592	95.5927
0.2	7.04605	6.29196	6.21494	13.4278	14.5017	13.1898	8.35681	8.92055	9.05515	7.2446	8.33438	10.2917	1.64482	1.74437	2.11134	92.8074	95.0326	114.113
0.0632	5.90194	5.80122	4.58137	9.22699	13.9815	11.6144	4.57267	8.87487	8.23233	8.75125	5.81206	10.5313	1.46454	1.49745	1.72061	97.016	96.2768	108.102
0.02	5.56366	4.02826	6.46014	10.6839	5.07521	8.10846	4.2734	9.67179	5.52164	7.9674	5.96426	9.962	1.46459	1.5002	1.76243	98.3123	96.1027	104.068
0.0063	5.39045	3.5626	2.609	3.92525	3.34041	3.26608	3.63641	3.69278	5.19033	8.27455	10.3137	10.9103	1.57263	1.81996	1.9274	85.5162	103.453	94.6031
0.002	4.42866	3.50141	2.65611	2.23424	2.63784	3.96218	3.59882	6.80025	4.96187	3.73332	4.04922	3.98202	1.49755	1.98722	2.01947	88.1447	88.0813	103.882
0	1.93274	2.35364	2.03255	2.10081	2.5417	2.15687	2.58382	2.78898	2.95756	3.42704	3.57832	3.50141	1.51164	1.83797	2.03311	97.8459	102.062	100.633

## Sheet: S12c
fibrin [µg/mL]	B4			B4 + scFv			G1-B4			scFv-B4			RR120			pS2ctr
100	6.77655	7.08899	9.30482	13.7398	12.5324	16.3061	10.4237	12.2326	12.9914	14.7959	14.8366	16.5778	1.88238	1.907	2.10504	77.8456	80.7784	88.0222
31.6226	18.1187	20.5406	20.6275	27.4493	26.6767	26.7006	18.536	19.869	22.526	18.4771	19.9877	23.1847	1.43636	1.74366	1.86992	81.142	87.2356	91.2355
9.9999	22.8138	24.4764	28.0391	28.462	30.1167	30.657	28.0003	32.2076	33.6609	25.4828	25.1801	27.795	1.51246	1.90059	1.93142	88.0833	97.3195	86.7627
3.1622	15.518	18.9772	21.0668	22.1942	19.997	23.5494	32.6982	39.8153	43.0993	30.2586	27.9233	42.6429	1.65393	2.01622	2.10915	98.9964	89.5366	64.3766
1	6.06076	5.95001	7.51253	7.99859	6.74664	7.63645	16.451	19.9034	20.1016	23.3556	21.7345	24.7864	1.80821	2.17218	2.00747	102.046	97.8593	87.2072
0.3162	2.26695	2.36122	2.76965	3.56698	2.46962	2.21893	4.80265	5.49565	5.55232	8.12317	7.12668	8.5054	1.37735	1.8837	1.90461	91.3554	93.0388	90.5096
0.1	1.58189	1.69843	1.96499	2.42999	1.87861	2.09425	3.32596	3.41773	3.70255	4.45826	4.12944	5.34777	1.70393	1.76578	2.02222	94.0237	93.4306	65.4249
0.0316	1.68063	1.36081	1.78313	2.22667	1.69727	1.54888	2.79147	3.45155	2.88248	3.67899	3.74441	4.06957	1.56928	1.86285	2.10951	85.3954	93.5254	81.4058
0.01	1.61587	1.66191	1.79076	2.22544	1.58143	1.6847	2.91788	3.28948	2.86727	3.26227	3.82601	4.56453	1.73297	1.74997	1.97206	88.161	90.4921	76.3732
0	1.78588	1.61196	1.74768	1.89642	1.70805	1.72835	3.09267	2.19767	2.62787	3.44647	2.9689	4.37621	1.72041	2.14283	2.18398	94.7278	91.1389	75.8353
