# Supplementary material for: Programmable DARPin-based receptors for the detection of thrombotic markers
Source: Nat Chem Biol. 2022 Aug 8;18(10):1125–34. doi: 10.1038/s41589-022-01095-3 (PMC9512699; doi:10.1038/s41589-022-01095-3)
Supplement: Supplementary file 3 — Supplementary data for Supplementary Figures [file 41589_2022_1095_MOESM3_ESM.zip › SuppFigure13_raw_data.xlsx]

## Sheet: -
	RR120			SEAP ctr
1	1.62284	1.45167	1.6933	15.0977	7.59031	13.7035
2	1.47517	1.94169	1.92577	17.3289	18.5236	13.6112
3	1.35105	1.66115	1.82383	14.2458	17.735	8.43154
4	1.99251	2.20418	1.52375	14.8322	16.5999	15.7633
5	2.34728	2.38731	2.10509	25.5406	32.452	23.7048
6	2.91188	2.18928	2.95059	15.8089	19.8205	12.5195
7	2.6265	2.24401	1.80623	18.9575	22.5472	12.92
8	2.70067	3.0447	2.64486	23.803	34.9022	20.0679
9	1.92852	1.85974	1.58062	15.6024	15.3526	13.7852
10	2.01281	2.16313	2.26131	12.3945	13.3946	13.1893
