# Supplementary material for: Programmable DARPin-based receptors for the detection of thrombotic markers
Source: Nat Chem Biol. 2022 Aug 8;18(10):1125–34. doi: 10.1038/s41589-022-01095-3 (PMC9512699; doi:10.1038/s41589-022-01095-3)
Supplement: Supplementary file 3 — Supplementary data for Supplementary Figures [file 41589_2022_1095_MOESM3_ESM.zip › SuppFigure14_raw_data.xlsx]

## Sheet: S14a
	pLS13 + DAPPinB4			pLS13 + DAPPinG1			pTS441 + DAPPinB4			pTS441 + DAPPinG1			pTS566 + DAPPinB4			pTS566 + DAPPinG1			pTS810 + DAPPinB4			pTS810 + DAPPinG1			pTS824 + DAPPinB4			pTS824 + DAPPinG1
1	8.76351	9.386	10.717	2.23389	2.18373	2.74116	49.5704	47.7305	48.1967	14.4531	13.446	13.7129	52.1487	61.6306	67.3653	9.71325	8.84262	10.1485	66.0317	85.8617	83.9885	15.6198	15.4075	13.3968	65.5916	81.3995	78.4783	13.8532	15.0116	13.2322
0.1	8.30894	9.91449	7.72511	1.91895	2.42735	2.10575	42.0725	42.7304	42.746	13.7969	14.1901	13.1004	45.541	55.9332	57.1579	9.73395	10.1003	9.63816	69.0135	80.2787	83.0123	16.0996	14.6888	12.6059	76.7467	80.251	87.4032	16.6548	16.2779	13.9013
0.05	6.68961	5.81801	5.56524	1.92033	2.57248	2.02695	29.8214	35.1957	37.0203	13.422	14.0658	13.3138	32.8721	44.4519	43.2466	9.90121	9.60744	8.00968	50.5245	71.2263	75.9676	14.7646	14.1567	11.2447	65.5017	72.8469	71.139	17.0929	15.2035	14.1982
0.01	3.0008	3.40592	2.97028	2.09654	2.68195	2.35425	19.5917	20.7231	20.9253	14.3627	13.6986	13.9757	16.0052	16.8864	16.7073	9.08277	9.53821	8.98775	25.7588	30.9474	29.1997	15.8061	13.9467	10.8087	38.7553	41.8675	40.6228	18.2515	17.6021	17.07
0	2.39952	3.27148	3.00482	2.39881	2.4717	2.39927	18.6972	15.6621	17.6908	13.1205	13.0969	14.9259	12.5962	14.1609	15.3499	9.3827	9.42624	8.61563	21.5159	23.5164	25.0289	15.6963	14.4373	11.6092	30.0548	36.9151	32.0991	17.2465	19.8189	16.3428

## Sheet: S14b
	nLuc				TNK - mU/mL
uninduced	84116	78987	79575	82261	0	0	0	0
DDimer - 0.125 µg/mL	86175	79382	84421	80426	0	0	0	0
DDimer - 0.5 µg/mL	85729	82585	90144	81825	0	0	0	0
DDimer - 2 µg/mL	84177	87657	88865	85962	0	0	0	0
plasma - 0.05 %	72961	78419	79575	77629	0	0	0	0

## Sheet: S14c
time after induction [h]	pcTS59			pcTS60
0	1880	2295	2200	2265	1795	1820
2	8745	8044	7623	5647	5837	5512
4	14709	15245	15681	11478	10247	9255
6	29122	29564	28279	15681	16398	14499
8	52365	52738	51127	24164	20964	20764
10	73879	80159	83324	27717	27235	28811
12	116932	111839	117577	34199	29745	30819
24	631811	614985	617536	96154	91283	89081
36	1665940	1420061	1544817	193025	173549	187090

## Sheet: S14d
time after induction [h]	pcTS59			pcTS60
0	3420	2720	2850	3270	1865	2575
2	9466	8950	9451	6132	7128	10212
4	18317	17270	17094	9370	10948	10247
6	40737	37339	36389	14228	15596	15431
8	64577	58073	70309	22158	25002	24014
10	98728	131938	89541	28505	29750	31286
12	142849	141977	144786	35967	33335	35083
24	668278	669344	606779	89445	101252	93976
36	1626350	1552484	1570477	204191	190378	211781

## Sheet: S14e
DDimer concentration [µg/mL]	pcTS59									pcTS60
5	735281	726539	704928	624903	668823	627307	775441	728769	686846	108398	116702	78281	128509	79716	86997	84201	85185	88330
1.58078	743167	629527	598255	560444	563394	534438	649268	594506	415363	112951	117233	86209	69145	71058	63533	80500	78818	82122
0.499772	498939	488212	468380	386095	354221	363879	481984	452725	458374	114307	103461	90919	82768	76495	71473	85895	82548	76407
0.158006	239170	226550	230529	202855	196704	182945	271294	222699	262002	110119	95713	90360	80588	69783	63079	77349	81473	81068
0.0499543	165355	158358	127582	119657	116842	120473	142229	138820	114093	108499	102505	79902	77295	70036	76596	89142	88746	78392
0.034161	141881	142587	133633	94897	113620	104200	110974	122354	106015	108041	107583	87234	79777	70916	62462	73966	89507	81605
0.0233608	127204	115703	90441	96085	98474	94541	100419	105232	97766	99067	87224	92269	85374	83934	77082	77653	87407	81818
0.0159752	137745	137571	130985	105289	108068	100945	117559	109335	111270	115428	97471	98671	79534	64817	74358	87447	91680	76255
0.0109245	124141	126224	127552	114324	103559	105075	100521	100308	110954	111148	111025	94463	81622	74499	70471	79953	80662	89639
0	130668	131425	125131	120208	102227	114701	112116	98244	112054	98264	108031	96943	79493	79666	70855	86230	100542	91619

## Sheet: S14f
plasma cocentration [%]	pcTS59									pcTS60
2	634274	853715	684217	631131	517309	579924	806306	531451	606898	135003	152006	168398	96604	99409	106195	122824	117620	111494
0.632311	881121	809157	738845	540249	502497	478625	646467	549351	538034	85306	95530	114653	72424	81663	73244	86828	76670	77926
0.199909	666027	732937	794324	607568	651200	414663	642622	501013	498570	119487	82984	98793	78987	67841	69601	76933	78088	65265
0.0632022	586960	551825	619547	600866	557901	406905	514548	441390	466943	111453	93681	95428	68872	71533	63928	79396	72751	69422
0.0199817	209875	216621	211802	194823	171018	174281	179156	177889	201545	104031	97918	107451	60704	70785	72009	82862	78362	72762
0.0136644	129534	128205	129881	99653	90093	104129	109457	107888	94199	110384	89731	114144	64514	70724	76697	71699	74736	84901
0.00934432	116162	103787	117151	98179	89616	97478	114449	107807	99809	111596	84414	100175	67507	69955	72070	89812	78615	84465
0.00639006	120538	123640	123794	98047	96390	112469	118650	102586	90472	101416	101009	88066	68215	70511	68104	69614	83917	79213
0.00436981	115418	115112	124968	103702	86216	102318	103268	108306	101111	107440	116713	102444	67497	65737	61805	76336	87265	78494
0.00298827	118426	99362	115836	97529	71098	97996	104204	109528	98742	112890	113298	100877	78652	76879	71321	86595	75819	84241
0	130668	131425	125131	120208	102227	114701	112116	98244	112054	98264	108031	96943	79493	79666	70855	86230	100542	91619
