# Supplementary material for: Programmable DARPin-based receptors for the detection of thrombotic markers
Source: Nat Chem Biol. 2022 Aug 8;18(10):1125–34. doi: 10.1038/s41589-022-01095-3 (PMC9512699; doi:10.1038/s41589-022-01095-3)
Supplement: Supplementary file 3 — Supplementary data for Supplementary Figures [file 41589_2022_1095_MOESM3_ESM.zip › SuppFigure15_raw_data.xlsx]

## Sheet: -
	uninduced												+1% mouse plasma												+ 1% human plasma
AMBERA6	4.25061	4.41462	4.2466	4.22874	3.50354	3.60432	7.51161	6.391	5.67766				9.42446	10.3089	11.3389	7.6867	7.46059	8.62505	13.0939	11.2148	13.9971				95.4803	83.5346	95.142	72.6679	67.2428	80.8119	89.9695	65.3281	76.0977
AMBERA7	4.05543	3.97088	3.78689	3.49118	2.87668	3.08367	5.61606	4.16968	3.82428				93.2085	91.4702	94.6741	73.8841	78.4883	76.4984	77.3465	76.9148	79.7839				88.8534	87.0918	92.2121	63.0382	62.8985	66.2931	62.9284	65.3918	66.5328
AMBERB4	4.35668	4.2907	4.01443	3.45237	3.36441	3.39194	4.54983	4.24919	3.60025				94.8737	96.53	98.2399	90.2967	83.9963	88.6125	76.3439	75.3565	81.4192				75.4234	94.4987	97.7243	66.5461	79.1346	71.9937	63.0203	66.2209	79.7122
AMBERG1	3.40801	3.47867	3.25428	3.25738	2.70336	3.09796	3.87835	3.09048	3.40994				2.93589	2.72107	2.81909	2.11964	2.5006	2.58474	2.73358	2.72142	2.83069				3.54139	3.71521	3.68637	2.64212	2.85485	3.20097	3.49088	3.96961	3.63728
reporter ctr	4.42362	4.3958	4.25321	3.97973	3.46676	3.84259	4.87234	4.86731	4.73917				3.32794	3.35277	3.33822	2.78414	2.54017	2.5855	3.5449	3.41457	4.00425				5.05807	5.70767	5.97555	5.1652	5.63773	5.45221	5.82549	5.88419	6.51736
