# Supplementary material for: Programmable DARPin-based receptors for the detection of thrombotic markers
Source: Nat Chem Biol. 2022 Aug 8;18(10):1125–34. doi: 10.1038/s41589-022-01095-3 (PMC9512699; doi:10.1038/s41589-022-01095-3)
Supplement: Source Data Figure 1 — Source data. [file 41589_2022_1095_MOESM4_ESM.xlsx]

## Sheet: Fig1b
	long			short			none
100	23.4467	26.6309	29.5426	52.6846	43.8766	57.3697	148.935	151.727	141.717
31.6	28.2189	29.389	33.8437	61.1666	62.16	70.3071	166.017	155.583	159.406
10	32.1893	25.6097	33.6112	65.5649	49.8301	72.4183	159.536	157.597	164.884
3.16	28.2359	23.1393	31.7311	59.3835	45.6547	76.7106	142.606	157.49	154.088
1	12.8947	12.369	18.9293	38.4905	27.2994	46.9149	84.6951	75.1543	107.781
0.316	6.84906	5.44088	7.05713	14.1147	13.4376	18.6385	32.8997	29.5088	34.0551
0.1	4.63895	4.5214	4.34226	5.5405	5.06756	5.15387	8.15387	7.84383	8.64921
0.0316	4.50578	4.5561	5.46129	4.79759	4.32398	4.98218	4.97304	4.87635	4.34582
0.01	3.61452	4.64503	4.46234	4.9647	4.62501	5.01591	4.68421	4.44424	5.3361
0.00316	4.19529	5.17517	4.48666	5.37556	4.93186	4.55801	4.29461	4.88509	4.67724

## Sheet: Fig1c
	long			short			none
100	52.73	41.3105	39.1354	40.6281	48.2634	46.3965	66.0824	60.0013	73.9856
31.6	56.8462	49.5071	50.8579	50.1884	54.8947	53.2741	68.3664	69.3329	86.342
10	55.833	47.208	46.6015	44.4144	51.161	57.0081	67.9075	63.9975	84.2828
3.16	40.3198	28.2263	29.7025	29.451	33.7865	40.287	51.4798	45.0316	61.2564
1	10.1446	8.29778	8.01427	9.95007	11.0795	14.496	17.6445	15.6995	21.2299
0.316	1.83293	1.41253	1.62446	1.90549	1.84336	2.51994	3.06423	2.79297	3.69203
0.1	1.1343	1.09206	1.00255	0.978412	1.00211	1.0913	1.11214	1.08436	1.24521
0.0316	1.10661	0.989195	0.956891	0.928979	0.947971	1.00543	1.09993	0.984297	1.07415
0.01	1.11091	1.0641	0.934126	0.858912	0.948237	0.976813	1.05889	0.982211	1.07038
0.00316	1.09099	1.01329	0.962436	0.902574	0.953827	1.03215	1.12318	1.08023	1.01567

## Sheet: Fig1d
	long			short			none
100	20.6396	21.3105	27.9175	37.6725	30.2687	32.8809	67.7137	71.8568	82.6315
31.6	21.0341	23.3973	27.2371	43.7984	39.7373	42.6762	74.521	86.1088	94.0601
10	23.6903	23.7672	30.2117	55.0481	46.5804	44.9998	78.6416	80.2581	84.6403
3.16	21.673	24.0793	26.8913	45.1344	45.8935	48.0263	73.1692	87.8436	92.8508
1	17.1616	20.3705	20.8854	40.9765	49.3138	41.7426	72.1923	83.8288	83.3736
0.316	5.97413	8.57727	10.2968	20.2234	16.6894	19.63	28.981	36.0138	40.6558
0.1	1.94162	2.41322	2.58792	5.01906	4.8093	4.61068	5.63742	10.8073	10.2327
0.0316	1.14626	1.20648	1.35956	1.68718	1.36209	1.42923	1.66441	2.42584	2.79415
0.01	1.07686	1.10881	1.08121	1.15584	1.12375	1.17239	1.15885	1.25515	1.16218
0.00316	1.06346	1.12554	1.09692	1.14843	1.08648	1.07831	1.02253	0.950337	0.976298

## Sheet: Fig1e
MBP (nM)	SEAP
23.0415	6.08891	5.56307	5.53989
7.2863	6.56761	6.71746	6.07505
2.30411	8.40979	6.8946	5.66051
0.72862	6.84588	7.62808	6.03048
0.230408	5.58383	5.31958	5.52516
0.072861	5.37449	4.92023	4.6028
0.0230405	4.79636	4.39981	3.93522
0.00728599	4.89214	3.96902	3.61843
0.00230402	4.86564	3.7152	4.69254
0.000728589	3.95467	3.72903	4.62927

## Sheet: Fig1f
D-Dimer HTRF						hSA HTRF						streptavidin ctr HTRF (used as reference for D-Dimer and hSA)
coordinates	Selection runs					coordinates	Selection runs					coordinates	Selection runs
	1295	1296	1297	1298			1295	1296	1297	1298			1295	1296	1297	1298
A01	1797.6	1504.1	1277.1	5282		A01	1301.2	1289.5	1277	1322.3		A01	1299.6	1310.8	1325.5	1295.5
B01	1351.3	3965.9	1376.1	1259.6		B01	1270.3	1272.3	1270.1	1289.8		B01	1302.7	1294.5	1304.5	1284.6
C01	1289	1402.2	1301.9	3623.2		C01	1314.9	1237.4	1253.5	1278.6		C01	1310.8	1317.7	1304	1305.6
D01	1294.7	3101.8	1277.6	1447.4		D01	1283.7	1272.2	1292.7	1234.4		D01	1290.7	1281.5	1311.1	1301.1
E01	1257	2941.8	1457.3	1958.5		E01	1268.2	1313	1268.7	1262.9		E01	1324.1	1301.3	1285.6	1294.5
F01	1275.5	1363.4	1374	1285.5		F01	1281.2	1285	1275.8	1266.1		F01	1307	1321.3	1306.7	1293.6
G01	2632	3547	1561.8	1263		G01	1255.2	1295.8	1260.9	1240.9		G01	1336.3	1336.2	1270.3	1327.3
H01	1275.2	3959.2	1314.3	1266.2		H01	1241.6	1273	1284.6	1324.9		H01	1304.8	1303.9	1328.9	1286.6
A02	1261.4	4207.9	1326.8	4578.2		A02	1264.5	1295.1	1274.2	1290.7		A02	1311	1229	1309.5	1319.2
B02	3757.3	2366.8	1273.9	1262.9		B02	1277.4	1314.6	1273.6	1268.5		B02	1287	1284.7	1306.1	1325.8
C02	1273.5	3875.7	1283.7	1251		C02	1253.4	1271	1312.3	1294		C02	1291.9	1305	1283.4	1303.2
D02	1437.1	1287.5	1307.1	1400.4		D02	1300.7	1287	1276.8	1290.4		D02	1277	1268	1332.5	1274.6
E02	1331.8	1252.5	3406.9	3224.6		E02	1293	1281.6	1293.9	1246.7		E02	1296.4	1286.9	1323.4	1290.5
F02	1279.6	1260.1	3279.2	1318.9		F02	1266.8	1268.9	1260.9	1259.7		F02	1312.8	1290.8	1295	1294.7
G02	2942.2	1368.6	1319.6	2230.7		G02	1282.4	1256.5	1290.4	1261.9		G02	1289.5	1273.3	1340.1	1297.4
H02	1732.8	1927.5	1341	4601.4		H02	1249.7	1269.7	1283.5	1274.1		H02	1324	1297.1	1319.7	1324.1
A03	1274.8	1263.5	1454.4	1888.1		A03	1266.1	1295	1285.7	1285.1		A03	1319.2	1323.9	1328.1	1308.2
B03	1875.5	3309.1	1275.6	1249		B03	1264.3	1251.9	1288.5	1291.5		B03	1269.6	1341.2	1325.7	1308.5
C03	1430.5	1821.5	1422.9	1333.4		C03	1259.1	1283.2	1303.2	1312.2		C03	1317	1298.8	1290.4	1279.2
D03	1260.5	1249.3	1247.7	3564.8		D03	1293.1	1327.9	1308.6	1250.5		D03	1313.6	1280.5	1279.3	1331.8
E03	1307.9	4031.4	1302.3	1396.4		E03	1236.7	1258.6	1270.2	1314.7		E03	1314.5	1294.8	1291.4	1308.4
F03	1408	1573.3	1301.2	1250.5		F03	1227.5	1285.2	1243.1	1242.9		F03	1313	1291.9	1337.3	1256.2
G03	1326.4	2693.5	3400.5	3283.7		G03	1289.6	1241.6	1258.8	1221.8		G03	1294.7	1309.3	1330.4	1273.1
H03	1315.8	1474.9	1300.9	1356.4		H03	1259.5	1258.3	1295.3	1243.8		H03	1326.2	1344.4	1318.5	1319.7
A04	4028.4	2250.4	1861.4	1255.9		A04	1271.8	1311.5	1285.7	1240.2		A04	1335.1	1306.5	1283.2	1295.2
B04	1875.2	3366	1325.2	3582.1		B04	1256.7	1260.9	1260.9	1272		B04	1320.6	1298.4	1256	1336.4
C04	1302.5	1267.4	3587.1	1290.1		C04	1294.6	1313.3	1276.3	1297.1		C04	1300.6	1281.5	1317.1	1308.6
D04	1264.8	1822.1	1237.3	1269		D04	1324.1	1238.6	1276.8	1332.5		D04	1281.6	1297.3	1354	1274.3
E04	1895.3	3894.7	1423.7	1342.9		E04	1255.3	1282.1	1259.2	1278.5		E04	1283.3	1289.6	1314.5	1299.8
F04	3595	1497.5	2351.4	1339		F04	1280.2	1259.7	1281.3	1295.1		F04	1302.5	1284.1	1325.7	1275.5
G04	1658.1	1469.1	3138.9	2405.4		G04	1290.3	1251.3	1267.1	1295.4		G04	1272.3	1308.4	1296.3	1302.6
H04	1373.2	1291	3966.5	2834.5		H04	1260.2	1257.8	1256.2	1287.8		H04	1312.4	1311	1327.1	1290.8
A05	1269.4	1271.7	1290.8	1394		A05	1270.1	1280.7	1282.4	1280.4		A05	1328.8	1327	1311.4	1335.6
B05	2159.6	1316.5	1481.9	1742		B05	1286.1	1317.3	1300.3	1296		B05	1296.2	1287.4	1325.1	1293.8
C05	3365.8	1271.9	1684.3	1290.4		C05	1278.2	1269.6	1301.5	1290.6		C05	1311.7	1294.6	1328.8	1284.4
D05	2957.3	1239.2	1466.6	1273.4		D05	1291.3	1285	1295.1	1258.1		D05	1315.8	1312.2	1319.5	1309.5
E05	2747.9	4183.9	1277.2	1660.1		E05	1290.2	1248.2	1269.9	1287.5		E05	1297.4	1305.2	1289.4	1305.6
F05	1381	2149.2	1821.5	1287.9		F05	1283.1	1287.1	1303.8	1275.9		F05	1314.9	1302.1	1318.1	1279.3
G05	1725.2	1281.2	2170.9	1277.9		G05	1278.7	1308.9	1238.6	1284.7		G05	1296.1	1276.6	1280.3	1312.4
H05	3784.3	1510.5	1264.2	1356.4		H05	1285.5	1285.3	1290.6	1268.2		H05	1275.3	1350.9	1270.7	1306.4
A06	4138.4	1771.5	3290.5	2331.2		A06	1303.7	1268.1	1250.7	1259.5		A06	1352.2	1303.4	1299.6	1321.1
B06	1806.4	1430.4	1437.4	1700.1		B06	1241.3	1312.2	1282.5	1308.2		B06	1304.9	1300.1	1329.9	1297.3
C06	1396.1	3800.2	3745.1	1421		C06	1321.9	1283.4	1272.8	1283.7		C06	1303.3	1331.9	1317.2	1288.4
D06	3601.9	2234.6	2701.2	1260.5		D06	1249.5	1264.3	1314.7	1314.7		D06	1320.4	1286	1301.2	1315.9
E06	2474.9	1408.5	1351.9	1473.4		E06	1286.1	1275.3	1264.1	1265.1		E06	1319.2	1302.7	1303.4	1284.5
F06	1575.4	3978.1	1388.8	4055.9		F06	1240.9	1285.1	1326.6	1300.3		F06	1293	1289.9	1270.3	1301.6
G06	3511.5	1413.7	1326.1	1286.7		G06	1323.1	1303.9	1295.7	1294.9		G06	1284.8	1290.7	1303	1349.3
H06	2255	1417.4	1278.7	2852.9		H06	1272.1	1267.8	1260.7	1289		H06	1310.2	1318.9	1312.2	1300.8
A07	3837.7	1427.6	4100.4	1254.9		A07	1262.3	1259.6	1274.8	1276.5		A07	1347.6	1292.6	1318.6	1305.8
B07	1284.7	1900.1	1568.6	1246.3		B07	1263.4	1275.2	1308.7	1303.9		B07	1254.9	1293.3	1265	1300.1
C07	1274	3843.3	1413.7	1315.5		C07	1314.6	1258.7	1272.1	1273.7		C07	1278.6	1316.6	1290.6	1277.8
D07	1257.7	4208.2	1271.4	3843.9		D07	1262.5	1285.7	1310.4	1316		D07	1344.2	1317.1	1320.9	1311.5
E07	1388.1	4215.9	1415.2	3789.7		E07	1297	1307.5	1292.5	1257.1		E07	1286.2	1299.6	1306	1335.6
F07	1239.4	4148.6	1299.6	1300.4		F07	1259.7	1270.1	1308.1	1250.5		F07	1334.2	1306.4	1355.2	1307
G07	1378.1	1535.8	1286.6	1511.7		G07	1236.6	1257.3	1271.2	1301.8		G07	1314.9	1290.5	1285.2	1294.3
H07	3143.4	1337	2186.6	1395.3		H07	1284.5	1277.5	1267.8	1261.1		H07	1296.9	1333.5	1317.8	1304
A08	1564.2	1295.6	1246.2	1375.6		A08	1307.3	1285.9	1283.4	1268.5		A08	1294.1	1332.6	1295.3	1299.3
B08	1440.4	1341.4	4803.3	1506.2		B08	1229	1256.8	1283.5	1315.8		B08	1312.6	1294.4	1305.2	1323.7
C08	1409.2	1510.3	1229.3	2290.8		C08	1277	1314.4	1252.4	1291.1		C08	1323.4	1313.5	1258.2	1286.6
D08	1266.6	3035.4	1658.7	1330		D08	1303.6	1301.5	1259.9	1301.8		D08	1288.6	1308.7	1319.2	1319.1
E08	3609.7	1407.6	1427.1	1360.3		E08	1277.1	1253.4	1264.5	1297.1		E08	1337.4	1306.4	1320.4	1322.2
F08	3682.5	1456.1	1342.2	4039.8		F08	1249.5	1285.5	1267.4	1291.3		F08	1295.4	1346	1288.1	1274.7
G08	1271.2	1285.8	1702.8	1245.9		G08	1296.7	1259.5	1288.2	1261.6		G08	1326.5	1315.3	1301.6	1306.8
H08	1266.1	1469.7	1309.9	1272.1		H08	1342	1274.2	1276.3	1287.2		H08	1311.3	1316.7	1304.8	1315
A09	1315.7	1337.2	1277	3154.3		A09	1282.4	1222	1273.3	1290.3		A09	1316.4	1353.7	1333.2	1296.1
B09	2779.4	1407.1	1275.7	1300		B09	1269.1	1265.6	1276.1	1269.9		B09	1307	1292.1	1301.6	1314.8
C09	1386.7	1258.4	2313.8	1470.7		C09	1328.9	1286	1272.6	1322.6		C09	1289.4	1266.5	1327.9	1287.7
D09	1885.9	1249.3	2094.8	1721		D09	1297.1	1293.2	1287.8	1324.5		D09	1352.7	1282.9	1301.5	1310.9
E09	1267.2	1315.6	1278.5	1381.6		E09	1255.8	1283.4	1282.8	1299.9		E09	1291.3	1287.9	1314.6	1322.7
F09	2604.8	1482.3	1345.6	1257.9		F09	1284	1307.4	1253.6	1282.1		F09	1286.7	1300.6	1292.7	1300.4
G09	4854.1	1444.4	1486.2	1318.1		G09	1286.5	1263.6	1294	1310.2		G09	1326.8	1287.9	1297.2	1304
H09	4078.2	1271.5	1335.1	1473.1		H09	1286.5	1267	1266.1	1306.5		H09	1308.7	1350.1	1336.5	1320.7
A10	4203.3	1488.9	1251.9	1286.1		A10	1288.1	1271.1	1304.5	1245.6		A10	1349	1310.9	1335.8	1283.2
B10	1272.6	1279	4188.6	1245.8		B10	1291.9	1271.8	1255.2	1232.9		B10	1272.1	1293.1	1316.2	1303.8
C10	3788.2	2017.4	1261.8	3991		C10	1269.7	1252.5	1281.6	1277.7		C10	1267.5	1335.2	1275.1	1260.2
D10	1256.6	4470.2	1644.1	3942.6		D10	1299.7	1245.8	1298.4	1292.3		D10	1319.4	1333.2	1292.8	1284
E10	1311.6	1404.7	3333.8	1884.8		E10	1295.2	1268.6	1242	1285.4		E10	1304.2	1287.9	1331.6	1347
F10	2332.4	1381.5	1343.7	3142.7		F10	1247.3	1286.1	1278.6	1296.1		F10	1319.1	1292.2	1285.9	1314.3
G10	3297.6	2423.5	1260.3	1280.7		G10	1251	1258.9	1251.1	1273.5		G10	1261.8	1345.8	1306.4	1323.9
H10	1295.4	4210.7	1333.5	1522.2		H10	1299.6	1270.4	1250.1	1303.7		H10	1308.3	1305.2	1299.2	1316.2
A11	1262.2	4348.9	1276.2	1288.9		A11	1272.2	1328.2	1294.8	1293.7		A11	1314.8	1306	1272.7	1337.6
B11	4106.7	1425	1241	1478.3		B11	1300.1	1306.7	1290.2	1284.7		B11	1337.6	1321.4	1331.7	1280.8
C11	4622.1	1432.5	1460.8	1514.6		C11	1312.8	1257.6	1276.1	1297.9		C11	1327.2	1319.5	1303.4	1337.7
D11	1481.9	1240.5	1544	4148.2		D11	1324.9	1313.8	1270.8	1274		D11	1326.2	1302.5	1326.8	1307.6
E11	1426.6	1282.1	2617	1287.5		E11	1278.7	1299.4	1289.2	1275.9		E11	1337.6	1273.3	1300.1	1321.7
F11	2268.1	1363.4	1434.8	1421.2		F11	1282.9	1282.4	1261.9	1250.5		F11	1332.6	1326.5	1305.2	1303.7
G11	1238.4	1502.1	1449.4	1384.1		G11	1265.6	1274.9	1272.4	1257.4		G11	1334.7	1309.1	1349.8	1318.5
H11	1322.7	4186.9	4188.6	1454.9		H11	1281.2	1248.3	1288.3	1303.6		H11	1313.5	1272.4	1301.4	1316.6
A12	4953.1	1280.8	1263.4	1546.4		A12	1284.6	1288.4	1272.7	1296.1		A12	1276.2	1268.9	1279.9	1297.1
B12	1260.2	1938.4	4840.2	1296.1		B12	1285.2	1267.1	1258.6	1289		B12	1330.6	1298.4	1301	1296.6
C12	1275.2	1859.5	1498.9	1665.4		C12	1254	1295.1	1275.6	1271.3		C12	1329.5	1306.5	1294.6	1350.3
D12	1302.9	1482.3	4195.7	2558.1		D12	1313.4	1252.8	1295.6	1274.9		D12	1325.6	1313.8	1297.7	1341.1
E12	1401.4	2674.3	1331.5	1458		E12	1247.7	1252.9	1271.8	1270		E12	1345.3	1276.6	1274.5	1324.8
F12	2935.5	1421.9	1455.6	3832.6		F12	1306	1264.5	1323.2	1300.3		F12	1328.1	1287.9	1251.3	1277.1
G12	1665.1	1352.6	1346	1705.6		G12	1286	1286	1313.3	1287.8		G12	1313	1289.2	1316.5	1306.6
H12*	1282*	1274,8*	1292,3*	1299,4*		H12*	2778,6*	2522*	1322,9*	1247,8*		H12*	1322*	1275,1*	1325,4*	1346*
