# Supplementary material for: Programmable DARPin-based receptors for the detection of thrombotic markers
Source: Nat Chem Biol. 2022 Aug 8;18(10):1125–34. doi: 10.1038/s41589-022-01095-3 (PMC9512699; doi:10.1038/s41589-022-01095-3)
Supplement: Source Data Figure 2 — Source data. [file 41589_2022_1095_MOESM5_ESM.xlsx]

## Sheet: Fig2b-fold induction
	plasma (from mTS1075)		xFDP		uninduced
	mean	SEM	mean	SEM	mean	SEM
A12-A12	2.71351	0.428061	0.842194	0.142434	1	0.205291
B4-B4	21.9606	2.19387	1.48634	0.171116	1	0.140468
D11-D11	1.8418	0.380408	1.01099	0.242609	1	0.290166
C11-C11	1.6738	0.587059	1.33074	0.360338	1	0.312258
F12-F12	1.51723	0.405881	1.05619	0.3301	1	0.260131
A10-A10	2.17121	0.595384	0.975195	0.315073	1	0.366884
D12-D12	2.57936	0.843912	0.802252	0.187935	1	0.151933
F10-F10	1.79257	0.450309	0.731572	0.128846	1	0.159003
A6-A6	20.7944	3.66367	0.71193	0.180406	1	0.242247
F8-F8	2.79672	0.641147	0.90246	0.186604	1	0.292213
B12-B12	2.54275	0.217356	1.03437	0.144039	1	0.116667
B10-B10	1.75887	0.552694	1.30594	0.29592	1	0.281462
F9-F9	1.7551	0.232293	0.896114	0.0678146	1	0.0582166
A7-A7	25.3117	6.49734	1.12666	0.226084	1	0.270681
A11-A11	1.55931	0.554423	1.10121	0.448461	1	0.422491
C4-C4	1.98084	0.249723	1.15134	0.148032	1	0.149097
F6-F6	13.517	4.07896	1.57814	0.59935	1	0.333503
E11-E11	2.09295	0.600337	0.920679	0.175737	1	0.263105
G1-G1	1.51048	0.538271	0.709231	0.316694	1	0.480257
scFv-scFv	1.56554	0.236531	1.02874	0.159897	1	0.125264
A12-scFv	2.58894	0.252494	1.10662	0.276585	1	0.137548
B4-A12	4.00722	0.605552	0.944501	0.0805753	1	0.025406
D11-B4	4.13271	0.429235	1.08411	0.103181	1	0.0841545
C11-D11	1.6426	0.337324	1.00562	0.172101	1	0.183516
F12-C11	1.50511	0.124823	0.963666	0.0830453	1	0.0775328
A10-F12	1.72698	0.208098	0.919149	0.0880389	1	0.129608
D12-A10	1.96113	0.136407	0.773311	0.0516651	1	0.0921242
F10-D12	1.72493	0.195419	0.743031	0.0888971	1	0.110228
A6-F10	16.4712	1.44037	0.863113	0.0688168	1	0.0359312
F8-A6	9.04124	2.64804	0.948113	0.296962	1	0.396837
B12-F8	1.21007	0.284265	1.39357	0.309768	1	0.293297
B10-B12	1.15721	0.221605	1.15871	0.189815	1	0.041641
F9-B10	0.887473	0.112196	1.02264	0.0533049	1	0.0570036
A7-F9	14.0147	1.10366	0.975101	0.0815031	1	0.0736403
A11-A7	4.73212	0.61971	0.729973	0.153678	1	0.101157
C4-A11	1.23196	0.272689	0.880167	0.130151	1	0.192054
F6-C4	6.64892	0.929309	0.9692	0.139683	1	0.194918
E11-F6	4.71195	0.308533	0.767482	0.0564339	1	0.0896484
G1-E11	1.52957	0.258574	0.963213	0.157656	1	0.220603
scFv-G1	1.54389	0.268766	0.884497	0.128635	1	0.204615
A12-G1	1.5336	0.332702	1.57025	0.496395	1	0.16314
B4-scFv	3.56011	0.577275	5.44302	0.826718	1	0.214061
D11-A12	0.967252	0.0817114	0.940496	0.122312	1	0.118246
C11-B4	4.40056	0.860462	0.820672	0.14497	1	0.246995
F12-D11	1.09918	0.0443634	1.00186	0.127292	1	0.0377778
A10-C11	1.36572	0.198794	1.00759	0.162528	1	0.191332
D12-F12	1.2226	0.0668245	1.0074	0.0666413	1	0.0607767
F10-A10	1.08179	0.0752493	0.897114	0.1101	1	0.0644947
A6-D12	8.10335	1.23785	1.04759	0.192112	1	0.212365
F8-F10	1.32192	0.0587963	0.936107	0.110603	1	0.0256812
B12-A6	15.2187	1.87003	1.67065	0.363143	1	0.159965
B10-F8	2.17832	0.300568	2.05869	0.48405	1	0.146358
F9-B12	2.74916	0.214562	2.10033	0.494478	1	0.0694042
A7-B10	11.1857	2.33949	1.89019	0.433145	1	0.189135
A11-F9	3.30471	0.339952	2.39755	0.663457	1	0.131341
C4-A7	17.1376	1.59419	1.92113	0.37713	1	0.127999
F6-A11	6.7274	0.522559	2.45509	0.700808	1	0.0794716
E11-C4	2.60703	0.199177	1.97268	0.517422	1	0.0692538
G1-F6	10.4147	0.940672	1.84507	0.576261	1	0.115796
scFv-E11	2.21421	0.48204	1.89904	0.372872	1	0.0269969
A12-E11	1.88561	0.396469	1.08136	0.0912227	1	0.116467
B4-G1	26.4899	2.15189	1.13561	0.096857	1	0.0884624
D11-scFv	1.63885	0.178036	1.05485	0.134935	1	0.0336664
C11-A12	1.91748	0.0852048	0.991595	0.10846	1	0.0248079
F12-B4	9.92675	1.19423	1.17782	0.10498	1	0.103269
A10-D11	2.74316	0.248992	0.98925	0.0660584	1	0.0806402
D12-C11	3.28845	0.435915	1.25522	0.144994	1	0.103672
F10-F12	2.37632	0.542202	1.22129	0.123013	1	0.0824961
A6-A10	6.26894	0.37954	1.04542	0.118426	1	0.0420206
F8-D12	1.79581	0.164888	1.06144	0.130199	1	0.120031
B12-F10	2.46946	0.53976	1.65885	0.312087	1	0.115298
B10-A6	12.2585	1.02085	1.61876	0.224139	1	0.116887
F9-F8	2.10184	0.478982	1.43548	0.161883	1	0.0892256
A7-B12	17.6699	2.97696	1.38016	0.185448	1	0.147117
A11-B10	2.20415	0.248617	1.35587	0.179985	1	0.0483258
C4-F9	3.30745	0.202999	1.34343	0.162704	1	0.0698137
F6-A7	31.1834	2.23753	1.3137	0.0676461	1	0.0412452
E11-A11	2.91101	0.229741	1.23339	0.149	1	0.0344331
G1-C4	3.14646	0.059477	1.19176	0.0581459	1	0.00866793
scFv-F6	10.0884	0.640447	0.932775	0.0348168	1	0.030611
A12-F6	11.5366	0.821191	0.830445	0.140325	1	0.0440657
B4-E11	4.16781	0.853771	0.762321	0.145758	1	0.270044
D11-G1	1.89462	0.345263	1.12608	0.216324	1	0.256875
C11-scFv	2.5276	0.34481	1.05263	0.136973	1	0.135915
F12-A12	2.18409	0.53041	0.925645	0.207173	1	0.196377
A10-B4	3.42003	0.721319	0.869786	0.212214	1	0.175716
D12-D11	3.20381	0.271765	1.24092	0.126627	1	0.0934404
F10-C11	2.14086	0.235279	1.07081	0.13126	1	0.0962575
A6-F12	13.9211	1.70736	0.951208	0.161941	1	0.168662
F8-A10	1.77311	0.143019	0.809087	0.111879	1	0.0764575
B12-D12	6.88583	1.51992	0.986766	0.17993	1	0.225194
B10-F10	1.30637	0.0483372	0.706096	0.0959907	1	0.0517437
F9-A6	1.98176	0.157226	0.869949	0.135134	1	0.108978
A7-F8	9.39437	2.22233	0.714772	0.0496091	1	0.066074
A11-B12	1.34868	0.206008	0.921736	0.0533186	1	0.080239
C4-B10	1.62081	0.122709	0.771127	0.137503	1	0.104228
F6-F9	8.73874	1.47756	0.806358	0.0563383	1	0.0560846
E11-A7	7.78202	1.66394	0.844939	0.0788371	1	0.0103081
G1-A11	1.35328	0.122235	0.752982	0.077324	1	0.0125235
scFv-C4	1.50295	0.195418	0.957693	0.153175	1	0.167192
A12-C4	3.12933	0.642207	1.13558	0.234657	1	0.160539
B4-F6	20.9128	1.94957	1.03488	0.233371	1	0.104841
D11-E11	2.54188	0.910212	1.19822	0.341002	1	0.351326
C11-G1	1.66189	0.427701	1.04925	0.247213	1	0.240397
F12-scFv	1.68793	0.8857	1.04096	0.511329	1	0.683869
A10-A12	2.28632	0.865092	0.9653	0.226525	1	0.327248
D12-B4	5.86581	0.545018	0.806628	0.0389792	1	0.0178408
F10-D11	2.51854	1.72774	1.66007	1.08518	1	0.921893
A6-C11	26.4786	8.88076	1.96983	0.659072	1	0.462316
F8-F12	2.1834	0.979125	1.293	0.549867	1	0.592717
B12-A10	2.45806	0.300621	1.14185	0.179533	1	0.168667
B10-D12	3.43575	1.01606	1.06556	0.423654	1	0.324052
F9-F10	3.30996	1.23799	1.33385	0.492985	1	0.501765
A7-A6	37.2688	5.57296	1.21326	0.454303	1	0.205022
A11-F8	1.08229	0.750826	0.853935	0.599343	1	0.980491
C4-B12	1.54125	0.707622	0.770943	0.322141	1	0.534387
F6-B10	4.68619	2.09172	1.18573	0.557086	1	0.60818
E11-F9	2.51675	0.533072	1.60304	0.428093	1	0.176648
G1-A7	15.9987	8.20998	0.728196	0.417586	1	0.700778
scFv-A11	1.18706	0.374916	0.46863	0.103026	1	0.203264
A12-A11	2.2311	0.233893	1.12137	0.149462	1	0.147198
B4-C4	1.73743	0.318077	0.683651	0.135937	1	0.192424
D11-F6	1.75625	0.337196	1.13777	0.288359	1	0.204167
C11-E11	1.40584	0.213078	1.03259	0.158023	1	0.195951
F12-G1	16.1388	1.29131	1.03601	0.212806	1	0.10628
A10-scFv	2.23776	0.288851	1.35047	0.452456	1	0.156931
D12-A12	2.4462	0.143071	0.85654	0.171907	1	0.0657274
F10-B4	7.61234	0.420298	0.753927	0.154576	1	0.0733528
A6-D11	7.79304	1.33924	1.32958	0.248359	1	0.235229
F8-C11	1.72172	0.25341	0.780488	0.174436	1	0.189195
B12-F12	1.30376	0.119848	0.796498	0.0834607	1	0.0364446
B10-A10	1.17277	0.202037	0.867474	0.117218	1	0.110302
F9-D12	2.29066	0.527782	1.08091	0.21128	1	0.2734
A7-F10	15.6925	2.34526	0.944153	0.119826	1	0.149742
A11-A6	6.21422	1.24118	1.00527	0.226296	1	0.279374
C4-F8	1.24439	0.278182	0.794708	0.0749905	1	0.121114
F6-B12	4.17115	0.712945	0.853999	0.159365	1	0.189493
E11-B10	1.72861	0.380989	1.07379	0.168008	1	0.142635
G1-F9	1.50155	0.153768	0.869522	0.0706764	1	0.108873
scFv-A7	14.583	1.78623	6.24255	0.823692	1	0.10245
A12-A7	22.7291	1.20129	1.81751	0.149353	1	0.0719198
B4-A11	1.71061	0.216337	1.15264	0.11427	1	0.126391
D11-C4	0.907295	0.0821679	0.769905	0.071106	1	0.11366
C11-F6	7.40909	0.764964	1.09835	0.139806	1	0.131994
F12-E11	1.55761	0.31844	1.09313	0.230314	1	0.243984
A10-G1	1.13583	0.201302	0.883805	0.101701	1	0.16021
D12-scFv	1.11478	0.133936	0.886625	0.0539359	1	0.0363478
F10-A12	1.17805	0.116912	0.873964	0.122996	1	0.0938507
A6-B4	9.84522	0.404116	0.804475	0.0532781	1	0.041464
F8-D11	1.14448	0.147686	0.987998	0.160415	1	0.0448836
B12-C11	1.09361	0.282788	1.04709	0.332458	1	0.214158
B10-F12	0.832572	0.105982	0.975102	0.181447	1	0.151825
F9-A10	0.964988	0.207516	0.923876	0.204141	1	0.299702
A7-D12	10.2787	1.38236	1.31596	0.107445	1	0.0600195
A11-F10	1.09134	0.0930185	1.04151	0.150918	1	0.113487
C4-A6	6.63679	0.567841	1.15934	0.173613	1	0.0401097
F6-F8	2.34636	0.401575	1.14328	0.214977	1	0.1645
E11-B12	1.2147	0.0733504	1.28297	0.0665306	1	0.0699586
G1-B10	0.848087	0.10004	1.05812	0.0920602	1	0.11034
scFv-F9	1.08507	0.0969637	1.27194	0.105042	1	0.102731
A12-F9	1.27282	0.272585	0.942573	0.0925523	1	0.123793
B4-A7	14.6031	1.3386	0.893353	0.0863417	1	0.126577
D11-A11	1.71759	0.151983	1.06052	0.080292	1	0.069493
C11-C4	1.9095	0.0998912	1.0562	0.038537	1	0.042853
F12-F6	11.3404	0.322465	1.04462	0.0612697	1	0.0166289
A10-E11	1.56851	0.277152	1.12282	0.0982004	1	0.105835
D12-G1	1.96662	0.319383	0.940922	0.145299	1	0.182176
F10-scFv	1.35581	0.255399	0.890182	0.150621	1	0.169338
A6-A12	11.8965	0.70278	0.92725	0.103415	1	0.0661913
F8-B4	2.07331	0.275528	0.742032	0.0344273	1	0.0637407
B12-D11	1.64638	0.427746	1.08326	0.0767528	1	0.0869795
B10-C11	1.33288	0.26373	1.01937	0.0345765	1	0.0273455
F9-F12	2.00301	0.163588	1.08648	0.0750851	1	0.0602709
A7-A10	10.2959	0.451856	1.00863	0.0645154	1	0.0347167
A11-D12	2.7836	0.370929	1.10386	0.0666116	1	0.0683073
C4-F10	2.68328	0.120323	1.08559	0.0856819	1	0.0157708
F6-A6	21.7539	1.99884	0.96316	0.0720191	1	0.0229858
E11-F8	1.67332	0.48511	0.914789	0.0685848	1	0.0638808
G1-B12	2.69452	0.521854	1.108	0.143845	1	0.143745
scFv-B10	1.18255	0.21633	1.00471	0.0560047	1	0.0722788
A12-B10	2.00401	0.465304	1.23425	0.192383	1	0.217823
B4-F9	9.6084	0.300193	1.06262	0.0860281	1	0.0197243
D11-A7	16.6305	2.95209	1.06313	0.172653	1	0.225405
C11-A11	2.2551	0.349597	1.00559	0.0510853	1	0.0618575
F12-C4	2.62463	0.272657	1.04807	0.117211	1	0.131429
A10-F6	6.27862	0.73055	1.04996	0.0762529	1	0.0939303
D12-E11	1.89254	0.364169	0.801693	0.122711	1	0.195959
F10-G1	2.19626	0.214157	0.841143	0.0499843	1	0.0573863
A6-scFv	13.0264	2.38164	6.92997	0.985177	1	0.185955
F8-A12	1.46932	0.276411	0.988893	0.114688	1	0.154905
B12-B4	4.3772	0.705234	1.03471	0.104818	1	0.0663702
B10-D11	1.87648	0.541578	0.968354	0.0294191	1	0.0315711
F9-C11	2.49848	0.453738	0.882901	0.0804078	1	0.0986417
A7-F12	19.402	1.17006	0.754156	0.102227	1	0.0647547
A11-A10	1.48375	0.373844	0.984816	0.195509	1	0.237244
C4-D12	1.55832	0.27471	0.898434	0.231942	1	0.17419
F6-F10	8.64226	0.738797	0.795628	0.129363	1	0.102134
E11-A6	9.09094	0.952093	0.777117	0.0827273	1	0.11381
G1-F8	1.45811	0.292208	0.886006	0.0953845	1	0.0959284
scFv-B12	1.69227	0.4563	0.814611	0.0607877	1	0.0951523
A12-B12	2.11952	0.206226	0.925317	0.158509	1	0.133055
B4-B10	1.92006	0.552028	0.903713	0.222601	1	0.292725
D11-F9	1.05455	0.217503	0.928626	0.247214	1	0.272752
C11-A7	17.5803	3.05774	1.17649	0.144587	1	0.104425
F12-A11	1.39236	0.309091	1.027	0.192424	1	0.211749
A10-C4	1.70337	0.261102	1.09996	0.162029	1	0.182128
D12-F6	6.22099	0.818463	0.950587	0.132112	1	0.144811
F10-E11	1.23819	0.092594	0.915866	0.0374567	1	0.0437538
A6-G1	10.1224	1.27123	0.930365	0.0576138	1	0.0509689
F8-scFv	0.991956	0.182469	1.02652	0.139495	1	0.135405
RR120			0.893653	0.240143	1	0.125721
pS2ctr			1.03362	0.0240344	1	0.0194471
