# Supplementary material for: Programmable DARPin-based receptors for the detection of thrombotic markers
Source: Nat Chem Biol. 2022 Aug 8;18(10):1125–34. doi: 10.1038/s41589-022-01095-3 (PMC9512699; doi:10.1038/s41589-022-01095-3)
Supplement: Source Data Figure 3 — Source data. [file 41589_2022_1095_MOESM6_ESM.xlsx]

## Sheet: plasma
plasma cocentration [%]	B4									A7									A6									G1									scFv									B4 + scFv
2	151.768	150.594	138.394	106.278	105.083	122.444	99.7295	91.7937	95.1154	143.546	148.965	146.802	107.555	110.384	90.3564	85.872	86.6434	85.3332	138.268	156.929	144.794	71.7133	123.678	111.976	86.4028	86.0729	100.345	2.56225	2.59369	2.76624	2.49465	2.52181	2.5386	2.33629	2.0855	1.95538	2.32851	2.47521	2.60727	2.42618	2.22763	2.47313	1.52181	1.34448	1.45223	103.889	107.219	100.926	80.0208
1	175.527	168.418	165.907	111.552	83.3025	78.4732	100.207	101.924	101.967	154.764	166.246	166.702	122.803	120.35	135.366	99.0907	96.1997	106.743	172.075	176.171	193.832	112.604	129.823	111.96	97.3359	108.72	103.225	2.57227	2.43935	2.23089	2.31742	1.99684	2.0209	1.44175	1.68434	1.5674	1.27332	2.74787	2.89102	2.82805	2.89769	2.80383	1.79265	1.81747	2.04455	118.946	117.303	107.028	94.5541
0.632456	165.892	159.853	149.93	115.141	115.807	126.915	110.554	110.597	107.053	156.266	148.857	151.488	101.25	114.419	100.835	101.481	102.529	111.848	154.215	196.101	178.108	114.25	118.088	93.3142	98.9819	104.688	114.964	2.38177	2.21145	2.34718	2.27921	2.28282	1.99485	1.24951	1.70261	1.77128	2.24747	2.34748	2.71583	2.3751	2.49709	2.83023	2.01637	1.81136	2.05518	133.734	132.96	106.558	102.06
0.2	119.344	112.277	111.179	85.251	63.7868	55.0407	81.6335	87.094	93.5392	106.325	110.238	98.3143	64.0216	76.9617	58.2464	84.3208	76.0901	71.3676	121.027	123.165	140.344	87.3462	77.443	79.2166	66.6479	86.3731	91.6757	2.13347	2.07553	2.23323	1.74966	1.57686	1.6321	1.3834	1.43722	1.47023	2.87281	2.43823	2.90974	2.27647	2.33929	2.40242	1.82418	1.70098	1.86849	110.403	92.382	100.631	70.1364
0.0632455	46.9511	49.8272	54.6324	35.5088	41.8555	39.2483	25.6106	26.1113	25.7357	40.0147	34.1698	38.1863	26.5972	25.5736	21.8253	23.5248	21.3074	19.2848	47.81	60.5206	60.6975	36.4241	33.724	29.1675	21.2098	23.6401	25.3201	2.33497	2.16267	2.04389	2.03565	1.94291	2.00279	1.3105	1.39169	1.38726	2.3661	2.55956	2.64858	2.638	2.29137	2.1324	1.56902	1.38594	1.47995	35.9338	32.1702	27.6641	22.6494
0.02	12.377	11.3567	13.6654	9.51069	9.80924	7.67175	7.38047	7.5606	6.86078	8.7392	7.95372	8.69586	6.38694	6.50282	5.91242	4.93023	4.61708	5.81745	11.5489	12.1796	12.6533	10.2561	10.2658	13.051	6.73081	8.06085	8.92212	2.33202	2.3574	1.99338	1.92735	1.7695	1.80353	1.30694	1.45762	1.51159	2.69233	2.88064	2.5008	2.2141	2.07894	2.27896	1.56358	1.4364	1.53321	7.0779	6.78229	6.69744	5.76546
0.00632456	7.0634	7.54488	7.50062	6.08451	5.92305	6.06442	4.60797	4.43914	5.11336	5.23224	5.21999	5.20101	3.84762	4.27513	3.89534	4.07461	3.73998	3.52079	8.5378	9.17078	7.54859	7.31286	7.60084	7.88276	5.09591	4.11845	5.20452	1.9565	2.18058	2.22234	1.91707	1.74351	1.92816	1.44566	1.56241	1.66517	2.35954	2.2931	2.4128	1.97389	2.38665	2.33431	1.59726	1.35852	1.86997	4.86608	4.63081	4.78403	4.03523
0.002	5.15314	6.26236	6.31485	5.21999	4.44051	4.67146	4.26023	3.91111	4.0043	4.84472	5.8266	4.68026	3.49871	3.90358	3.00115	2.95308	2.7174	3.13296	8.20267	7.14164	6.87508	5.84492	6.11239	6.18386	3.60213	4.45191	3.68678	2.01316	2.15239	2.10773	2.09308	1.81055	1.8456	1.55076	1.52594	1.55605	2.76298	2.7204	2.51825	2.35063	2.13866	2.22392	1.8541	1.74218	1.63719	4.50746	4.75855	4.69639	3.04521
0.00063246	6.29359	6.11941	5.58208	5.08452	5.61071	3.75616	3.54495	3.43105	3.57003	5.71902	4.63499	4.44392	3.25576	3.25632	3.41356	2.85348	2.45253	2.42801	7.51471	7.286	6.14927	4.92601	6.93729	5.87666	3.501	4.06285	4.16093	2.51428	2.14019	2.33034	1.92338	1.9219	1.98946	1.36615	1.58601	1.70144	2.60961	2.65768	2.51525	1.97313	2.08754	2.21491	1.56383	1.45172	1.43697	3.81309	3.85927	4.12563	3.42383
0.0002	6.21067	6.11081	7.56884	4.7028	4.4545	4.05115	3.45745	3.89646	3.77376	4.51977	4.43334	4.47144	3.78175	3.3898	3.53976	2.89051	2.51749	2.85038	7.05409	6.38836	6.90453	6.19022	7.37319	6.38424	3.3371	3.91798	3.89763	2.19096	2.17742	2.10275	1.88029	1.88406	1.71451	1.68979	1.53306	1.562	2.83858	2.55605	2.30226	2.01281	2.02125	1.98081	1.61704	1.44541	1.53718	4.03477	4.08127	3.9337	3.42495
[truncated: 95 more columns]

## Sheet: xFDPs
xFDP concentration [µg/mL]	B4												A7												A6												G1												scFv
5	5.80158	5.55298	6.34517	3.10564	3.16256	4.00563	2.32154	2.65041	2.29076	2.32154	2.65041	2.29076	4.33704	5.09195	5.34833	2.42872	3.13143	2.38329	2.17269	1.99022	1.81671	2.17269	1.99022	1.81671	5.24049	6.11621	6.00689	4.27483	3.75143	4.51325	3.08316	3.11353	3.90292	3.08316	3.11353	3.90292	2.87144	2.97953	2.9948	1.7814	2.29656	2.45751	1.67661	1.96179	1.86061	1.67661	1.96179	1.86061	2.66129
4	5.33994	5.09307	5.68295	3.60676	3.72172	4.98039	2.73002	2.57634	2.6265	2.73002	2.57634	2.6265	5.49331	4.83099	5.47851	3.38232	3.43461	3.35404	2.23852	2.24605	2.38706	2.23852	2.24605	2.38706	6.46395	6.62073	6.92417	4.48762	4.57211	5.24013	3.38476	3.35099	3.64979	3.38476	3.35099	3.64979	2.48712	2.64934	2.74238	1.65347	1.6409	1.83965	1.50503	1.44648	1.51185	1.50503	1.44648	1.51185	2.59277
1.58114	6.0954	6.08482	6.73386	4.44677	3.49144	5.88724	2.92053	2.52552	3.14644	2.92053	2.52552	3.14644	5.93353	6.04306	5.21414	3.48345	4.65798	3.90384	2.25052	2.58224	2.26436	2.25052	2.58224	2.26436	5.85051	7.0607	7.39385	4.112	5.07872	5.04021	3.47572	4.36299	4.43751	3.47572	4.36299	4.43751	2.69945	2.69324	2.72956	1.93788	1.96738	1.7784	1.49409	1.47669	1.60097	1.49409	1.47669	1.60097	2.61399
0.5	7.09697	6.9085	8.40798	5.64358	4.8378	6.72746	3.11373	3.24645	3.45766	3.11373	3.24645	3.45766	6.22079	5.82116	6.62465	4.45613	4.49057	3.42826	2.83257	2.97847	2.77194	2.83257	2.97847	2.77194	6.3587	7.36592	8.84546	5.01315	6.48206	8.54609	4.05588	3.92932	5.10202	4.05588	3.92932	5.10202	2.65885	2.43004	2.7905	2.13973	2.09171	1.95141	1.67213	1.44597	1.32281	1.67213	1.44597	1.32281	2.75963
0.158114	7.84013	7.30259	7.77501	5.28591	5.03609	5.72583	3.30108	3.43339	4.23215	3.30108	3.43339	4.23215	6.79562	6.89451	6.09601	4.85922	5.67725	4.29141	3.57506	3.2846	2.56322	3.57506	3.2846	2.56322	8.30116	7.53908	8.96333	5.95846	6.34186	11.4216	4.39941	5.2878	5.05924	4.39941	5.2878	5.05924	2.66226	2.66552	2.70458	2.12457	1.99099	2.06698	1.56088	1.51693	1.85013	1.56088	1.51693	1.85013	2.53875
0.05	7.79928	8.36627	7.72302	6.92193	6.45291	8.3156	4.15686	4.27976	4.18108	4.15686	4.27976	4.18108	7.10069	6.92798	7.002	5.37102	5.75763	4.59668	3.40893	3.12675	3.36757	3.40893	3.12675	3.36757	8.97732	10.0351	8.07057	6.50866	6.23397	9.69676	4.3519	3.69217	5.1592	4.3519	3.69217	5.1592	2.80007	2.48722	2.46362	1.8224	2.38782	1.84448	1.6176	1.58571	1.6114	1.6176	1.58571	1.6114	2.47226
0.0158114	8.1049	9.4795	7.56767	6.68686	5.95983	7.77308	3.78719	3.86665	4.60121	3.78719	3.86665	4.60121	6.88988	7.38434	7.35061	6.17796	5.23387	5.50435	3.785	3.63367	3.25967	3.785	3.63367	3.25967	9.56939	9.1665	8.76987	6.2122	5.49509	8.11075	4.1121	3.17457	5.44269	4.1121	3.17457	5.44269	2.77982	3.05655	2.61663	1.91804	2.21756	2.12197	1.66883	1.69477	1.58286	1.66883	1.69477	1.58286	2.64125
0.005	8.17968	8.05429	7.59519	6.0717	5.78927	6.75828	3.78511	4.15172	4.35851	3.78511	4.15172	4.35851	7.02474	6.54458	6.68691	5.77172	5.19277	6.03944	3.95664	3.39209	3.52862	3.95664	3.39209	3.52862	8.46018	8.74917	9.1605	6.45769	8.33804	9.86082	5.4082	3.91187	4.79375	5.4082	3.91187	4.79375	2.57863	2.56775	3.29182	2.0822	1.90547	1.93503	1.68551	1.58784	1.60397	1.68551	1.58784	1.60397	2.78837
0.00158114	8.52275	8.23325	8.74958	6.89238	6.67216	8.1367	4.25285	4.37275	4.23144	4.25285	4.37275	4.23144	6.0897	6.09194	6.87757	4.43461	5.46955	4.65966	2.83359	3.27956	3.42032	2.83359	3.27956	3.42032	7.58196	9.30181	8.17897	5.85184	7.10582	8.88809	4.33628	4.56499	4.18667	4.33628	4.56499	4.18667	2.67218	2.67884	3.0357	1.95914	2.20266	1.92786	1.77077	2.02354	1.66913	1.77077	2.02354	1.66913	2.91284
0.0005	7.74775	8.48551	8.05917	5.85876	5.87768	6.54931	3.94377	4.67049	4.21587	3.94377	4.67049	4.21587	6.1979	7.15735	6.86547	5.03604	5.75081	4.86105	2.99103	3.30876	3.69405	2.99103	3.30876	3.69405	7.09565	8.95127	7.92686	6.57881	7.11839	8.34806	4.3724	3.91233	4.35932	4.3724	3.91233	4.35932	2.6266	2.77972	2.93599	2.30821	2.17636	1.9098	1.63978	1.62096	1.7025	1.63978	1.62096	1.7025	2.87998
[truncated: 143 more columns]
