# Supplementary material for: Programmable DARPin-based receptors for the detection of thrombotic markers
Source: Nat Chem Biol. 2022 Aug 8;18(10):1125–34. doi: 10.1038/s41589-022-01095-3 (PMC9512699; doi:10.1038/s41589-022-01095-3)
Supplement: Source Data Figure 4 — Source data. [file 41589_2022_1095_MOESM7_ESM.xlsx]

## Sheet: Fig4a
	B4			B4 + scFv			G1-B4			scFv-B4
10 µg/mL	10.1461	9.16543	9.6083	9.34694	8.27842	10.9461	11.6256	15.8784	11.0138	12.7943	12.8061	15.7503
2 µg/mL	1.82444	1.51083	1.39647	1.70139	2.02914	2.51947	5.28484	6.60613	4.91701	9.06263	9.81433	13.5134
uninduced	0.967184	0.990941	0.690454	0.841231	1.02879	0.912346	1.35191	1.51795	1.48641	1.59079	1.68022	1.56551

## Sheet: Fig4b
	B4			B4 + scFv			G1-B4			scFv-B4
plasma	12.2484	8.83793	10.1536	7.89944	7.87792	8.10699	10.3802	11.4709	10.695	6.05908	5.48476	9.78996
plasma + Hirudin	0.263759	0.513427	0.431781	0.403142	0.57269	0.525331	1.06506	1.57482	1.53926	1.13281	1.37017	1.23969
plasma + Heparin	0.840162	0.77276	0.387881	0.425982	0.256587	0.366312	0.897392	1.40782	1.37836	1.33309	1.38574	1.31976
fibrinogen	10.1461	9.16543	9.6083	9.34694	8.27842	10.9461	11.6256	15.8784	11.0138	12.7943	12.8061	15.7503
fibrinogen + Hirudin	0.739186	0.803435	0.756431	0.685722	0.799467	0.852575	1.58098	1.72829	1.69574	1.10163	1.34922	1.40542
fibrinogen + Heparin	0.845503	0.850794	0.567145	0.703476	0.747529	0.871244	0.937425	1.65372	1.20907	1.54807	1.84377	1.8367
uninduced	0.967184	0.990941	0.690454	0.841231	1.02879	0.912346	1.35191	1.51795	1.48641	1.59079	1.68022	1.56551

## Sheet: Fig4c
	B4			B4 + scFv			G1-B4			scFv-B4			RR120			SEAP ctr
uninduced	1.14553	1.52487	1.42582	1.63846	1.79387	1.43229	1.80933	1.71466	1.68709	1.88543	2.27469	2.29564	1.62284	1.45167	1.6933	15.0977	7.59031	13.7035
no thrombin	1.50081	1.60941	1.61358	1.58851	1.35206	1.30109	1.71812	1.56078	1.16095	2.09481	2.42022	2.45807	1.47517	1.94169	1.92577	17.3289	18.5236	13.6112
thrombin and fibrinogen	17.788	10.823	12.9593	9.64987	11.5752	10.8913	25.272	24.5758	25.7229	16.2756	20.5019	19.6466	1.35105	1.66115	1.82383	14.2458	17.735	8.43154
+ TXA	17.9256	22.7494	21.0997	19.727	22.3976	16.848	27.1033	32.362	23.8479	20.6626	21.7522	22.9279	2.34728	2.38731	2.10509	25.5406	32.452	23.7048
+ tridegin	26.6668	19.7443	19.8017	23.823	23.2226	16.639	28.2709	28.2973	24.4414	12.7458	13.8929	16.2626	1.99251	2.20418	1.52375	14.8322	16.5999	15.7633
+ plasmin	4.73891	4.70132	3.63875	3.22076	4.06992	3.18586	10.761	11.4156	9.33986	8.46659	8.90315	8.72155	1.92852	1.85974	1.58062	15.6024	15.3526	13.7852
+ plasmin + tridegin	5.40418	8.95051	14.8121	6.58487	4.20926	3.12614	6.17455	5.57455	6.77695	3.21491	3.07349	3.25194	2.01281	2.16313	2.26131	12.3945	13.3946	13.1893
Normalized
	B4		B4 + scFv		G1-B4		scFv-B4		RR120		SEAP ctr
uninduced	0.11256	0.0233527	0.133674	0.0268326	0.143195	0.0273859	0.177397	0.0354635	0.131014	0.0255931	1	0.268783
no thrombin	0.0955003	0.00885494	0.085753	0.00938167	0.0897597	0.0128845	0.140974	0.0144511	0.108011	0.0134131	1	0.126867
thrombin and fibrinogen	1.02865	0.257532	0.794715	0.165459	1.86999	0.377496	1.39621	0.297104	0.119667	0.0262113	1	0.284873
+ TXA	0.75614	0.090383	0.72184	0.0918968	1.01978	0.135057	0.799812	0.0818176	0.0837195	0.00880369	1	0.138294
+ tridegin	1.40295	0.153004	1.34938	0.152688	1.71648	0.0986547	0.909015	0.0721276	0.121208	0.0133711	1	0.0458949
+ plasmin	0.292332	0.0266265	0.234164	0.0213397	0.704433	0.0490849	0.583173	0.0238033	0.120001	0.00847431	1	0.0539271
+ plasmin + tridegin	0.748281	0.211855	0.357127	0.07906	0.47529	0.0289507	0.24476	0.00710734	0.165149	0.00677902	1	0.0331928

## Sheet: Fig4d
	B4		B4 + scFv
uninduced	1	0.293406	1.18758	0.342832
no thrombin	1	0.131128	0.897934	0.128773
thrombin and fibrinogen	1	0.35406	0.772577	0.251564
+ TXA	1	0.169044	0.954639	0.166708
+ tridegin	1	0.154232	0.961817	0.151153
+ plasmin	1	0.128811	0.801021	0.103208
+ plasmin + tridegin	1	0.400395	0.477264	0.171527
