# Supplementary material for: Programmable DARPin-based receptors for the detection of thrombotic markers
Source: Nat Chem Biol. 2022 Aug 8;18(10):1125–34. doi: 10.1038/s41589-022-01095-3 (PMC9512699; doi:10.1038/s41589-022-01095-3)
Supplement: Source Data Figure 5 — Source data. [file 41589_2022_1095_MOESM8_ESM.xlsx]

## Sheet: Fig5a
	< 0.5 µg/mL D-dimers										> 0.5 µg/mL D-dimers
AMBERscFv-B4	1.01659	0.51973	0.990866	0.792148	0.733475	1.05684	0.308206	0.511989	0.728772	0.845274	1.19541	0.968069	3.53252	1.98011	3.88927	2.3156	5.4717	3.9927	5.33487
AMBERRR120	0.732508	0.428535	0.750083	0.431586	0.574611	0.782984	0.311203	0.363815	0.217831	0.679311	0.927688	0.805045	0.518627	0.862383	0.81757	0.986154	0.948901	1.03527	0.571889

## Sheet: Fig5b
plasma from nomal and patients
	Nomal human plasma (D-dimer < 0.5 mg/L)						Patient plasma (D-dimer > 0.5 mg/L)
0	132769	144834	131170	140939	127619	137634	132238	139584	127234	137104	122317	133799
0.1	400701	413785	385754	397701	366706	370895	555027	557919	508208	514578	466000	476814
0.5	442909	397306	426418	383149	399579	362464	778635	724072	715872	662475	646634	599656
plasma from nomal and patients NO heparin
	Nomal human plasma (D-dimer < 0.5 mg/L) without heparin						Patient plasma (D-dimer > 0.5 mg/L) without heparin
0	763308	800954	797562	792159			763308	800954	797562	792159
0.10%	799224	822837	847494	838123			1313742	1325174	1117039	1282168
plasma from nomal and patients with heparin
	Nomal human plasma (D-dimer < 0.5 mg/L) with heparin						Patient plasma (D-dimer > 0.5 mg/L) with heparin
0	647164	719581	669192	730282			647164	719581	669192	730282
5.00%	716750	782580	621165	720990			901747	876569	833267	781214

## Sheet: Fig5c
D-Dimer [µg/mL]	Nluc (RU)				TNK (U/L)
0	86247	89281	81551	82301	14.4476	14.1728	14.0787	14.1535
0.125	253856	239416	226017	259701	15.5083	15.2118	15.1322	15.4746
0.5	358051	386287	373881	386574	16.745	16.2797	16.5208	16.6679
2	429277	444689	446938	437043	17.7431	16.8559	17.1645	17.7117

## Sheet: Fig5d
	Nluc (AU)			SEAP (U/L)
2.00 ug/mL xFDPs	1759765	1952155	1886634	5.38409	2.19319	1.94902
0.64 ug/mL xFDPs	1642962	1674622	1716491	2.58677	1.5092	2.16954
0.20 ug/mL xFDPs	1449208	1460643	1538281	2.39316	2.37602	2.36859
0.06 ug/mL xFDPs	990380	1140627	1105634	4.00898	3.07568	2.49169
0.02 ug/mL xFDPs	733801	834169	711030	4.35057	4.44473	5.6741
0.01 ug/mL xFDPs	625135	650432	703981	6.05145	5.86873	3.85734
0.00 ug/mL xFDPs	559063	572834	609115	6.20665	8.42772	6.08497
15 USP/mL Heparin	16	6	-3	1.44617	1.13251	1.11313

## Sheet: Fig5e
	Thrombin Clotting Time [sec]
+ 1µg/mL xFDPs	38.9	38.6	39.6
uninduced	35.5	35	36.2
