# Supplementary material for: Programmable DARPin-based receptors for the detection of thrombotic markers
Source: Nat Chem Biol. 2022 Aug 8;18(10):1125–34. doi: 10.1038/s41589-022-01095-3 (PMC9512699; doi:10.1038/s41589-022-01095-3)
Supplement: Source Data Figure 6 — Source data. [file 41589_2022_1095_MOESM9_ESM.xlsx]

## Sheet: Fig6b
	D-Dimer (ng/mL)						Nluc (AU)
0	97.982	20.6222	40.7728	34.1069	13.1646	17.8045	92681	135361	190422	100273	151342	101399
500	269.853	338.626	220.417	290.513	309.672		532209	409479	316387	315521	381564
750	287.793	420.387	237.153	326.872	582.52	185.61	581426	346476	353450	363246	682878	363314
1000	478.833	185.61	250.419	287.793	420.387	237.153	343496	262493	452036	348118	275054	441828

## Sheet: Fig6d
AST
	Vehicle						APAP
8	54.34	146.3	234.08	29.26	66.88	196.46	497.42	535.04	539.22	447.26
12	163.02	16.72	275.88	200.64	91.96		434.72	518.32	409.64	493.24
ALT
	Vehicle						APAP
8	146.3	25.08	192.28	71.06			405.46	685.52	735.68	769.12
12	346.94	100.32	313.5	342.76			961.4	635.36	815.1	618.64
Nluc
	Vehicle						APAP
8	274849	264659	30490	73494			731745	591011	615171	534720
12	394267	219642	204813	398635			666285	919885	624728	637246
