# Supplementary material for: Programmable DARPin-based receptors for the detection of thrombotic markers
Source: Nat Chem Biol. 2022 Aug 8;18(10):1125–34. doi: 10.1038/s41589-022-01095-3 (PMC9512699; doi:10.1038/s41589-022-01095-3)
Supplement: Source Data Extended Data Figure 3 — Source data. [file 41589_2022_1095_MOESM10_ESM.xlsx]

## Sheet: -
	plasma			xFDP			uninduced
A12-A12	4.0656	3.3768	4.1128	1.0064	1.364	1.216	1.8312	1.2288	1.1984
B4-B4	26.0872	26.6512	25.6872	1.9584	1.604	1.7456	1.232	1.3712	0.968
D11-D11	2.844	2.6216	2.712	1.832	1.1888	1.468	2.0872	1.1656	1.1872
C11-C11	1.2432	3.1416	1.8096	1.5688	1.2368	2.1192	1.764	1.076	0.8608
F12-F12	1.3784	2.0528	2.7688	1.0168	2.1624	1.1368	1.1168	1.1064	1.8632
A10-A10	2.3024	1.768	2.372	1.0144	0.6208	1.2584	0.62	0.8648	1.4824
D12-D12	1.484	2.1984	4.196	0.7968	0.5328	1.1208	0.9032	0.9144	1.2368
F10-F10	1.4616	3.3336	2.4224	0.9208	0.788	1.2368	1.576	1.06	1.3904
A6-A6	32.0176	33.6312	29.1736	0.6912	1.1888	1.3664	1.1216	2.0096	1.4288
F8-F8	2.3968	3.0392	2.2024		0.828	0.8152	0.5968	0.8872	1.2472
B12-B12	3.9328	3.9328	3.6744	1.2424	1.6056	1.8464		1.6376	1.388
B10-B10	3.5176	1.4088	2.6072	1.996	1.468	2.1296	1.9552	0.9808	1.3472
F9-F9	4.7512	3.5464	5.5424	2.5816	2.0728	2.412	2.4128	2.7512	2.7216
A7-A7	32.9648	42.0992	59.068	2.1784	2.0248	1.7672	1.1072	2.2264	1.9656
A11-A11	1.7632	2.8376	1.5616	0.8832	1.2424	2.2264	1.0168	0.8376	2.0976
C4-C4	2.9552	2.6728	3.3872	1.4968	1.924	1.8192	1.3656	1.8368	1.3488
F6-F6	17.4936	16.6712	28.9432	3.7648	1.2368	2.3664	1.8152	0.832	2.0216
E11-E11	2.0248	2.712	4.2344	1.2752	1.2448	1.4264	1.0928	1.9536	1.24
G1-G1	2.6512	3.2432	2.2344	0.7304	1.9768	1.1096	1.164	3.012	1.2056
scFv-scFv	2.3064	3.5552	2.9856	1.524	2.38	1.9096	2.1664	1.5888	1.896
A12-scFv	3.8544		3.7992	1.4664	2.356	1.0848	1.2912	1.3824	1.7608
B4-A12	10.964	7.152	7.184	1.972	1.7088	2.2824	2.0816	2.0536	2.1784
D11-B4	8.4024	6.3144	6.9816	2.1784	1.7384	1.7752	1.6304	1.6624	1.9576
C11-D11	2.0544	3.3808	2.2824	1.3792	1.42	1.9256	1.2048	1.5856	1.908
F12-C11	2.172	2.5752	2.676	1.4232	1.5472	1.7824	1.5456	1.824	1.5624
A10-F12	2.5872	3.1168	2.4128	1.4752	1.36	1.4848	1.396	1.452	1.852
D12-A10	3.0632	3.288	3.0544	1.2016	1.2432	1.264	1.4336	1.5712	1.7912
F10-D12	3.0976	2.3992	3.1168	1.232	1.0448	1.4336	1.924	1.5368	1.5328
A6-F10	36.7728	30.188	27.9528	1.4664	1.8936	1.6136	1.8232	1.9704	1.9688
F8-A6	18.0016	16.1144	13.4192	1.6704	1.2568	2.0576	2.7216	1.1224	1.4136
B12-F8	1.8792	2.76	2.2824	3.0744	2.3784	2.5184	1.452	2.6944	1.5736
B10-B12	1.5312	2.2576	3.0184	2.5008	2.76	1.5552	1.8608	1.9608	2.0608
F9-B10	1.672	2.036	2.532	2.5336	2.2592	2.3976	2.3472	2.5056	2.1784
A7-F9	35.464	34.0936	41.2144	2.596	2.8456	2.2656	2.3952	2.8704	2.6384
A11-A7	7.3872	10.8112	9.9672	1.7672	0.876	1.7016	1.752	1.9584	2.2416
C4-A11	3.0992	1.692	3.0056	2.072	1.7232	1.7752	1.7304	2.6712	1.9272
F6-C4	11.5144	12.2176	11.3264	1.6432	1.6208	1.8464	1.2832	1.9096	2.08
E11-F6	11.2824	11.0456	10.6632	1.8104	1.6672	1.896	2.0888	2.6	2.3128
G1-E11	3.2432	3.4232	4.0112	2.3752	2.0208	2.328	1.6296	2.5008	2.8504
scFv-G1	3.6808	2.8328	3.9552	2.0576	1.9768	1.9632	2.2856	2.8136	1.6816
A12-G1	3.8384	2.784	2.0136	1.3664	4.3568	3.1192	2.2792	1.5368	1.8152
B4-scFv	6.1688	7.4656	7.2848	10.5792	10.9232	10.4808	1.7968	1.5456	2.5336
D11-A12	2.4368	2.5224	2.5312	2.0128	2.42	2.8504	3.0032	2.4496	2.2912
C11-B4	10.8272	14.6848	13.5544	2.5536	2.34	2.392	2.28	2.624	3.9736
F12-D11	3.0088	2.72	2.8008	2.1856	2.3616	3.2272	2.5816	2.4696	2.7088
A10-C11	3.1576	3.5408	2.9512	2.336	2.032	2.7512	2.9896	2.0904	1.9856
D12-F12	3.1352	2.9256	2.7928	2.5136	2.1912	2.5904	2.5904	2.42	2.2312
F10-A10	3.1576	2.6304	2.9096	1.8592	2.7248	2.6288	2.5232	2.596	2.9208
A6-D12	20.6304	22.572	20.9632	2.448	2.5008	3.3464	1.848	2.9968	3.0736
F8-F10	3.0544	3.5136	3.3464	2.0512	2.0832	2.8864	2.4112	2.5608	2.528
B12-A6	19.8592	19.608	22.7104	2.4688	2.8904	1.4664	1.6696	1.2208	1.1952
B10-F8	2.1624	2.6384	2.9784	2.7432	3.164	1.4448	1.4312	1.1152	1.0248
F9-B12	3.0528	3.1264	3.6848	3.1424	3.0368	1.3568	1.312	1.1536	1.1224
A7-B10	11.4216	11.1944	17.8048	2.6656	2.7344	1.4304	1.284	0.8944	1.4352
A11-F9	2.9456	3.4232	3.1144	3.1848	2.5376	1.1576	1.1296	0.9048	0.8352
C4-A7	18.3616	17.052	17.6032	2.4416	2.196	1.3056	0.88	1.2016	1.012
F6-A11	6.6496	5.5856	6.5208	2.8112	3.0232	1.0104	1.0272	0.8488	0.912
E11-C4	3.0288	3.1584	2.5912	2.8776	2.6864	1.0784	1.2176	1.0272	1.1224
G1-F6	14.84	13.44	13.1288	3.3384	3.0144	0.9832	1.2768	1.5328	1.1664
scFv-E11	3.2256	1.6704	3.7536	2.828	3.0736	1.5168	1.3496	1.2912	1.2656
A12-E11	4.0112	2.1968	4.4344	2.0904	1.964	2.0488	2.0832	1.5768	1.984
B4-G1	44.8416	38.4096	38.6448	1.8728	1.5432	1.8096	1.7256	1.4312	1.4448
D11-scFv	1.9048	2.6256	2.712	1.3424	1.3752	1.944	1.5432	1.4384	1.4376
C11-A12	2.6064	2.8912	2.5328	1.1504	1.34	1.6624	1.3472	1.424	1.4168
F12-B4	13.9912	10.6144	10.6304	1.3256	1.3192	1.536	1.0104	1.2696	1.2696
A10-D11	3.4128	2.6944	3.2832	1.1	1.08	1.2064	1.2696	1.0944	1.0592
D12-C11	3.9192	4.1016	2.8232	1.4384	1.5576	1.1432	0.984	1.0592	1.2544
F10-F12	2.7192	2.2688	4.5648	1.5256	1.904	1.48	1.368	1.1928	1.4592
A6-A10	9.296	7.8248	8.1656	1.6984	1.1784	1.34	1.424	1.312	1.2976
F8-D12	2.5672	2.5056	2.8072	1.8232	1.3752	1.4592	1.2696	1.424	1.6944
B12-F10	2.2952	3.9064	2.1432	2.3152	2.0344	1.256	1.2976	0.9832	1.0984
B10-A6	13.4416	13.8312	13.396	1.9144	2.0552	1.4008	1.2696	1.0944	0.9536
F9-F8	1.3712	2.8832	3.0432	1.8664	1.7608	1.3568	1.2976	1.052	1.1224
A7-B12	23.948	16.88	26.996	1.824	1.992	1.4816	1.3424	1.472	1.024
A11-B10	2.2096	3.1712	2.5224	1.796	1.8592	1.2064	1.1576	1.2768	1.1512
C4-F9	3.5936	4.0496	3.9752	1.684	1.8032	1.232	1.056	1.2176	1.2392
F6-A7	33.976	29.252	36.7336	1.5224	1.3536	1.3352	1.0272	1.1296	1.0488
E11-A11	2.9496	2.788	3.552	1.4944	1.4384	1.0032	1.1072	1.0664	1.0176
G1-C4	3.3152	3.1432	3.3208	1.2976	1.2912	1.1152	1.024	1.0384	1.0456
scFv-F6	13.0552	15.2576	15.9872	1.4032	1.4104	1.2824	1.4008	1.4888	1.5016
A12-F6	13.8816	13.7016	16.616	0.7768	1.0216	1.3832	1.2984	1.3328	1.2
B4-E11	4.6376	6.0088	5.388		0.968	0.9872	1.7648	1.1144	0.968
D11-G1	3.0632	2.9496	2.9192	1.56	1.8128	1.936	2.1376	1.2248	1.352
C11-scFv	3.9424	4.0872	2.9584	1.7	1.2624	1.6136	1.6888	1.452	1.2064
F12-A12	3.6736	1.7736	3.2944	1.3448	0.8168	1.5432	0.968	1.468	1.5664
A10-B4	6.4208	6.216	3.5632	0.8392	1.452	1.8288	1.9712	1.3904	1.3752
D12-D11	3.9552	4.736	4.224	1.56	1.5168	1.9256	1.1944	1.5016	1.3352
F10-C11	4.3008	3.2024	3.6224	1.5088	2.16	1.896	1.9568	1.5576	1.6824
A6-F12	25.9616	24.0872	23.6776	1.4712	1.4792	2.0872	1.352	2.0416	1.9024
F8-A10	3.4832	3.6128	2.9568	1.2	1.5136	1.8736	1.936	1.6944	2.0392
B12-D12	8.7664	14.6104	14.5008	1.8056	1.5328	2.0896	1.3152	2.3256	1.86
B10-F10	3.0408	3.0928	3.0904	1.5544	1.3504	2.0808	2.3288	2.2184	2.5136
F9-A6	3.6248	3.8408	3.8352	1.3328	1.5456	2.0824	1.7344	2.1928	1.7752
A7-F8	21.7528	13.38	31.1088	1.5832	1.6048	1.852	2.42	2.496	2.1352
A11-B12	2.056	3.2256	3.3208	1.9192	1.9648	1.9952	1.9688	2.3632	2.0464
C4-B10	3.6672	3.5584	3.4536	1.46	1.3792	2.2416	1.9608	2.5064	2.1216
F6-F9	20.3056	12.5424	22.5696	1.5488	1.8856	1.6792	1.9688	2.1136	2.2592
E11-A7	17.6656	10.0816	22.3192	1.4832	2.0408	1.912	2.1744	2.1376	2.1216
G1-A11	3.4616	4.304	3.2176	1.8552	1.8032	2.4528	2.7512	2.6704	2.6944
scFv-C4	3.1664	3.4232	3.812	2.5048	2.3848	1.7384	1.7832	2.7008	2.4368
A12-C4	5.0376	5.2768	2.9064	1.8352	1.9136	1.0488	1.0888	1.5568	1.5792
B4-F6	25.9928	25.3352	21.5824	1.0272	0.8736	1.7072	1.3312	1.1064	1.0488
D11-E11	4.4024	1.7672	2.7656	1.1152	1.3216	1.7752	1.752	0.9224	0.8408
C11-G1	2.7264	2.6624	1.3864	1.0176	1.4368	1.8232	1.8208	1.1184	1.1376
F12-scFv	2.9064	2.9784	1.4496	1.268	1.7152	1.54	2.1488		0.748
A10-A12	4.7704	3.6608	1.4256	1.4104	1.284	1.4672	2.036	0.8872	1.388
D12-B4	11.7904	14.6968	10.8968	1.752	1.8288	1.56	2.1512		2.0976
F10-D11	3.7736	3.3696	1.712	1.7584	2.0656	2.0128	1.936		0.408
A6-C11	29.8864	30.944	24.1128	2.1888	1.8152	2.3152	1.7504	0.8656	0.592
F8-F12	4.4552	4.7712	2.7264	2.3152	2.0896	2.6736	2.5896		1.06
B12-A10	2.828	3.0376	2.7848	1.0664	1.452	1.5	1.452	1.0528	1.0144
B10-D12	3.7448	2.7544	1.928	1.2232	0.3112	1.0792	0.7528	0.5304	1.1696
F9-F10	3.964	2.6368	3.7104	1.56	1.4944	1.1008	0.6776	1.7752	0.6624
A7-A6	45.852	43.4312	49.2672	2.5416	0.984	0.9848	0.8872	1.3528	1.4776
A11-F8	1.7232	1.7256	1.6016	1.2912	1.0976	1.596	3.7112	0.4176	0.5376
C4-B12	3.904	1.9144	1.8792	0.8928	1.272	1.6856	2.904	0.8568	1.2336
F6-B10	5.9888	4.144	6.1864	1.116		1.6368	1.66		0.6616
E11-F9	3.6552	2.0144	2.684	1.1008	1.6784	2.5416	1.2912	0.836	1.192
G1-A7	29.0248	20.3056	32.5576	1.6992	0.5352	1.4928	1.0088	3.3888	0.7208
scFv-A11	3.384	1.7528	1.3944	0.6208	0.8424	1.1152		1.5704	2.0976
A12-A11	2.9688	2.844	2.9224	1.68	1.2584	1.452	1.0664	1.312	1.5368
B4-C4	3.2512	2.1232	3	1.3808	1.0848	0.8296	1.1696	1.8152	1.8352
D11-F6	2.2344	1.4256	1.908	1.488	1.416	0.7032	0.892	1.3616	0.9168
C11-E11	1.6448	1.9912	1.9896	1.4632	1.4704	1.1984	0.968	1.4712	1.5624
F12-G1	23.7288	23.9168	21.9192	1.2992	1.1184	2.048	1.6512	1.352	1.3072
A10-scFv	2.5528	3	2.4208	2.5816	0.8816	1.3488	0.94	1.3896	1.2336
D12-A12	2.9344	3.0384	3.3032	0.9224	0.824	1.5016	1.1488	1.3016	1.3416
F10-B4	8.68	9.244	8.8288	1.0864	0.5344	1.0288	1.0936	1.2912	1.1296
A6-D11	7.7872	8.132	8.9936	1.2912	1.6576	1.3016	0.716	1.2912	1.1896
F8-C11	2.5072	2.0992	2.5656	1.264	0.696	1.2912	1.0216	1.6224	1.5216
B12-F12	2.4208	3.1528	2.468	1.3536	1.6296	1.9296	1.952	2.1256	2.0904
B10-A10	2.0528	2.3344	1.3472	1.6136	1.1064	1.5216	1.3792	1.7184	1.792
F9-D12	3.7208	2.5128	2.7128	1.4864	1.352	1.3832	0.9784	1.7976	1.1296
A7-F10	26.8704	24.6144	34.6104	1.8088	1.4888	1.8824	1.6048	2.2144	1.6672
A11-A6	8.9544	8.7472	9.636	1.7024	1.168	1.552	1.5088	1.9456	0.9448
C4-F8	2.8232	1.324	2.5496	1.4944	1.3136	1.4688	1.5376	2.0688	1.7752
F6-B12	7.2936	5.0528	6.7608	1.0008	1.5864	1.3248	1.3136	1.3312	1.936
E11-B10	3.5392	2.0528	2.036	1.9096	1.5736	1.2552	1.1984	1.7088	1.5056
G1-F9	3.2144	2.6616	2.6216	1.724	1.6136	1.5832	2.0864	1.9688	1.604
scFv-A7	26.7608	20.744	29.26	11.9968	12.3192	8.5448	1.6336	2.0088	1.6216
A12-A7	28.2568	28.3432	27.0976	1.9432	2.364	2.3856	1.1512	1.18	1.3512
B4-A11	3.1944	3.7672	2.7656	2.044	2.148	2.3624	1.8736	1.6136	2.1992
D11-C4	1.9536	2.1048	1.8216	1.7448	1.512	1.7328	1.8152	2.3664	2.2992
C11-F6	14.3128	15.456	13.2632	2.34	2.2792	1.76	1.6056	1.9744	2.228
F12-E11	2.9176	3.4328	2.3336	2.168	1.5544	2.372	1.2184	2.2128	2.144
A10-G1	1.5432	2.4952	2.2568	1.6944	1.6224	1.5816	1.9264	2.164	1.452
D12-scFv	1.6544	2.5056	2.188	1.56	1.624	1.8648	1.9176	1.8056	1.9712
F10-A12	2.2136	2.08	2.6456	1.2912	1.9016	1.9552	2.2232	1.8152	1.852
A6-B4	23.2352	25.6088	24.0264	1.7592	2.0384	2.1568	2.3488	2.5984	2.4544
F8-D11	2.4184	1.5592	1.9728	1.3632	1.524	2.2496	1.6232	1.7832	1.7928
B12-C11	1.9112	2.8752	1.4008	2.5672	0.8736	2.4832	1.3416	2.008	2.308
B10-F12	1.9392	2.0024	1.596	1.9688	2.8024	1.7144	2.6712	2.1136	1.8664
F9-A10	2.1168	2.3936	2.3248	1.9144	2.364	2.2656	1.844	3.3616	1.8776
A7-D12	18.504	16.6624	25.108	2.7816	2.2152	2.72	1.992	1.796	2.076
A11-F10	2.2392	2.128	2.0272	2.3312	1.5472	2.224	1.7888	2.2664	1.804
C4-A6	11.3824	12.1976	14.8072	1.584	2.6384	2.4832	1.992	1.8192	1.9728
F6-F8	4.1112	4.3512	6.04	1.6784	2.8336	2.5544	1.7056	2.5168	1.9584
E11-B12	2.252	2.5224	2.3136	2.4296	2.564	2.4928	1.8288	1.8704	2.136
G1-B10	1.784	1.8968	2.3664	2.4816	2.3664	2.6968	2.1128	2.7344	2.2832
scFv-F9	2.5608	2.3632	2.1368	2.5896	2.9608	2.7264	1.8552	2.3504	2.3016
A12-F9		1.7832	2.6496	1.7816	1.6064	1.536	1.4384	1.8632	1.9224
B4-A7	27.3792	25.648	26.0632	1.5224	1.7232	1.5928	1.5504	2.1048	1.7608
D11-A11	2.0472	1.944	1.5944	1.2064	1.2248	1.0176	1.052	1.188	1.012
C11-C4	1.9608	1.7744	2.0544	1.1016	1.0272	1.0736	1.0664	0.9608	1.0048
F12-F6	11.2792	11.1712	12.1152	1.0048	1.1832	0.996	1.0384	1.012	0.9976
A10-E11	2.2136	1.364	1.4592	1.3056	1.1216	1.1784	1.024	0.9608	1.2264
D12-G1	2.4328	1.7536	2.3648	0.884	1.1912	1.0592	0.8416	1.16	1.3296
F10-scFv	2.0976	1.2824	1.5584	1.3176	0.8728	1.052	0.9328	1.4184	1.2912
A6-A12	14.732	14.6928	16.3624	1.0944	1.4288	1.0456	1.1784	1.284	1.3864
F8-B4	3.4616	2.5224	2.3424	0.9824	1.0152	0.9824	1.2208	1.3752	1.42
B12-D11	1.2256	2.8336	3.2336	1.712	1.5432	1.5432	1.3048	1.6136	1.5112
B10-C11	2.4928	1.2768	1.6792	1.4592	1.3824	1.3256	1.4152	1.34	1.3328
F9-F12	2.892	3.4232	2.7272	1.5184	1.8096	1.5768	1.5328	1.3824	1.5992
A7-A10	10.7768	11.3592	12.2112	1.1712	0.9904	1.2032	1.0632	1.1152	1.1576
A11-D12		2.172	2.788	0.9752	0.9264	1.0488	0.8064	0.9192	0.9472
C4-F10	2.7328	2.5416	2.3504	0.8696	1.1296	1.0856	0.9608	0.9544	0.9264
F6-A6	25.1392	21.0656	28.9072	1.2	1.1784	0.9472	1.1592	1.1152	1.1784
E11-F8	0.9288	2.9208	2.3872	1.0944	1.2696	1.0456	1.3496	1.2176	1.16
G1-B12	3.4232	3.0632	1.8968	1.08	1.3328	1.0344	1.2032	0.8416	1.0664
scFv-B10	1.3064	2.1728	1.3456	1.3192	1.4232	1.3568	1.3712	1.2344	1.4744
A12-B10	2.3016	1.732	3.1664	1.4944	1.4104	1.5296	1.5648	0.9832	1.0448
B4-F9	12.4568	12.6912	13.6392	1.656	1.3424	1.2912	1.3824	1.3336	1.3208
D11-A7	16.1456	17.36	20.8696	1.2032	1.1856	1.0872	1.2344	0.744	1.2912
C11-A11	2.124	3.2112	2.0904	1.1088	1.052	1.1504	1.0032	1.1296	1.16
F12-C4	2.7296	2.6936	2.352	1.0632	0.912	1.1296	1.052	1.104	0.8064
A10-F6	5.9456	6.7928	4.8568	1.0008	0.924	1.0176	1.052	0.8416	0.9088
D12-E11	3.8792	2.4688	2.9512	1.3296	1.1576	1.452	1.4872	1.3424	2.084
F10-G1	2.3784	3.2432	2.928	1.168	1.0048	1.1016	1.2208	1.2736	1.3984
A6-scFv	19.3496	18.1904	26.8936	12.172	10.2008	11.9056	1.7752	1.2264	1.9448
F8-A12	2.6552	2.46	1.552	1.3864	1.5784	1.5224	1.5016	1.8048	1.2312
B12-B4	4.8648	8.1392	5.86	1.452	1.2744	1.7328	1.3128	1.452	1.5448
B10-D11	1.6912	3.86	1.8016	1.2232	1.2584	1.3128	1.248	1.3312	1.3392
F9-C11	2.9208	4.9504	3.292	1.3072	1.1856	1.452	1.316	1.4768	1.6752
A7-F12	33.4584	34.8376	38.1512	1.1224	1.2992	1.716	1.6792	1.9688	1.8384
A11-A10	1.6688	2.5224	1.3592	1.1536	1.0488	1.4816	0.8288	1.444	1.468
C4-D12	2.4184	1.5888	2.3632	0.7824	1.1536	1.7368	1.0272	1.5408	1.52
F6-F10	12.3072	13.1456	14.3984	1.0408	1.0488	1.5792	1.7232	1.3392	1.5488
E11-A6	14.7424	15.7856	18.4176	1.3624	1.2448	1.5768	1.5696	1.7504	2.064
G1-F8	2.2472	3.4888	1.908	1.7032	1.2912	1.6504	1.9784	1.6784	1.5856
scFv-B12	4.0088	3.8408	1.4904	1.428	1.4768	1.5912	1.768	1.6704	2.0808
A12-B12	3.7432	4.0784	3.9392	1.4152	1.5216	2.1976	2.196	1.6472	1.7056
B4-B10	2.9368	2.98	5.1704	1.5672	1.452	2.1992	2.72	1.4832	1.5712
D11-F9	1.6096	2.0776	1.88	1.4288	1.2488	2.2248	2.4384	1.4096	1.4312
C11-A7	22.1544	28.4448	38.1744	1.9288	1.672	2.34	1.9136	1.6488	1.4872
F12-A11	1.9456	1.6216	2.7864	1.4016	1.3712	1.9136	1.9744	1.256	1.3328
A10-C4	2.2392	2.1168	2.76	1.5832	1.3216	1.6904	1.7504	1.1928	1.2344
D12-F6	9.432	9.4792	12.0096	1.3448	1.5288	1.8512	1.996	1.4944	1.48
F10-E11	2.196	2.6928	2.2224	1.6872	1.7288	1.844	1.9768	1.796	1.9704
A6-G1	14.1248	18.12	21.5984	1.5784	1.5552	1.8152	1.8552	1.8168	1.6472
F8-scFv	2.1528	1.2312	1.9432	2.0168	2.0128	1.4832	2.008	1.452	1.9104
RR120				1.268	0.6912	0.5752	0.8232	0.9064	1.1064
pS2ctr				14.0536	14.052	14.8584	13.7008	14.2344	13.6312
