# Supplementary material for: Programmable DARPin-based receptors for the detection of thrombotic markers
Source: Nat Chem Biol. 2022 Aug 8;18(10):1125–34. doi: 10.1038/s41589-022-01095-3 (PMC9512699; doi:10.1038/s41589-022-01095-3)
Supplement: Source Data Extended Data Figure 4 — Source data. [file 41589_2022_1095_MOESM11_ESM.xlsx]

## Sheet: EDF4a-FC12
t [sec]	Cycle: 52 3_BB32.1 nM_Y		Fitted Cycle: 523_BB3 2.1 nM_Y		Cycle: 533_BB3 4.2 nM_Y		Fitted Cycle: 533_BB34.2 nM_Y		Cycle: 553_BB3 17 nM_Y		Fitted Cycle: 553_BB317 nM_Y		Cycle: 563_BB3 34 nM_Y		Fitted Cycle: 563_BB334 nM_Y		Cycle: 573_BB3 87.5 nM_Y		Fitted Cycle: 573_BB387.5 nM_Y		Cycle: 583_BB3 175 nM_Y		Fitted Cycle: 583_BB3175 nM_Y		Cycle: 593_BB3 350 nM_Y		Fitted Cycle: 593_BB3350 nM_Y		Cycle: 613_BB3 350 nM_Y		Fitted Cycle: 613_BB3350 nM_Y		Cycle: 623_BB3 175 nM_Y		Fitted Cycle: 623_BB3175 nM_Y		Cycle: 633_BB3 87.5 nM_Y		Fitted Cycle: 633_BB387.5 nM_Y		Cycle: 643_BB3 34 nM_Y		Fitted Cycle: 643_BB334 nM_Y		Cycle: 653_BB3 17 nM_Y		Fitted Cycle: 653_BB317 nM_Y		Cycle: 67 3_BB34.2 nM_Y
-59.96	-0.143013		0		-0.0220112		0		-0.156898		0		-0.171943		0		-0.0398334		0		-0.139625		0		-0.116951		0		0.0278546		0		0.0997242		0		-0.0848156		0		-0.103889		0		-0.0257648		0		-0.242958
-59.86	-0.103951		0		-0.00248		0		-0.153786		0		-0.131325		0		0.00704		0		-0.0810318		0		0.0314865		0		-0.0034		0		0.0833054		0		-0.116859		0		-0.0382767		0		-0.103889		0		-0.153114
-59.76	-0.0392992		0		-0.00893		0		-0.122704		0		-0.0682299		0		-0.0298694		0		-0.0827868		0		0.0141064		0		-0.0887378		0		0.0128248		0		-0.12484		0		-0.0783007		0		-0.0650257		0		-0.167382
-59.66	-0.00823		0		-0.0528793		0		-0.165092		0		-0.09655		0		-0.0746078		0		-0.0603256		0		-0.0298386		0		-0.15377		0		0.02668		0		-0.0914536		0		-0.0488205		0		-0.0206833		0		-0.174583
-59.56	-0.00336		0		-0.0706558		0		-0.160988		0		-0.0924454		0		-0.0915909		0		-0.0671768		0		-0.0476151		0		-0.149696		0		0.032341		0		-0.0904922		0		-0.0532913		0		-0.0150223		0		-0.122047
-59.46	-0.0207594		0		-0.0544205		0		-0.119789		0		-0.0910719		0		-0.0894547		0		-0.0587538		0		-0.0415726		0		-0.134255		0		0.0266649		0		-0.0984877		0		-0.0472487		0		-0.00428		0		-0.112099
-59.36	-0.0135117		0		-0.0378342		0		-0.114128		0		-0.0666733		0		-0.0743942		0		-0.0507736		0		-0.0429306		0		-0.112175		0		0.0378189		0		-0.0764084		0		-0.0267563		0		-0.00332		0		-0.111137
-59.26	-0.0242689		0		-0.0313797		0		-0.115486		0		-0.0727308		0		-0.080452		0		-0.051338		0		-0.0474014		0		-0.103401		0		0.0356676		0		-0.0707472		0		-0.0265272		0		-0.0148087		0		-0.119514
-59.16	-0.026207		0		-0.0388107		0		-0.110405		0		-0.0777817		0		-0.0800705		0		-0.0509567		0		-0.04702		0		-0.0858078		0		0.0407486		0		-0.0750351		0		-0.0308456		0		-0.0191269		0		-0.114433
-59.06	-0.0362015		0		-0.0511246		0		-0.108681		0		-0.0760574		0		-0.0837784		0		-0.0398331		0		-0.0374832		0		-0.0824966		0		0.0424728		0		-0.0857925		0		-0.0314407		0		-0.0345535		0		-0.112709
-58.96	-0.0267866		0		-0.0511093		0		-0.107872		0		-0.0760419		0		-0.0884628		0		-0.0351179		0		-0.0522995		0		-0.080162		0		0.0354693		0		-0.102196		0		-0.0314252		0		-0.0368881		0		-0.122826
-58.86	-0.0293503		0		-0.0473862		0		-0.0893173		0		-0.0692062		0		-0.0863266		0		-0.0329819		0		-0.0454636		0		-0.0756454		0		0.0391922		0		-0.0953598		0		-0.0245895		0		-0.0441208		0		-0.132408
-58.76	-0.0326614		0		-0.0413589		0		-0.0887222		0		-0.0654983		0		-0.0927505		0		-0.0339736		0		-0.0417557		0		-0.0766373		0		0.0335007		0		-0.0799331		0		-0.0208816		0		-0.0404129		0		-0.1287
-58.66	-0.0226822		0		-0.0501175		0		-0.0967484		0		-0.0688248		0		-0.0843582		0		-0.0310135		0		-0.0356827		0		-0.0799637		0		0.0278549		0		-0.0832596		0		-0.0312271		0		-0.0421524		0		-0.132027
-58.56	-0.0203629		0		-0.0524979		0		-0.0920486		0		-0.0688248		0		-0.0773392		0		-0.0333939		0		-0.0333633		0		-0.0799637		0		0.0301743		0		-0.0863724		0		-0.0203018		0		-0.0562515		0		-0.135139
-58.46	-0.0145112		0		-0.0489656		0		-0.0838472		0		-0.0613862		0		-0.0714875		0		-0.0220491		0		-0.0275117		0		-0.0725251		0		0.0305938		0		-0.0805207		0		-0.0261689		0		-0.0410005		0		-0.122269
-58.36	-0.0172195		0		-0.0462418		0		-0.101418		0		-0.0633621		0		-0.0741959		0		-0.0138321		0		-0.0396194		0		-0.0705948		0		0.0286179		0		-0.0856094		0		-0.0288773		0		-0.0445023		0		-0.13279
-58.26	-0.0137252		0		-0.0434799		0		-0.0971297		0		-0.0606002		0		-0.0824203		0		-0.0337752		0		-0.0485764		0		-0.0764389		0		0.0149614		0		-0.0797347		0		-0.0324019		0		-0.0527267		0		-0.141014
-58.16	-0.020546		0		-0.0495682		0		-0.0899124		0		-0.0666885		0		-0.0775223		0		-0.0257645		0		-0.0577774		0		-0.068428		0		0.0260849		0		-0.0686111		0		-0.0220718		0		-0.0486221		0		-0.144722
-58.06	-0.0225143		0		-0.052269		0		-0.0871811		0		-0.0662766		0		-0.0794907		0		-0.033165		0		-0.0503464		0		-0.0703964		0		0.0335159		0		-0.0611801		0		-0.0216599		0		-0.0443039		0		-0.141991
-57.96	-0.0213392		0		-0.0604935		0		-0.0961378		0		-0.0564955		0		-0.0775223		0		-0.0249708		0		-0.056984		0		-0.0809403		0		0.0315782		0		-0.0513991		0		-0.0235975		0		-0.0408097		0		-0.150948
-57.86	-0.0177994		0		-0.0616531		0		-0.0918655		0		-0.0600357		0		-0.0794754		0		-0.0238113		0		-0.0550308		0		-0.073494		0		0.028038		0		-0.0549393		0		-0.0271378		0		-0.0450821		0		-0.141975
-57.76	-0.0219342		0		-0.051689		0		-0.0936199		0		-0.0586773		0		-0.0859298		0		-0.0302655		0		-0.0544661		0		-0.0729293		0		0.0231708		0		-0.0488812		0		-0.0218731		0		-0.0445174		0		-0.136711
-57.66	-0.0260086		0		-0.0433121		0		-0.0906754		0		-0.059639		0		-0.0759659		0		-0.0312271		0		-0.0554276		0		-0.0715714		0		0.0198288		0		-0.0506363		0		-0.0259476		0		-0.0431595		0		-0.135353
-57.56	-0.0256424		0		-0.0522842		0		-0.102028		0		-0.0647049		0		-0.086525		0		-0.036293		0		-0.0487747		0		-0.0836563		0		0.0108566		0		-0.0525894		0		-0.0247879		0		-0.0521317		0		-0.144325
-57.46	-0.0187912		0		-0.0509263		0		-0.107689		0		-0.0516281		0		-0.0874863		0		-0.027916		0		-0.0521165		0		-0.0822983		0		0.0255203		0		-0.0465317		0		-0.0265427		0		-0.046074		0		-0.126549
-57.36	-0.0248489		0		-0.0593033		0		-0.104347		0		-0.0545731		0		-0.0857315		0		-0.036293		0		-0.0573807		0		-0.0852432		0		0.0225754		0		-0.0494766		0		-0.0365067		0		-0.0404129		0		-0.127907
-57.26	-0.0264052		0		-0.0554275		0		-0.10749		0		-0.0631483		0		-0.0755691		0		-0.0316237		0		-0.0527114		0		-0.0789871		0		0.0194322		0		-0.0502394		0		-0.027931		0		-0.0427627		0		-0.13575
-57.16	-0.0320816		0		-0.0509109		0		-0.108467		0		-0.0641251		0		-0.0812454		0		-0.0326004		0		-0.0591202		0		-0.0783768		0		0.0161362		0		-0.0559158		0		-0.0312271		0		-0.0437393		0		-0.139046
-57.06	-0.0463333		0		-0.0534439		0		-0.110207		0		-0.0682449		0		-0.0759659		0		-0.0390396		0		-0.0679398		0		-0.0746841		0		0.0120163		0		-0.062355		0		-0.0259476		0		-0.0501785		0		-0.141579
-56.96	-0.0543439		0		-0.0544357		0		-0.111198		0		-0.0637434		0		-0.0675583		0		-0.0267255		0		-0.062645		0		-0.075676		0		0.00559		0		-0.050041		0		-0.0316389		0		-0.0495834		0		-0.134758
-56.86	-0.053566		0		-0.0536575		0		-0.11042		0		-0.0582657		0		-0.0714798		0		-0.0306473		0		-0.0665665		0		-0.0772171		0		0.014183		0		-0.0539627		0		-0.0245743		0		-0.0488052		0		-0.13398
-56.76	-0.0500259		0		-0.0548173		0		-0.102974		0		-0.055519		0		-0.0726395		0		-0.0349197		0		-0.0677262		0		-0.0643387		0		0.0153428		0		-0.0551223		0		-0.0234146		0		-0.0476456		0		-0.123421
-56.66	-0.0519943		0		-0.0434799		0		-0.109642		0		-0.0621872		0		-0.0628891		0		-0.0368881		0		-0.0563889		0		-0.0686264		0		0.00794		0		-0.0476913		0		-0.025383		0		-0.0433273		0		-0.123802
-56.56	-0.0416641		0		-0.0495682		0		-0.116463		0		-0.0658951		0		-0.0697098		0		-0.0304642		0		-0.0577774		0		-0.0606155		0		0.00655		0		-0.0490799		0		-0.0290909		0		-0.0494156		0		-0.141609
-56.46	-0.049446		0		-0.0495377		0		-0.123512		0		-0.0549392		0		-0.0767593		0		-0.0398329		0		-0.0601273		0		-0.0629654		0		0.0159227		0		-0.0397109		0		-0.0236281		0		-0.0540848		0		-0.139259
-56.36	-0.0557175		0		-0.055809		0		-0.12429		0		-0.0565109		0		-0.0759506		0		-0.0437241		0		-0.0609055		0		-0.064537		0		0.0120316		0		-0.043602		0		-0.030632		0		-0.0509567		0		-0.14315
-56.26	-0.065483		0		-0.060875		0		-0.117638		0		-0.0592574		0		-0.0786973		0		-0.0417708		0		-0.0690842		0		-0.0609971		0		0.0225908		0		-0.0416487		0		-0.0333785		0		-0.0458909		0		-0.14431
-56.16	-0.0678177		0		-0.0608902		0		-0.116066		0		-0.0615921		0		-0.0669937		0		-0.0284805		0		-0.0690994		0		-0.0610123		0		0.0178757		0		-0.0299454		0		-0.0216751		0		-0.0482254		0		-0.144325
-56.06	-0.0586319		0		-0.0634232		0		-0.11628		0		-0.057106		0		-0.0695267		0		-0.0333939		0		-0.069313		0		-0.0612259		0		0.0153427		0		-0.0355911		0		-0.0273209		0		-0.0468521		0		-0.132027
-55.96	-0.0527877		0		-0.0512924		0		-0.117454		0		-0.0504684		0		-0.0691147		0		-0.0368881		0		-0.0642014		0		-0.0678329		0		0.0157548		0		-0.036766		0		-0.0284957		0		-0.048027		0		-0.133202
-55.86	-0.0576553		0		-0.0585403		0		-0.117622		0		-0.055336		0		-0.0763626		0		-0.0300369		0		-0.0714493		0		-0.0672684		0		0.00851		0		-0.0315018		0		-0.031044		0		-0.0388565		0		-0.129463
-55.76	-0.0598066		0		-0.0677109		0		-0.121361		0		-0.0574873		0		-0.0746078		0		-0.0337752		0		-0.077507		0		-0.0733261		0		0.0102617		0		-0.0375593		0		-0.0253828		0		-0.048027		0		-0.133202
-55.66	-0.0650864		0		-0.0682907		0		-0.110222		0		-0.0580673		0		-0.0634689		0		-0.0343552		0		-0.0655746		0		-0.0606003		0		0.00968		0		-0.0365524		0		-0.0243759		0		-0.0486069		0		-0.133781
-55.56	-0.0582352		0		-0.0599136		0		-0.115089		0		-0.045784		0		-0.0683365		0		-0.0392227		0		-0.0634232		0		-0.0647354		0		0.00481		0		-0.0359879		0		-0.028511		0		-0.0480423		0		-0.135536
-55.46	-0.0652847		0		-0.0645829		0		-0.122139		0		-0.0504531		0		-0.0706864		0		-0.0345535		0		-0.0704728		0		-0.0694047		0		0.00246		0		-0.0336379		0		-0.036293		0		-0.0527115		0		-0.136299
-55.36	-0.0697708		0		-0.0534439		0		-0.114906		0		-0.051033		0		-0.0650406		0		-0.0390396		0		-0.0632401		0		-0.0715714		0		0.000298		0		-0.024086		0		-0.0306473		0		-0.042366		0		-0.143166
-55.26	-0.0584338		0		-0.0562058		0		-0.112969		0		-0.0490955		0		-0.0654221		0		-0.037102		0		-0.0597153		0		-0.0672532		0		-8.42e-05		0		-0.0166553		0		-0.0287097		0		-0.0388413		0		-0.131828
-55.16	-0.0740738		0		-0.0694656		0		-0.121529		0		-0.0522232		0		-0.0747757		0		-0.0456619		0		-0.0753555		0		-0.0781937		0		0.00228		0		-0.0260086		0		-0.0302505		0		-0.0427628		0		-0.141182
-55.06	-0.0760269		0		-0.0597		0		-0.125862		0		-0.0572891		0		-0.0626907		0		-0.0452957		0		-0.0694962		0		-0.0661087		0		0.0104599		0		-0.0139236		0		-0.0298843		0		-0.0447159		0		-0.145515
-54.96	-0.0654831		0		-0.0655748		0		-0.117638		0		-0.051445		0		-0.0638658		0		-0.0464706		0		-0.0706712		0		-0.0727159		0		0.0139847		0		-0.0150986		0		-0.0255661		0		-0.044304		0		-0.141197
-54.86	-0.0726852		0		-0.069664		0		-0.117821		0		-0.0555344		0		-0.0593491		0		-0.0536728		0		-0.0825729		0		-0.0791855		0		0.0122147		0		-0.0270004		0		-0.0257492		0		-0.0460739		0		-0.138268
-54.76	-0.073494		0		-0.0571671		0		-0.121742		0		-0.0430374		0		-0.0632706		0		-0.0458755		0		-0.0966263		0		-0.0854263		0		-0.00184		0		-0.0301285		0		-0.0296707		0		-0.0421829		0		-0.145302
-54.66	-0.0828476		0		-0.0610886		0		-0.117851		0		-0.0469589		0		-0.0671921		0		-0.0497971		0		-0.100548		0		-0.0729294		0		-0.00576		0		-0.0223312		0		-0.0335922		0		-0.0484238		0		-0.149223
-54.56	-0.0881271		0		-0.0764999		0		-0.128563		0		-0.0467453		0		-0.0700912		0		-0.0683212		0		-0.0941086		0		-0.0813217		0		-0.0133591		0		-0.0330429		0		-0.0325851		0		-0.0615158		0		-0.152122
-54.46	-0.0756453		0		-0.0905684		0		-0.1278		0		-0.0443953		0		-0.0693282		0		-0.0839766		0		-0.0956649		0		-0.0875777		0		-0.011009		0		-0.0322798		0		-0.031822		0		-0.0552596		0		-0.151359
-54.36	-0.0894852		0		-0.0895767		0		-0.115089		0		-0.0481033		0		-0.0730362		0		-0.0782852		0		-0.0946732		0		-0.0983047		0		-0.0147171		0		-0.0281754		0		-0.0230179		0		-0.0456619		0		-0.138649
-54.26	-0.0953597		0		-0.0837326		0		-0.113945		0		-0.0422591		0		-0.0671921		0		-0.072441		0		-0.0919418		0		-0.0854416		0		-0.0135726		0		-0.032463		0		-0.0218734		0		-0.0445175		0		-0.137505
-54.16	-0.084816		0		-0.0763016		0		-0.11042		0		-0.0395279		0		-0.0714798		0		-0.0618973		0		-0.0860977		0		-0.0928421		0		-0.0131607		0		-0.0227127		0		-0.0144424		0		-0.0417862		0		-0.141792
-54.06	-0.0848007		0		-0.0856857		0		-0.122917		0		-0.0395126		0		-0.063652		0		-0.077507		0		-0.0907822		0		-0.0897141		0		-0.0178452		0		-0.0226974		0		-0.0144272		0		-0.0347519		0		-0.14489
-53.96	-0.0736617		0		-0.0784531		0		-0.142235		0		-0.0369796		0		-0.0611191		0		-0.0788803		0		-0.0952682		0		-0.0918808		0		-0.0200118		0		-0.00845		0		-0.015007		0		-0.0345383		0		-0.139244
-53.86	-0.0819016		0		-0.0772934		0		-0.138756		0		-0.028801		0		-0.0708847		0		-0.0824203		0		-0.0972214		0		-0.100853		0		-0.0258713		0		-0.0119858		0		-0.0185471		0		-0.0380783		0		-0.142784
-53.76	-0.0853958		0		-0.0784683		0		-0.145363		0		-0.0322952		0		-0.0767593		0		-0.0859146		0		-0.0866776		0		-0.102028		0		-0.0137405		0		-0.0107803		0		-0.0119095		0		-0.0392532		0		-0.139259
-53.66	-0.0728836		0		-0.0886002		0		-0.150063		0		-0.0275955		0		-0.0837784		0		-0.0890274		0		-0.0913773		0		-0.0950089		0		-0.02314		0		-0.0201797		0		-0.00251		0		-0.0462723		0		-0.149391
-53.56	-0.0494461		0		-0.0690689		0		-0.126625		0		0.00365		0		-0.0595474		0		-0.0702896		0		-0.0819778		0		-0.0856094		0		-0.00202		0		-0.0138931		0		0.0162277		0		-0.0181351		0		-0.137672
-53.46	-0.0246662		0		-0.0560077		0		-0.118996		0		0.0214154		0		-0.0417866		0		-0.0595478		0		-0.0524982		0		-0.0709614		0		0.0204388		0		-0.00553		0		0.0269696		0		-0.000374		0		-0.112099
-53.36	-0.0271835		0		-0.0546188		0		-0.128593		0		0.0134048		0		-0.0333786		0		-0.0519333		0		-0.0526962		0		-0.0758591		0		0.0155411		0		-0.0127487		0		0.0267715		0		0.00413		0		-0.116997
-53.26	-0.0146863		0		-0.0561906		0		-0.132484		0		0.000115		0		-0.0349503		0		-0.0597303		0		-0.0542679		0		-0.0774308		0		0.0139697		0		0.0021		0		0.0252001		0		-0.00214		0		-0.112282
-53.16	-0.0236588		0		-0.052681		0		-0.124275		0		-0.0073		0		-0.0314407		0		-0.0531082		0		-0.048378		0		-0.0762405		0		0.0268784		0		0.00561		0		0.0232773		0		-0.000954		0		-0.113472
-53.06	-0.026619		0		-0.0532608		0		-0.120949		0		-0.0344315		0		-0.0234146		0		-0.0568008		0		-0.0466385		0		-0.0776138		0		0.0286179		0		0.00503		0		0.0398483		0		-0.0226517		0		-0.114052
-52.96	-0.0299301		0		-0.0448532		0		-0.12664		0		-0.047142		0		-0.0291061		0		-0.0507736		0		-0.0476303		0		-0.0778122		0		0.0331192		0		0.00562		0		0.0170059		0		-0.0689316		0		-0.113457
-52.86	-0.0654831		0		-0.0374374		0		-0.133263		0		-0.0475388		0		-0.0357285		0		-0.0573959		0		-0.0456467		0		-0.0821152		0		0.0304031		0		0.00132		0		-0.0263596		0		-0.0638351		0		-0.110741
-52.76	-0.113304		0		-0.0407639		0		-0.148308		0		-0.0680158		0		-0.0312424		0		-0.0560224		0		-0.0411606		0		-0.079155		0		0.0387957		0		0.00581		0		-0.0398176		0		-0.0601425		0		-0.119499
-52.66	-0.116081		0		-0.0364609		0		-0.144005		0		-0.0660934		0		-0.0347519		0		-0.0462875		0		-0.0345383		0		-0.0819321		0		0.0376053		0		0.0023		0		-0.0363083		0		-0.0730515		0		-0.114464
-52.56	-0.126213		0		-0.0489731		0		-0.13308		0		-0.0692062		0		-0.0308456		0		-0.0447006		0		-0.0423508		0		-0.0842514		0		0.0305862		0		-0.00552		0		-0.0488205		0		-0.0902023		0		-0.124596
-52.46	-0.116051		0		-0.0474167		0		-0.13073		0		-0.0840682		0		-0.0292893		0		-0.0462569		0		-0.0478135		0		-0.0740891		0		0.0391618		0		0.00776		0		-0.0417708		0		-0.0863267		0		-0.111321
-52.36	-0.120171		0		-0.052269		0		-0.12545		0		-0.0787888		0		-0.0240097		0		-0.0456772		0		-0.0308151		0		-0.0782089		0		0.0374222		0		0.0130386		0		-0.0294724		0		-0.0958786		0		-0.106041
-52.26	-0.133049		0		-0.0511094		0		-0.110985		0		-0.0830612		0		-0.0150376		0		-0.0327988		0		-0.0280686		0		-0.0824814		0		0.0479813		0		0.0220108		0		-0.0197067		0		-0.0970383		0		-0.100182
-52.16	-0.144386		0		-0.0351028		0		-0.119209		0		-0.086586		0		-0.0239944		0		-0.0386429		0		-0.036293		0		-0.0789871		0		0.0397568		0		0.0130539		0		-0.038063		0		-0.0974503		0		-0.103706
-52.06	-0.155906		0		-0.0419235		0		-0.12603		0		-0.0801618		0		-0.018364		0		-0.050163		0		-0.0321884		0		-0.082695		0		0.0477679		0		0.0186847		0		-0.0558392		0		-0.0855331		0		-0.110527
-51.96	-0.162338		0		-0.042923		0		-0.114517		0		-0.0787811		0		-0.016983		0		-0.046463		0		-0.0237885		0		-0.0860138		0		0.0530548		0		0.0200653		0		-0.064621		0		-0.0935516		0		-0.103714
-51.86	-0.163536		0		-0.0300217		0		-0.0992966		0		-0.0736923		0		-0.0118942		0		-0.0476303		0		-0.00857		0		-0.0707932		0		0.0565567		0		0.0235672		0		-0.0689316		0		-0.0954819		0		-0.0939255
-51.76	-0.147896		0		-0.0261002		0		-0.103981		0		-0.059639		0		-0.00645		0		-0.0546646		0		-0.00855		0		-0.0738907		0		0.07061		0		0.0321884		0		-0.0705032		0		-0.0861282		0		-0.0962906
-51.66	-0.106865		0		-0.0147935		0		-0.101219		0		-0.0428388		0		-0.00527		0		-0.0448834		0		0.012947		0		-0.0703965		0		0.0795978		0		0.0403827		0		-0.0646283		0		-0.0833665		0		-0.0786973
-51.56	-0.0896831		0		-0.0116501		0		-0.0879436		0		-0.0537639		0		-0.00524		0		-0.0355144		0		0.0184097		0		-0.0625535		0		0.0796285		0		0.0341268		0		-0.0544658		0		-0.0669785		0		-0.0685349
-51.46	-0.0756302		0		0.0110092		0		-0.0785904		0		-0.0459671		0		0.00802		0		-0.00974		0		0.0355759		0		-0.0610123		0		0.0811691		0		0.0497665		0		-0.0365067		0		-0.0560379		0		-0.0740128
-51.36	-0.057663		0		-0.0155792		0		-0.0910797		0		-0.0631561		0		-0.0287018		0		0.016037		0		0.0316925		0		-0.0711823		0		0.0725861		0		0.0466156		0		-0.0419769		0		-0.0568085		0		-0.0825958
-51.26	-0.0539627		0		-0.0571671		0		-0.117836		0		-0.0774002		0		-0.0515518		0		-0.0216446		0		0.0244675		0		-0.0658951		0		0.0754929		0		0.040184		0		-0.0445023		0		-0.0523148		0		-0.079689
-51.16	-0.0330583		0		-0.0503311		0		-0.0711442		0		-0.0393144		0		-0.0212784		0		-0.00858		0		0.021904		0		-0.0707779		0		0.0667037		0		0.028282		0		-0.0509721		0		-0.0392532		0		-0.0915909
-51.06	0.00776		0		-0.0188828		0		-0.0318832		0		-0.0407028		0		-0.0288925		0		-0.00759		0		-0.00524		0		-0.0815048		0		0.0606766		0		0.0151749		0		-0.0616989		0		-0.0304489		0		-0.11483
-50.96	0.00719		0		0.00631		0		-0.0231094		0		-0.0373611		0		-0.0271378		0		-0.013649		0		-0.0136185		0		-0.072731		0		0.0499191		0		0.0185165		0		-0.0161819		0		-0.0318069		0		-0.124794
-50.86	0.0251389		0		0.0414658		0		-0.0278091		0		-0.0420609		0		-0.0318375		0		-0.0331802		0		-0.00739		0		-0.0649185		0		0.0452194		0		0.006		0		0.0424118		0		-0.0365067		0		-0.141212
-50.76	0.043129		0		0.042244		0		-0.0176315		0		-0.0412827		0		-0.0263596		0		-0.0363083		0		-0.00191		0		-0.0641403		0		0.0264664		0		-0.0174484		0		0.0533218		0		-0.0287094		0		-0.135735
-50.66	0.078086		0		0.0553514		0		-0.0108117		0		-0.0414819		0		-0.00468		0		-0.0271081		0		-0.00523		0		-0.0596389		0		-0.0034		0		-0.0363855		0		0.0594092		0		-0.0390395		0		-0.151558
-50.56	0.0759402		0		0.0485079		0		-0.0199766		0		-0.070178		0		0.0142672		0		0.0644656		0		-0.0229948		0		-0.0625761		0		-0.0446042		0		-0.05025		0		0.072095		0		-0.0654142		0		-0.19667
-50.46	0.0386276		0		-0.00132		0		-0.0768204		0		-0.138741		0		-0.0503922		0		0.147484		0		-0.111885		0		-0.0498734		0		-0.125679		0		-0.0328751		0		0.0512009		0		-0.0527115		0		-0.195686
-50.36	0.0276947		0		-0.0825653		0		-0.147903		0		-0.254379		0		-0.136307		0		0.156082		0		-0.113449		0		0.00951		0		-0.110825		0		0.0210419		0		0.0503998		0		-0.0175629		0		-0.132401
-50.26	0.311668		0		-0.124336		0		-0.135811		0		-0.280525		0		-0.208565		0		0.55648		0		0.0447617		0		-0.00416		0		0.0255051		0		0.0253525		0		0.379723		0		-0.0374832		0		-0.140602
-50.16	-0.0375568		0		-0.137624		0		-0.285817		0		-0.513356		0		-0.489065		0		0.132243		0		0.150248		0		0.0903419		0		0.162211		0		0.140971		0		0.0625104		0		0.00782		0		-0.0445153
-50.06	-0.707032		0		-0.104036		0		-0.381868		0		-0.096925		0		-0.255464		0		-0.779451		0		0.111967		0		0.0919174		0		0.163817		0		0.156615		0		-0.696046		0		0.0164169		0		-0.0421768
-49.96	-0.185593		0		-0.0645905		0		-0.176804		0		0.672195		0		0.3629		0		-0.183762		0		-0.0282745		0		-0.0779877		0		-0.0155182		0		-0.0258331		0		-0.216782		0		-0.108963		0		-0.173813
-49.86	-0.218605		0		-0.0257339		0		-0.219978		0		0.124352		0		0.119743		0		-0.241005		0		0.0207443		0		-0.0391312		0		0.0389938		0		-0.0916519		0		-0.237282		0		-0.110725		0		-0.116188
-49.76	-0.0967331		0		-0.0335312		0		-0.10125		0		0.25248		0		0.243172		0		-0.00585		0		-0.024559		0		-0.0414963		0		0.0960159		0		-0.0799484		0		-0.0365219		0		-0.0169907		0		-0.106834
-49.66	-0.0685978		0		-0.0343264		0		-0.0176334		0		0.0829525		0		0.0455076		0		0.0988522		0		-0.0534609		0		-0.0157107		0		0.142096		0		-0.0190067		0		0.0400448		0		0.0478574		0		-0.13418
-49.56	-0.0281637		0		-0.0790334		0		-0.0147055		0		-0.0961569		0		-0.0562368		0		0.033024		0		-0.049767		0		-0.100274		0		0.0809672		0		-0.0645101		0		0.00391		0		0.00236		0		-0.128106
-49.46	-0.0309143		0		-0.099762		0		-0.0408936		0		-0.127808		0		-0.201935		0		0.0177917		0		-0.079834		0		-0.19754		0		-0.000671		0		-0.0750427		0		0.0152588		0		-0.043335		0		-0.148041
-49.36	-0.0303116		0		-0.106972		0		-0.0567093		0		-0.180336		0		-0.252144		0		0.0246201		0		-0.0589371		0		-0.218056		0		-0.00947		0		-0.0775833		0		-0.00761		0		-0.0615005		0		-0.168556
-49.26	-0.0482864		0		-0.079628		0		-0.0418472		0		-0.181892		0		-0.192757		0		-0.00895		0		-0.0612869		0		-0.181313		0		0.0116501		0		-0.067421		0		-0.0404129		0		-0.0755692		0		-0.170876
-49.16	-0.059801		0		-0.0724024		0		-0.0424365		0		-0.166857		0		-0.128494		0		-0.034563		0		-0.0649866		0		-0.151443		0		0.0141736		0		-0.0680102		0		-0.0519275		0		-0.0870813		0		-0.164443
-49.06	-0.0574736		0		-0.0794442		0		-0.0666594		0		-0.15983		0		-0.138679		0		-0.056436		0		-0.0579598		0		-0.159248		0		-0.00535		0		-0.0922331		0		-0.0613188		0		-0.0995858		0		-0.169135
-48.96	-0.0715256		0		-0.0606918		0		-0.0822983		0		-0.151237		0		-0.144127		0		-0.0580063		0		-0.0657883		0		-0.154564		0		-0.0162888		0		-0.104759		0		-0.0707016		0		-0.107414		0		-0.163658
-48.86	-0.0869675		0		-0.0628281		0		-0.0961533		0		-0.143242		0		-0.125969		0		-0.0827866		0		-0.0679245		0		-0.13015		0		-0.0231247		0		-0.104546		0		-0.0743942		0		-0.11657		0		-0.165794
-48.76	-0.0906601		0		-0.0563889		0		-0.109245		0		-0.143822		0		-0.0742111		0		-0.0794601		0		-0.0685043		0		-0.126823		0		-0.0284042		0		-0.103569		0		-0.0757675		0		-0.11953		0		-0.168755
-48.66	-0.0863574		0		-0.0591049		0		-0.116661		0		-0.139519		0		-0.0425644		0		-0.0798571		0		-0.0415573		0		-0.12722		0		-0.016289		0		-0.107872		0		-0.068352		0		-0.110527		0		-0.158958
-48.56	-0.0834581		0		-0.0593185		0		-0.116081		0		-0.122521		0		-0.0107345		0		-0.0722581		0		-0.0128402		0		-0.12664		0		-0.0204088		0		-0.0939867		0		-0.0708849		0		-0.11776		0		-0.147453
-48.46	-0.0836411		0		-0.0610886		0		-0.120964		0		-0.108665		0		0.0203323		0		-0.0724411		0		0.0135269		0		-0.119804		0		-0.0205917		0		-0.0840378		0		-0.0710678		0		-0.117943		0		-0.152336
-48.36	-0.0865707		0		-0.0624313		0		-0.123894		0		-0.103783		0		0.0283279		0		-0.0706711		0		0.0441666		0		-0.119621		0		-0.0188217		0		-0.0721359		0		-0.0669785		0		-0.106041		0		-0.155266
-48.26	-0.0777664		0		-0.0591202		0		-0.127602		0		-0.107491		0		0.0129013		0		-0.0642471		0		0.0498581		0		-0.106911		0		0.00402		0		-0.0586319		0		-0.0675735		0		-0.106636		0		-0.158974
-48.16	-0.0736772		0		-0.0620499		0		-0.130531		0		-0.11042		0		0.0130844		0		-0.0577775		0		0.0539474		0		-0.0973282		0		0.0175094		0		-0.0545426		0		-0.0658036		0		-0.104866		0		-0.150978
-48.06	-0.0764086		0		-0.0647812		0		-0.12545		0		-0.105339		0		0.0150528		0		-0.0534899		0		0.0629349		0		-0.0899277		0		0.0327222		0		-0.0494616		0		-0.0638354		0		-0.102898		0		-0.156822
-47.96	-0.0793533		0		-0.0708389		0		-0.116676		0		-0.0949783		0		0.00588		0		-0.0470352		0		0.0599899		0		-0.086586		0		0.0360641		0		-0.0391006		0		-0.0581741		0		-0.0988235		0		-0.155067
-47.86	-0.0826645		0		-0.075737		0		-0.108269		0		-0.0811386		0		-0.00683		0		-0.0527267		0		0.069191		0		-0.0875778		0		0.0350723		0		-0.0283737		0		-0.0513535		0		-0.097435		0		-0.163078
-47.76	-0.0846024		0		-0.0729752		0		-0.110207		0		-0.0783768		0		-0.00565		0		-0.0499649		0		0.0648727		0		-0.0793839		0		0.047966		0		-0.0350113		0		-0.057991		0		-0.0939407		0		-0.165016
-47.66	-0.0717396		0		-0.0632248		0		-0.112175		0		-0.072533		0		-0.00292		0		-0.0488209		0		0.0488663		0		-0.0743027		0		0.050697		0		-0.0283741		0		-0.063866		0		-0.0982285		0		-0.155266
-47.56	-0.076409		0		-0.0725937		0		-0.105126		0		-0.0819021		0		-0.00759		0		-0.0487906		0		0.0559158		0		-0.0617905		0		0.0491403		0		-0.018212		0		-0.0638357		0		-0.0958786		0		-0.159935
-47.46	-0.0877304		0		-0.0808029		0		-0.111015		0		-0.0948105		0		-0.0212936		0		-0.0468674		0		0.0469131		0		-0.0504684		0		0.0495377		0		-0.0194016		0		-0.0533066		0		-0.107201		0		-0.165825
-47.36	-0.0885391		0		-0.0675125		0		-0.109444		0		-0.0846329		0		-0.0314407		0		-0.0484085		0		0.0406723		0		-0.0465775		0		0.0487289		0		-0.00922		0		-0.0494156		0		-0.10331		0		-0.172066
-47.26	-0.0824661		0		-0.0653763		0		-0.117439		0		-0.0824966		0		-0.0347366		0		-0.0462723		0		0.034996		0		-0.0529861		0		0.045433		0		-0.00239		0		-0.0480118		0		-0.0839615		0		-0.175362
-47.16	-0.0641251		0		-0.0626296		0		-0.119392		0		-0.0914689		0		-0.0343703		0		-0.0435258		0		0.0213243		0		-0.0448073		0		0.0544052		0		0.00268		0		-0.0367203		0		-0.0741957		0		-0.15937
-47.06	-0.0472946		0		-0.0567856		0		-0.116661		0		-0.072319		0		-0.0386581		0		-0.0454941		0		0.0170364		0		-0.0490952		0		0.0540237		0		-0.00161		0		-0.0394211		0		-0.0683517		0		-0.140221
-46.96	-0.0365829		0		-0.0468063		0		-0.10125		0		-0.0616074		0		-0.0380783		0		-0.0628586		0		0.0098		0		-0.0367966		0		0.0624161		0		-0.00103		0		-0.0365219		0		-0.0583725		0		-0.136528
-46.86	-0.0324631		0		-0.0403671		0		-0.0924301		0		-0.0527878		0		-0.0433578		0		-0.0603256		0		-0.00249		0		-0.0420761		0		0.0618362		0		-0.00161		0		-0.0441208		0		-0.0519333		0		-0.120689
-46.76	-0.0367661		0		-0.0446701		0		-0.0819016		0		-0.0469589		0		-0.0546799		0		-0.0724411		0		-0.0068		0		-0.0565109		0		0.0661392		0		-0.0137253		0		-0.0515366		0		-0.0562363		0		-0.120293
-46.66	-0.0412369		0		-0.0538406		0		-0.0957718		0		-0.0545425		0		-0.0685501		0		-0.0933304		0		-0.020668		0		-0.0703811		0		0.0475693		0		-0.0346146		0		-0.0701065		0		-0.0701064		0		-0.122444
-46.56	-0.0522079		0		-0.0632248		0		-0.0996627		0		-0.0608138		0		-0.0802536		0		-0.0831832		0		-0.024559		0		-0.0766525		0		0.0389786		0		-0.0361862		0		-0.0708846		0		-0.0786972		0		-0.140434
-46.46	-0.0533524		0		-0.0620499		0		-0.0875626		0		-0.0448074		0		-0.0884781		0		-0.0820084		0		-0.0327835		0		-0.0824966		0		0.0487595		0		-0.0318985		0		-0.0728226		0		-0.0611038		0		-0.137672
-46.36	-0.0414505		0		-0.0462418		0		-0.0990982		0		-0.0547562		0		-0.0937271		0		-0.0771255		0		-0.0380325		0		-0.0893326		0		0.0520554		0		-0.0254288		0		-0.0726395		0		-0.049202		0		-0.137489
-46.26	-0.0432205		0		-0.0417252		0		-0.103188		0		-0.0682449		0		-0.0806656		0		-0.0710831		0		-0.0445023		0		-0.0864029		0		0.0432663		0		-0.0318985		0		-0.057991		0		-0.0540848		0		-0.13456
-46.16	-0.0560839		0		-0.0569687		0		-0.109032		0		-0.0732958		0		-0.0818101		0		-0.0808336		0		-0.0542527		0		-0.0969468		0		0.0335158		0		-0.041649		0		-0.0654222		0		-0.0732346		0		-0.141991
-46.06	-0.0690075		0		-0.0651931		0		-0.117256		0		-0.069801		0		-0.0900344		0		-0.0921704		0		-0.0507583		0		-0.100471		0		0.0385975		0		-0.0373608		0		-0.0790783		0		-0.0759658		0		-0.147835
-45.96	-0.0566788		0		-0.0692825		0		-0.106514		0		-0.0668716		0		-0.0824051		0		-0.0845413		0		-0.050148		0		-0.0975418		0		0.0493393		0		-0.0211258		0		-0.0808487		0		-0.0714493		0		-0.149605
-45.86	-0.0588455		0		-0.0690689		0		-0.111		0		-0.0627518		0		-0.0845718		0		-0.0820084		0		-0.0429153		0		-0.0903091		0		0.0471725		0		-0.0279922		0		-0.0884476		0		-0.066597		0		-0.157204
-45.76	-0.0617599		0		-0.069664		0		-0.111595		0		-0.0555344		0		-0.0952988		0		-0.0779037		0		-0.0435104		0		-0.0862045		0		0.0442581		0		-0.0191879		0		-0.0890427		0		-0.0695114		0		-0.157799
-45.66	-0.0611803		0		-0.0737839		0		-0.121147		0		-0.0596544		0		-0.106438		0		-0.0773241		0		-0.0359116		0		-0.0856248		0		0.0448378		0		-0.0186083		0		-0.081444		0		-0.0689316		0		-0.1502
-45.56	-0.0555038		0		-0.0720139		0		-0.117058		0		-0.0578842		0		-0.109367		0		-0.0802536		0		-0.0458603		0		-0.0838547		0		0.0419083		0		-0.0168381		0		-0.0913925		0		-0.0749741		0		-0.160149
-45.46	-0.0603867		0		-0.0753098		0		-0.12896		0		-0.0611801		0		-0.101738		0		-0.0804367		0		-0.0460434		0		-0.0887375		0		0.0534439		0		-0.0217209		0		-0.0837631		0		-0.0798569		0		-0.157219
-45.36	-0.0619736		0		-0.0768967		0		-0.114128		0		-0.0549545		0		-0.0939255		0		-0.0820236		0		-0.0460434		0		-0.0903244		0		0.0565567		0		-0.0186081		0		-0.0806503		0		-0.069725		0		-0.164238
-45.26	-0.0611649		0		-0.0784683		0		-0.1157		0		-0.0565262		0		-0.0884781		0		-0.0859146		0		-0.0476151		0		-0.0973282		0		0.0596848		0		-0.01548		0		-0.0658035		0		-0.073616		0		-0.16581
-45.16	-0.0635146		0		-0.0831376		0		-0.115669		0		-0.0611953		0		-0.0931474		0		-0.078865		0		-0.049965		0		-0.0996782		0		0.0589219		0		-0.00611		0		-0.0681533		0		-0.0634538		0		-0.16346
-45.06	-0.0592271		0		-0.0788499		0		-0.104363		0		-0.045189		0		-0.0888596		0		-0.0870897		0		-0.0675278		0		-0.10009		0		0.0585097		0		-0.0135423		0		-0.0708848		0		-0.059166		0		-0.159172
-44.96	-0.0607834		0		-0.0804062		0		-0.0942001		0		-0.0467453		0		-0.0833969		0		-0.0808334		0		-0.0784836		0		-0.116478		0		0.0522537		0		-0.0221176		0		-0.0755539		0		-0.0607224		0		-0.153709
-44.86	-0.0568771		0		-0.0686874		0		-0.0902939		0		-0.0350266		0		-0.0865097		0		-0.0769272		0		-0.0847092		0		-0.112572		0		0.0460281		0		-0.0135117		0		-0.0763474		0		-0.0568161		0		-0.152122
-44.76	-0.0465317		0		-0.058342		0		-0.0885544		0		-0.0363998		0		-0.0909958		0		-0.086113		0		-0.0837631		0		-0.113945		0		0.0352554		0		-0.0242844		0		-0.0777206		0		-0.0464706		0		-0.146477
-44.66	-0.0426254		0		-0.0544357		0		-0.0830612		0		-0.0254745		0		-0.0917892		0		-0.0743942		0		-0.0915756		0		-0.102226		0		0.0399551		0		-0.0273972		0		-0.0738144		0		-0.0542831		0		-0.14257
-44.56	-0.0422287		0		-0.0571517		0		-0.103783		0		-0.0352097		0		-0.0913925		0		-0.0739975		0		-0.0981979		0		-0.101829		0		0.0473709		0		-0.0183945		0		-0.0734177		0		-0.0468673		0		-0.139061
-44.46	-0.0481033		0		-0.0630264		0		-0.119789		0		-0.045784		0		-0.0925674		0		-0.0798721		0		-0.0993729		0		-0.0943985		0		0.0391769		0		-0.0242691		0		-0.0863113		0		-0.0698929		0		-0.150368
-44.36	-0.0609818		0		-0.0571671		0		-0.137367		0		-0.0617752		0		-0.0984268		0		-0.0841446		0		-0.0974197		0		-0.101845		0		0.0302048		0		-0.0348282		0		-0.080452		0		-0.080452		0		-0.160927
-44.26	-0.0543289		0		-0.0599136		0		-0.135414		0		-0.0692215		0		-0.0886612		0		-0.0751724		0		-0.0868607		0		-0.110023		0		0.030571		0		-0.0320816		0		-0.0784988		0		-0.0784988		0		-0.158974
-44.16	-0.0600203		0		-0.0749436		0		-0.1278		0		-0.0678328		0		-0.0779343		0		-0.0683516		0		-0.0878525		0		-0.0992966		0		0.02726		0		-0.0197676		0		-0.0794905		0		-0.0794907		0		-0.159966
-44.06	-0.068199		0		-0.0682908		0		-0.125053		0		-0.0588606		0		-0.0814133		0		-0.0687178		0		-0.069481		0		-0.0926438		0		0.0425188		0		-0.0178145		0		-0.075157		0		-0.0798569		0		-0.163445
-43.96	-0.0533676		0		-0.0612717		0		-0.106316		0		-0.0588608		0		-0.0837936		0		-0.0616989		0		-0.0671616		0		-0.0778122		0		0.044838		0		-0.0154953		0		-0.0728378		0		-0.0728378		0		-0.161125
-43.86	-0.0496597		0		-0.0622635		0		-0.105721		0		-0.0356216		0		-0.075386		0		-0.0462723		0		-0.065773		0		-0.078804		0		0.0555649		0		-0.0102005		0		-0.0691299		0		-0.060524		0		-0.154305
-43.76	-0.0510025		0		-0.0557938		0		-0.105537		0		-0.0338516		0		-0.0658035		0		-0.0445023		0		-0.0538712		0		-0.0723343		0		0.0503159		0		-0.0022		0		-0.0556412		0		-0.0603409		0		-0.150948
-43.66	-0.0545426		0		-0.0530472		0		-0.106697		0		-0.0193864		0		-0.0599442		0		-0.0308304		0		-0.0386124		0		-0.066475		0		0.0686874		0		0.00524		0		-0.0497819		0		-0.0615006		0		-0.149788
-43.56	-0.0496597		0		-0.0497513		0		-0.0994949		0		-0.0286025		0		-0.0480423		0		-0.0306472		0		-0.0235977		0		-0.0709915		0		0.0711899		0		-0.00397		0		-0.0495986		0		-0.0527115		0		-0.142586
-43.46	-0.0477066		0		-0.0477982		0		-0.104561		0		-0.025856		0		-0.0460892		0		-0.0247879		0		-0.0263443		0		-0.0682449		0		0.066124		0		-0.00904		0		-0.0398331		0		-0.0554581		0		-0.150764
-43.36	-0.0537491		0		-0.0507278		0		-0.0980911		0		-0.0287857		0		-0.0365067		0		-0.0269241		0		-0.0229874		0		-0.057869		0		0.0764999		0		0.00445		0		-0.038063		0		-0.053688		0		-0.153694
-43.26	-0.0547256		0		-0.0501175		0		-0.0967484		0		-0.0328751		0		-0.024971		0		-0.0271072		0		-0.0294571		0		-0.0674515		0		0.0778427		0		0.0104904		0		-0.0234146		0		-0.0429459		0		-0.143745
-43.16	-0.0506362		0		-0.0272903		0		-0.0762405		0		-0.0318984		0		-0.0302811		0		-0.0206985		0		-0.0354996		0		-0.0797806		0		0.0718003		0		0.00445		0		-0.0240249		0		-0.0271378		0		-0.141975
-43.06	-0.038124		0		-0.0264969		0		-0.0785598		0		-0.0209731		0		-0.0318069		0		-0.0316237		0		-0.0315933		0		-0.0774002		0		0.0631944		0		-0.00416		0		-0.0255507		0		-0.0263443		0		-0.123238
-42.96	-0.0238724		0		-0.0239639		0		-0.0729141		0		-0.00904		0		-0.0269547		0		-0.027504		0		-0.0415726		0		-0.0842667		0		0.0540085		0		-3.81e-05		0		-0.0206985		0		-0.0238113		0		-0.116005
-42.86	-0.0277786		0		-0.0200577		0		-0.0846329		0		-0.00593		0		-0.0425797		0		-0.0329971		0		-0.0446854		0		-0.0998917		0		0.0399704		0		-0.0133438		0		-0.0363235		0		-0.0246048		0		-0.108192
-42.76	-0.0285568		0		-0.0333481		0		-0.0979233		0		-0.0223312		0		-0.0495834		0		-0.0486069		0		-0.0563889		0		-0.115501		0		0.02668		0		-0.0320663		0		-0.0550461		0		-0.0363083		0		-0.116783
-42.66	-0.0309067		0		-0.034111		0		-0.110405		0		-0.0246812		0		-0.0613326		0		-0.0540696		0		-0.0564193		0		-0.110039		0		0.0196304		0		-0.0360032		0		-0.0620957		0		-0.0550765		0		-0.126945
-42.56	-0.0393144		0		-0.0472184		0		-0.111794		0		-0.0252764		0		-0.0642472		0		-0.0624773		0		-0.0671464		0		-0.113747		0		0.013603		0		-0.0350115		0		-0.0587847		0		-0.0571976		0		-0.13456
-42.46	-0.0402603		0		-0.0520706		0		-0.124458		0		-0.0348282		0		-0.0581741		0		-0.057991		0		-0.0579605		0		-0.119392		0		0.0180893		0		-0.042244		0		-0.0636368		0		-0.0691299		0		-0.141792
-42.36	-0.0512314		0		-0.0630417		0		-0.135429		0		-0.0277939		0		-0.056633		0		-0.061882		0		-0.0517197		0		-0.110832		0		0.0165176		0		-0.0430222		0		-0.0699081		0		-0.0730209		0		-0.141777
-42.26	-0.0515976		0		-0.0642014		0		-0.145195		0		-0.0352402		0		-0.0546799		0		-0.0529099		0		-0.0380478		0		-0.104179		0		0.0184708		0		-0.041069		0		-0.0726547		0		-0.0757675		0		-0.144524
-42.16	-0.049858		0		-0.0647813		0		-0.133263		0		-0.0311202		0		-0.0482408		0		-0.0417708		0		-0.0190965		0		-0.0883409		0		0.0296098		0		-0.02993		0		-0.056816		0		-0.0576097		0		-0.133385
-42.06	-0.0438002		0		-0.0634233		0		-0.127205		0		-0.0172499		0		-0.0492021		0		-0.0357131		0		-0.0130388		0		-0.0869828		0		0.0356675		0		-0.0238723		0		-0.0507582		0		-0.0616838		0		-0.127327
-41.96	-0.0469131		0		-0.0548172		0		-0.123299		0		-0.010231		0		-0.0421829		0		-0.0208817		0		-0.00602		0		-0.0799637		0		0.0379868		0		-0.0199661		0		-0.0468521		0		-0.064064		0		-0.125008
-41.86	-0.0488663		0		-0.0567703		0		-0.113533		0		-0.00748		0		-0.0394363		0		-0.0306473		0		-0.00327		0		-0.0772171		0		0.0337143		0		-0.0219193		0		-0.0409927		0		-0.0683365		0		-0.132393
-41.76	-0.0322647		0		-0.0479813		0		-0.104744		0		0.0013		0		-0.0306473		0		-0.0288773		0		0.0125351		0		-0.068428		0		0.0425034		0		-0.0131302		0		-0.0400162		0		-0.0595474		0		-0.120491
-41.66	-0.0377578		0		-0.0409622		0		-0.105537		0		0.000511		0		-0.019722		0		-0.0296706		0		0.00472		0		-0.0692215		0		0.0464097		0		-0.0186232		0		-0.032997		0		-0.0525284		0		-0.109566
-41.56	-0.0375291		0		-0.0384141		0		-0.114708		0		0.014778		0		-0.0171738		0		-0.0271226		0		0.00416		0		-0.0666733		0		0.0559768		0		-0.0230943		0		-0.030449		0		-0.0499802		0		-0.111717
-41.46	-0.0312881		0		-0.0470047		0		-0.115486		0		0.00228		0		-0.0210648		0		-0.0279007		0		-0.00132		0		-0.0721512		0		0.050499		0		-0.0121536		0		-0.0312271		0		-0.0507584		0		-0.119514
-41.36	-0.0193863		0		-0.0390091		0		-0.108284		0		-0.000648		0		-0.0255814		0		-0.0277176		0		-0.00114		0		-0.0703812		0		0.043663		0		-0.0119705		0		-0.031044		0		-0.0505753		0		-0.119331
-41.26	-0.0139236		0		-0.0366592		0		-0.116066		0		-0.003		0		-0.0279312		0		-0.0253677		0		0.00121		0		-0.072731		0		0.0460129		0		-0.00962		0		-0.0333939		0		-0.0529251		0		-0.116982
-41.16	-0.0211256		0		-0.0454482		0		-0.129555		0		-0.0117872		0		-0.0390395		0		-0.0341566		0		-0.00758		0		-0.08152		0		0.0341112		0		-0.0184096		0		-0.0492018		0		-0.0687331		0		-0.114052
-41.06	-0.0238723		0		-0.0434952		0		-0.132301		0		-0.00983		0		-0.0347672		0		-0.0353164		0		-0.00562		0		-0.079567		0		0.0344773		0		-0.0281753		0		-0.0503616		0		-0.0698929		0		-0.112099
-40.96	-0.0228958		0		-0.0425186		0		-0.130531		0		-0.00574		0		-0.0408096		0		-0.0437393		0		-0.00465		0		-0.0832901		0		0.0370407		0		-0.0303116		0		-0.0587845		0		-0.073616		0		-0.111122
-40.86	-0.0293503		0		-0.0489731		0		-0.135399		0		-0.00591		0		-0.0425644		0		-0.0556259		0		-0.0064		0		-0.0920639		0		0.0305862		0		-0.0367661		0		-0.0675583		0		-0.0753708		0		-0.105064
-40.76	-0.0375443		0		-0.0571671		0		-0.145973		0		-0.0117874		0		-0.0359268		0		-0.0615005		0		-0.00758		0		-0.0932388		0		0.0294113		0		-0.0426407		0		-0.0617142		0		-0.0765457		0		-0.106239
-40.66	-0.0326613		0		-0.0522843		0		-0.148109		0		-0.0069		0		-0.0224381		0		-0.0566176		0		0.00512		0		-0.088356		0		0.0342942		0		-0.0330581		0		-0.0591506		0		-0.0716629		0		-0.109169
-40.56	-0.0219192		0		-0.0493546		0		-0.149879		0		-0.00867		0		-0.0242081		0		-0.053688		0		0.00335		0		-0.0729142		0		0.0372239		0		-0.0332412		0		-0.0609206		0		-0.073433		0		-0.106239
-40.46	-0.0213242		0		-0.0456467		0		-0.156303		0		-0.0119858		0		-0.0205002		0		-0.0468674		0		0.0117569		0		-0.0621872		0		0.0409317		0		-0.0342331		0		-0.0501938		0		-0.0798569		0		-0.0947189
-40.36	-0.0346146		0		-0.0495377		0		-0.150063		0		-0.012764		0		-0.0259781		0		-0.0351334		0		0.0187912		0		-0.0512466		0		0.0401535		0		-0.0350113		0		-0.057991		0		-0.0853348		0		-0.0954971
-40.26	-0.0381393		0		-0.0413437		0		-0.148888		0		-0.0115891		0		-0.0318222		0		-0.0370712		0		0.0285721		0		-0.0500717		0		0.0413284		0		-0.0338364		0		-0.0568161		0		-0.0841599		0		-0.0943222
-40.16	-0.0414353		0		-0.0392075		0		-0.142052		0		-0.00475		0		-0.0249863		0		-0.0349351		0		0.0307083		0		-0.0362167		0		0.0481643		0		-0.0270005		0		-0.053093		0		-0.0656052		0		-0.0757675
-40.06	-0.0473096		0		-0.0395889		0		-0.143226		0		-0.00593		0		-0.0183486		0		-0.0361097		0		0.0412522		0		-0.0365981		0		0.0469897		0		-0.0328748		0		-0.0589673		0		-0.06678		0		-0.0800552
-39.96	-0.0385361		0		-0.0339279		0		-0.129753		0		-0.000267		0		-0.0126877		0		-0.0304489		0		0.0422134		0		-0.0309372		0		0.0596695		0		-0.0225143		0		-0.0580063		0		-0.0611191		0		-0.0790939
-39.86	-0.0424271		0		-0.0307999		0		-0.126625		0		0.0192795		0		0.00216		0		-0.0203018		0		0.0383224		0		-0.0309219		0		0.0604782		0		-0.0193863		0		-0.0571976		0		-0.057991		0		-0.0759659
-39.76	-0.0383224		0		-0.029808		0		-0.12722		0		0.0304031		0		0.00626		0		-0.0232162		0		0.0502396		0		-0.031517		0		0.0716019		0		-0.0183945		0		-0.0577927		0		-0.0460739		0		-0.0640488
-39.66	-0.0342178		0		-0.0304032		0		-0.130135		0		0.0298081		0		0.00567		0		-0.0191116		0		0.0512313		0		-0.0274125		0		0.083519		0		-0.0189895		0		-0.0419693		0		-0.0302506		0		-0.0599442
-39.56	-0.0201645		0		-0.0280685		0		-0.1278		0		0.0251236		0		0.000984		0		-0.00896		0		0.0488663		0		-0.0250778		0		0.0858535		0		-0.00884		0		-0.0396347		0		-0.0326157		0		-0.0576096
-39.46	-0.0209427		0		-0.017128		0		-0.116859		0		0.0321579		0		0.0119247		0		-0.00974		0		0.0433884		0		-0.0141373		0		0.0850754		0		-0.00651		0		-0.0404129		0		-0.0286942		0		-0.0583878
-39.36	-0.0355911		0		-0.0247574		0		-0.122902		0		0.0214157		0		0.0136948		0		-0.0126724		0		0.0334396		0		-0.017067		0		0.077446		0		-0.00474		0		-0.0355301		0		-0.0238113		0		-0.0495987
-39.26	-0.0371475		0		-0.0224075		0		-0.118233		0		0.0260849		0		0.025383		0		-0.011116		0		0.0302963		0		-0.0155106		0		0.0837021		0		-0.00629		0		-0.0222549		0		-0.0222549		0		-0.0480423
-39.16	-0.0402758		0		-0.00912		0		-0.104943		0		0.0206373		0		0.0199355		0		0.00217		0		0.0248489		0		-0.013939		0		0.0852735		0		0.0023		0		-0.0253832		0		-0.00896		0		-0.0386582
-39.06	-0.0334397		0		-0.00619		0		-0.109825		0		0.0157546		0		0.0150529		0		-0.00741		0		0.0246659		0		-0.0157089		0		0.0803909		0		0.000526		0		-0.0372849		0		-0.0169601		0		-0.0435409
-38.96	-0.041069		0		-0.000511		0		-0.105736		0		0.00971		0		0.0121231		0		-0.0173569		0		0.0287552		0		-0.0256577		0		0.0743484		0		-0.00942		0		-0.0433273		0		-0.0292892		0		-0.0394516
-38.86	-0.0299149		0		-0.00346		0		-0.114113		0		0.00677		0		0.0107651		0		-0.0156021		0		0.0305099		0		-0.0121841		0		0.0714035		0		0.00405		0		-0.0392532		0		-0.0345535		0		-0.0447159
-38.76	-0.0228958		0		-0.00346		0		-0.123512		0		0.018486		0		0.0177841		0		-0.0109024		0		0.0422287		0		-0.0121841		0		0.0667038		0		0.00405		0		-0.0462723		0		-0.0376663		0		-0.0369034
-38.66	-0.0256273		0		0.000832		0		-0.12545		0		-0.000664		0		0.0150528		0		-0.0183336		0		0.0347977		0		-0.0180283		0		0.0569533		0		0.00132		0		-0.0521165		0		-0.0450974		0		-0.027916
-38.56	-0.0289536		0		-0.00951		0		-0.131889		0		0.000709		0		0.0148392		0		-0.0263596		0		0.0244522		0		-0.0260544		0		0.053627		0		-0.00671		0		-0.0601426		0		-0.0531235		0		-0.0359421
-38.46	-0.0309067		0		-0.00835		0		-0.135429		0		-0.00124		0		0.00587		0		-0.0353317		0		0.0224991		0		-0.020195		0		0.0485611		0		-0.00787		0		-0.0542831		0		-0.0620956		0		-0.048027
-38.36	-0.0277786		0		-0.0231705		0		-0.123695		0		-0.00593		0		0.00979		0		-0.0400162		0		0.0178146		0		-0.0295792		0		0.0391769		0		-0.0125504		0		-0.0589676		0		-0.0636673		0		-0.0456924
-38.26	-0.0355911		0		-0.0356827		0		-0.131508		0		-0.0137405		0		-0.00272		0		-0.0478287		0		0.0100021		0		-0.0444107		0		0.0313644		0		-0.0234756		0		-0.0714798		0		-0.0737991		0		-0.0582047
-38.16	-0.0381393		0		-0.0186997		0		-0.121544		0		-0.00689		0		-0.000572		0		-0.0456772		0		0.00904		0		-0.0305405		0		0.0413284		0		-0.0260239		0		-0.0763474		0		-0.0693284		0		-0.0630723
-38.06	-0.0439834		0		-0.00813		0		-0.120369		0		-0.0104141		0		-0.0041		0		-0.0445022		0		0.0164413		0		-0.0293656		0		0.0346909		0		-0.0131301		0		-0.0634536		0		-0.0704728		0		-0.0618973
-37.96	-0.0338516		0		-0.00971		0		-0.117256		0		-0.0073		0		0.00451		0		-0.0296707		0		0.0242538		0		-0.0262527		0		0.0409164		0		-0.0100174		0		-0.0603409		0		-0.0650406		0		-0.0540848
-37.86	-0.0394974		0		-0.00834		0		-0.115883		0		-0.00593		0		0.0129013		0		-0.0235977		0		0.0225143		0		-0.0248795		0		0.0548019		0		-0.00864		0		-0.0589676		0		-0.0706863		0		-0.0574112
-37.76	-0.0299149		0		0.00826		0		-0.111		0		-0.00105		0		0.00997		0		-0.0163956		0		0.0226974		0		-0.00748		0		0.0596848		0		-0.00376		0		-0.0462723		0		-0.0658035		0		-0.0572281
-37.66	-0.0334397		0		0.00474		0		-0.109825		0		0.00013		0		0.018959		0		-0.0222397		0		0.0238723		0		0.000709		0		0.0608597		0		-0.00259		0		-0.0450974		0		-0.0646287		0		-0.0513535
-37.56	-0.0328599		0		-0.0017		0		-0.109245		0		0.000709		0		0.0195388		0		-0.0216599		0		0.0275649		0		-0.00341		0		0.0614394		0		0.00111		0		-0.0445176		0		-0.0523301		0		-0.0507737
-37.46	-0.0334396		0		0.00242		0		-0.0981064		0		0.00013		0		0.0259781		0		-0.00582		0		0.0316849		0		-0.00631		0		0.0725784		0		0.0130386		0		-0.0450974		0		-0.0529099		0		-0.0513535
-37.36	-0.0353928		0		-0.00423		0		-0.10006		0		-0.00182		0		0.0170059		0		-0.000755		0		0.0297318		0		0.00578		0		0.0706253		0		0.0110855		0		-0.0353317		0		-0.054863		0		-0.0533066
-37.26	-0.0344162		0		-0.00326		0		-0.0990829		0		-0.000847		0		0.0179825		0		0.00803		0		0.0275955		0		-0.000267		0		0.0716019		0		0.00895		0		-0.0343552		0		-0.0538864		0		-0.05233
-37.16	-0.0385209		0		-0.00736		0		-0.0984879		0		-0.00495		0		0.0138779		0		-0.000771		0		0.0109787		0		-0.00437		0		0.0643844		0		0.000145		0		-0.0384598		0		-0.057991		0		-0.0517349
-37.06	-0.0396956		0		-0.00854		0		-0.0926436		0		-0.00613		0		0.012703		0		-0.0120772		0		0.0098		0		-0.0102462		0		0.05851		0		0.00208		0		-0.0396345		0		-0.0591659		0		-0.0576095
-36.96	-0.0248489		0		0.00631		0		-0.0942154		0		0.00872		0		0.015831		0		-0.013649		0		0.0129318		0		-0.0141373		0		0.0686569		0		0.0068		0		-0.0365067		0		-0.0482254		0		-0.0513687
-36.86	-0.0248489		0		0.00631		0		-0.0965347		0		-0.003		0		0.015831		0		-0.013649		0		0.0129318		0		-0.0141373		0		0.0616379		0		0.0021		0		-0.0365067		0		-0.0482254		0		-0.0497818
-36.76	-0.0268021		0		0.00436		0		-0.0836563		0		-0.00495		0		0.0216904		0		-0.00388		0		0.0109787		0		-0.00437		0		0.0596848		0		0.000145		0		-0.0384598		0		-0.0501785		0		-0.0564346
-36.66	-0.0275805		0		0.0113907		0		-0.0844347		0		-0.00573		0		0.0177994		0		0.00315		0		0.0102005		0		-0.00826		0		0.0589063		0		-0.000633		0		-0.0439379		0		-0.0423508		0		-0.0572128
-36.56	-0.0328598		0		0.00611		0		-0.0944137		0		-0.00399		0		0.00312		0		-0.00213		0		0.0127335		0		-0.0182418		0		0.0614395		0		0.00581		0		-0.059349		0		-0.05233		0		-0.0593795
-36.46	-0.0260239		0		0.0168533		0		-0.0906906		0		-0.0119858		0		0.00684		0		-0.00311		0		0.0117569		0		-0.0192184		0		0.060463		0		0.00013		0		-0.0572128		0		-0.0533066		0		-0.0556564
-36.36	-0.0391006		0		0.0115891		0		-0.0959549		0		-0.0172501		0		0.00158		0		0.00335		0		0.00179		0		-0.0166702		0		0.050499		0		-0.0121536		0		-0.0624771		0		-0.0585709		0		-0.0640335
-36.26	-0.0357895		0		0.00239		0		-0.100456		0		-0.0217514		0		-0.00292		0		-0.00585		0		-0.00973		0		-0.0211716		0		0.0389786		0		-0.0119553		0		-0.0669785		0		-0.0630722		0		-0.0615158
-36.16	-0.0365677		0		-0.00541		0		-0.101234		0		-0.0108109		0		-0.0037		0		-0.00584		0		-0.0019		0		-0.010231		0		0.0382003		0		-0.00571		0		-0.0677567		0		-0.0638504		0		-0.0669937
-36.06	-0.0420457		0		0.00553		0		-0.102013		0		-0.0115891		0		0.00724		0		-0.00661		0		-0.00738		0		-0.0110092		0		0.0491408		0		0.000526		0		-0.0568162		0		-0.0568161		0		-0.074791
-35.96	-0.0428085		0		6.87e-05		0		-0.0926437		0		-0.0139389		0		0.008		0		-0.000359		0		-0.00973		0		-0.0133591		0		0.0467911		0		-0.00884		0		-0.059166		0		-0.0474472		0		-0.0771408
-35.86	-0.0432053		0		0.00748		0		-0.0883408		0		-0.00182		0		0.0138931		0		-0.000755		0		-0.00542		0		-0.00594		0		0.0479813		0		0.00016		0		-0.054863		0		-0.0431442		0		-0.0650253
-35.76	-0.0406723		0		0.0100174		0		-0.0779953		0		0.00071		0		0.0117264		0		0.00959		0		0.00492		0		-0.0135422		0		0.053627		0		-0.00201		0		-0.0570297		0		-0.0288925		0		-0.0671921
-35.66	-0.0394974		0		0.0111923		0		-0.0768204		0		0.00188		0		0.0207137		0		0.010765		0		0.0061		0		-0.00535		0		0.0548019		0		-0.000832		0		-0.0511551		0		-0.0277176		0		-0.0808488
-35.56	-0.0394975		0		0.0182114		0		-0.0682145		0		0.0136031		0		0.0207138		0		0.00607		0		0.0014		0		-0.0100479		0		0.0501021		0		-0.000832		0		-0.0511552		0		-0.0246048		0		-0.0730362
-35.46	-0.0424271		0		0.00826		0		-0.0758438		0		0.00756		0		0.0130844		0		0.00784		0		-0.00855		0		-0.0121841		0		0.0401535		0		-0.00376		0		-0.0540848		0		-0.0345535		0		-0.0790787
-35.36	-0.0424271		0		0.0160751		0		-0.0758438		0		0.0106735		0		0.0177841		0		0.00314		0		-0.00855		0		-0.0152969		0		0.0401535		0		-0.00376		0		-0.0462723		0		-0.0376663		0		-0.0720596
-35.26	-0.0394974		0		0.00649		0		-0.0729141		0		0.00579		0		0.00979		0		-0.00016		0		-0.00483		0		-0.0248795		0		0.0321579		0		-0.00864		0		-0.0511551		0		-0.0472488		0		-0.0769424
-35.16	-0.0383225		0		0.000648		0		-0.076439		0		0.00697		0		0.00626		0		0.00413		0		-0.00835		0		-0.0166855		0		0.0403518		0		-0.00045		0		-0.053093		0		-0.0343552		0		-0.0687485
-35.06	-0.0400771		0		-0.00111		0		-0.0852126		0		0.000511		0		0.00451		0		0.00237		0		-0.0101089		0		-0.028572		0		0.0338975		0		-0.00922		0		-0.0595473		0		-0.0408096		0		-0.0697097
-34.96	-0.0260239		0		0.00983		0		-0.0711594		0		0.00755		0		0.00214		0		7.63e-06		0		-0.00777		0		-0.0309372		0		0.029213		0		-0.00689		0		-0.0572128		0		-0.0376816		0		-0.070488
-34.86	-0.023674		0		0.00748		0		-0.0688095		0		0.0052		0		0.00217		0		0.00394		0		-0.0101242		0		-0.033287		0		0.0315628		0		-0.00454		0		-0.0478439		0		-0.0353317		0		-0.0728378
-34.76	-0.0287552		0		0.0024		0		-0.0785904		0		-0.0022		0		-0.00761		0		0.00198		0		-0.0144119		0		-0.0375748		0		0.0233688		0		-0.00492		0		-0.0599442		0		-0.0435257		0		-0.077919
-34.66	-0.0205611		0		0.00199		0		-0.0891341		0		0.00129		0		-0.015831		0		-0.00625		0		-0.0210495		0		-0.0410996		0		0.0182573		0		-0.0131453		0		-0.0634688		0		-0.0564499		0		-0.0744248
-34.56	-0.0205615		0		-0.000328		0		-0.0875476		0		0.00129		0		-0.0181504		0		-0.00857		0		-0.0257493		0		-0.0410996		0		0.0159375		0		-0.0131457		0		-0.0587695		0		-0.0470505		0		-0.0689316
-34.46	-0.0258255		0		0.00222		0		-0.0904922		0		-0.0149002		0		-0.0124893		0		-0.0177383		0		-0.038826		0		-0.0424576		0		0.0215988		0		-0.0262222		0		-0.0570145		0		-0.056221		0		-0.0749893
-34.36	-0.0238724		0		-0.000526		0		-0.0932388		0		-0.00983		0		-0.0183487		0		-0.0134659		0		-0.0368729		0		-0.0436172		0		0.0188522		0		-0.0242691		0		-0.0581741		0		-0.0636673		0		-0.076149
-34.26	-0.0248337		0		-0.00307		0		-0.0863876		0		-0.00768		0		-0.027916		0		-0.0183334		0		-0.0230026		0		-0.0461655		0		0.0108719		0		-0.0252304		0		-0.0607224		0		-0.0607224		0		-0.0833969
-34.16	-0.0266035		0		-0.0102768		0		-0.0865706		0		0.00227		0		-0.0179672		0		-0.00759		0		-0.0247726		0		-0.0362167		0		0.0091		0		-0.0152815		0		-0.0624922		0		-0.0577927		0		-0.0874863
-34.06	-0.0275956		0		-0.0112686		0		-0.0922623		0		-0.00105		0		-0.0243912		0		-0.007		0		-0.0280838		0		-0.0395279		0		0.00811		0		-0.0162736		0		-0.0658036		0		-0.0423661		0		-0.0751725
-33.96	-0.023674		0		-0.00503		0		-0.092247		0		0.0099		0		-0.0298691		0		-0.00546		0		-0.0319748		0		-0.0356064		0		0.00892		0		-0.0240707		0		-0.0665817		0		-0.0478439		0		-0.0806503
-33.86	-0.0271835		0		-0.0124435		0		-0.0926437		0		0.00639		0		-0.0302658		0		-0.0175705		0		-0.0300522		0		-0.0454025		0		0.00382		0		-0.0291672		0		-0.0599594		0		-0.0583725		0		-0.0810471
-33.76	-0.018013		0		-0.0095		0		-0.07798		0		0.0155563		0		-0.0210953		0		-0.0185318		0		-0.0341263		0		-0.0463638		0		0.00988		0		-0.022316		0		-0.0609207		0		-0.049202		0		-0.079689
-33.66	-0.0197828		0		-0.00816		0		-0.0797499		0		0.0137865		0		-0.0282974		0		-0.007		0		-0.0358962		0		-0.0348281		0		0.0159227		0		-0.0224989		0		-0.0611036		0		-0.0462722		0		-0.0759658
-33.56	-0.0238725		0		-0.0122452		0		-0.0768205		0		0.0214156		0		-0.0300675		0		-0.00877		0		-0.0298539		0		-0.0334855		0		0.0118331		0		-0.0242692		0		-0.0628739		0		-0.0363236		0		-0.077736
-33.46	-0.0131302		0		-0.0179214		0		-0.0824966		0		0.0251389		0		-0.0357437		0		-0.0144424		0		-0.0378494		0		-0.041481		0		0.00774		0		-0.0135269		0		-0.0638504		0		-0.0474319		0		-0.0771255
-33.36	-0.0137253		0		-0.0239487		0		-0.0768051		0		0.0198441		0		-0.0386581		0		-0.00954		0		-0.0337448		0		-0.0420761		0		0.00715		0		-0.0258408		0		-0.0644455		0		-0.048027		0		-0.0777206
-33.26	-0.0162427		0		-0.0288467		0		-0.0785901		0		0.0243457		0		-0.0271377		0		-0.00974		0		-0.0370559		0		-0.0375747		0		0.0139697		0		-0.0244519		0		-0.0669629		0		-0.0365066		0		-0.0779189
-33.16	-0.0150833		0		-0.0159683		0		-0.0797501		0		0.0255051		0		-0.0165787		0		-0.007		0		-0.0288773		0		-0.0348282		0		0.0128098		0		-0.0232925		0		-0.0658035		0		-0.035347		0		-0.0720596
-33.06	-0.0166548		0		-0.0198594		0		-0.0813216		0		0.0185014		0		-0.0228501		0		-0.00857		0		-0.0358811		0		-0.0363999		0		0.0159379		0		-0.0201644		0		-0.0626754		0		-0.0345383		0		-0.0736313
-32.96	-0.0221024		0		-0.0182877		0		-0.0836563		0		0.0215988		0		-0.0251846		0		-0.00858		0		-0.0327835		0		-0.0364151		0		0.025322		0		-0.0201797		0		-0.057991		0		-0.0345535		0		-0.0681534
-32.86	-0.0168381		0		-0.0169296		0		-0.0885239		0		0.021431		0		-0.0300522		0		-0.0173569		0		-0.0415573		0		-0.0483017		0		0.0188675		0		-0.0289536		0		-0.0597458		0		-0.041008		0		-0.0613022
-32.76	-0.018608		0		-0.0186997		0		-0.078575		0		0.019661		0		-0.036522		0		-0.00582		0		-0.0433274		0		-0.0422593		0		0.0170976		0		-0.0291366		0		-0.049797		0		-0.0333787		0		-0.0630723
-32.66	-0.0213394		0		-0.021431		0		-0.0789871		0		0.0309677		0		-0.0275345		0		-0.00623		0		-0.0491714		0		-0.0379715		0		0.0143661		0		-0.0342484		0		-0.0525284		0		-0.0259781		0		-0.0634842
-32.56	-0.00845		0		-0.0116501		0		-0.0848312		0		0.0251236		0		-0.0310593		0		-0.00976		0		-0.0409775		0		-0.0297776		0		0.0225601		0		-0.0283737		0		-0.0513534		0		-0.0318223		0		-0.0693284
-32.46	-0.00921		0		-0.0186996		0		-0.0855942		0		0.0321732		0		-0.0388412		0		-0.00661		0		-0.0433273		0		-0.0344467		0		0.0178909		0		-0.0307236		0		-0.0521164		0		-0.0325851		0		-0.0583725
-32.36	-0.0133286		0		-0.0204391		0		-0.0850143		0		0.0280533		0		-0.0382614		0		-0.00445		0		-0.0481796		0		-0.0174484		0		0.0200577		0		-0.0355759		0		-0.0562363		0		-0.0320053		0		-0.0577927
-32.26	-0.00571		0		-0.0167314		0		-0.075081		0		0.024742		0		-0.028328		0		-0.00233		0		-0.0460587		0		-0.0137406		0		0.0221786		0		-0.0256425		0		-0.0564347		0		-0.0181657		0		-0.0478593
-32.16	-0.00552		0		-0.0212326		0		-0.0819016		0		0.0272598		0		-0.0351486		0		-0.00683		0		-0.05056		0		-0.0151291		0		0.0254898		0		-0.0301437		0		-0.0515366		0		-0.0280991		0		-0.0546799
-32.06	-0.0115736		0		-0.0272903		0		-0.0863722		0		0.0266954		0		-0.0279007		0		-0.00349		0		-0.0511245		0		-0.0235061		0		0.0140001		0		-0.0416334		0		-0.0622938		0		-0.0341568		0		-0.0560379
-31.96	-0.0174179		0		-0.0269089		0		-0.0914841		0		0.0262833		0		-0.0283127		0		0.000801		0		-0.0468369		0		-0.0223313		0		0.013588		0		-0.0467453		0		-0.0650253		0		-0.0267563		0		-0.054863
-31.86	-0.00863		0		-0.0321579		0		-0.0967331		0		0.0296402		0		-0.0312424		0		-0.00213		0		-0.0481796		0		-0.0252609		0		0.0270767		0		-0.0551071		0		-0.0515366		0		-0.0320053		0		-0.0460739
-31.76	-0.0102157		0		-0.0321579		0		-0.0866012		0		0.0233536		0		-0.0382614		0		-0.00603		0		-0.0497665		0		-0.0151291		0		0.0301896		0		-0.0449752		0		-0.0484237		0		-0.0202866		0		-0.0398483
-31.66	-0.0141069		0		-0.0384293		0		-0.0936052		0		0.027275		0		-0.0445328		0		0.00179		0		-0.0396195		0		-0.0190201		0		0.0364302		0		-0.0465471		0		-0.0499955		0		-0.026558		0		-0.0437394
-31.56	-0.0123366		0		-0.039772		0		-0.101234		0		0.0212327		0		-0.0544815		0		-0.00584		0		-0.0542679		0		-0.0266494		0		0.023369		0		-0.0564955		0		-0.059944		0		-0.0365066		0		-0.0513687
-31.46	-0.0164567		0		-0.0391922		0		-0.095955		0		0.0288314		0		-0.0460892		0		0.00646		0		-0.0591202		0		-0.0315018		0		0.0192489		0		-0.054329		0		-0.0577775		0		-0.0343399		0		-0.0413895
-31.36	-0.0131302		0		-0.0452652		0		-0.0942154		0		0.0204391		0		-0.0575943		0		-0.00504		0		-0.0534744		0		-0.0297623		0		0.0225754		0		-0.0525894		0		-0.0521317		0		-0.0451126		0		-0.0458755
-31.26	-0.0137101		0		-0.0419388		0		-0.0987015		0		0.0276718		0		-0.0597611		0		-0.00721		0		-0.0556412		0		-0.031929		0		0.0219955		0		-0.0547562		0		-0.0495987		0		-0.0495987		0		-0.0480423
-31.16	-0.0225143		0		-0.0444565		0		-0.0895003		0		0.0188676		0		-0.0521469		0		-0.0113143		0		-0.0573654		0		-0.0414658		0		0.0249101		0		-0.06118		0		-0.0537032		0		-0.0537033		0		-0.0443344
-31.06	-0.0156631		0		-0.0313798		0		-0.0881423		0		0.029625		0		-0.0562211		0		-0.00446		0		-0.0607072		0		-0.028389		0		0.0239487		0		-0.0481033		0		-0.0577773		0		-0.0577775		0		-0.0452958
-30.96	-0.0123368		0		-0.0296403		0		-0.0864029		0		0.0282516		0		-0.0544816		0		-0.00114		0		-0.061287		0		-0.0266495		0		0.0303878		0		-0.051796		0		-0.0482254		0		-0.056038		0		-0.0302506
-30.86	-0.00846		0		-0.0351028		0		-0.0871658		0		0.029808		0		-0.0576248		0		-0.00898		0		-0.0511246		0		-0.0352249		0		0.0350571		0		-0.0549393		0		-0.046669		0		-0.0591812		0		-0.0333939
-30.76	-0.0207595		0		-0.0403824		0		-0.0807265		0		0.0245286		0		-0.0535049		0		-0.00486		0		-0.0611038		0		-0.0405044		0		0.0243455		0		-0.0524062		0		-0.0519485		0		-0.0667801		0		-0.0261612
-30.66	-0.0275651		0		-0.0354691		0		-0.0821		0		0.017723		0		-0.0454789		0		-0.00623		0		-0.0600968		0		-0.0340653		0		0.022972		0		-0.047493		0		-0.0439225		0		-0.0548478		0		-0.0275345
-30.56	-0.0326613		0		-0.0405655		0		-0.0895156		0		0.0157396		0		-0.0505752		0		-0.00504		0		-0.0698929		0		-0.0445938		0		0.0295945		0		-0.057289		0		-0.0591506		0		-0.0599441		0		-0.0349502
-30.46	-0.0250626		0		-0.0407791		0		-0.0881424		0		0.0132065		0		-0.0507889		0		-0.00996		0		-0.0654068		0		-0.0495071		0		0.0317612		0		-0.0598221		0		-0.0476456		0		-0.0601578		0		-0.0218582
-30.36	-0.0345993		0		-0.0503159		0		-0.085228		0		0.0224075		0		-0.0603256		0		-0.0163803		0		-0.0718307		0		-0.0442123		0		0.0276566		0		-0.0623398		0		-0.0517502		0		-0.0665817		0		-0.0306625
-30.26	-0.0283737		0		-0.0479965		0		-0.0930404		0		0.0169144		0		-0.0494003		0		-0.00777		0		-0.0710373		0		-0.0450058		0		0.0268632		0		-0.0600204		0		-0.0579757		0		-0.0657883		0		-0.0337753
-30.16	-0.0322647		0		-0.0518875		0		-0.100044		0		0.00991		0		-0.050972		0		-0.0140457		0		-0.0694962		0		-0.0488968		0		0.0229721		0		-0.0639114		0		-0.0642471		0		-0.0720597		0		-0.0236283
-30.06	-0.0213242		0		-0.040947		0		-0.0992966		0		0.0106583		0		-0.0603562		0		-0.0187302		0		-0.0655747		0		-0.049675		0		0.0253067		0		-0.0576706		0		-0.0611191		0		-0.0720444		0		-0.0314255
-29.96	-0.0297469		0		-0.0493698		0		-0.105339		0		-8.38e-05		0		-0.0585861		0		-0.00915		0		-0.0739974		0		-0.0455856		0		0.0348894		0		-0.0684126		0		-0.0648421		0		-0.0804672		0		-0.0351486
-29.86	-0.0353775		0		-0.0550003		0		-0.103951		0		-0.00571		0		-0.0571976		0		-0.0140457		0		-0.0765152		0		-0.045784		0		0.0299911		0		-0.0717239		0		-0.0704727		0		-0.0829849		0		-0.0228348
-29.76	-0.0356064		0		-0.0552292		0		-0.0955735		0		-0.00204		0		-0.0605393		0		-0.015007		0		-0.0704575		0		-0.0545579		0		0.0243301		0		-0.0703659		0		-0.0738144		0		-0.0746079		0		-0.0261765
-29.66	-0.0453719		0		-0.0602951		0		-0.0983199		0		-0.0071		0		-0.0632858		0		-0.0177535		0		-0.073204		0		-0.0573044		0		0.0215836		0		-0.0731124		0		-0.0648422		0		-0.0827865		0		-0.0195236
-29.56	-0.0389022		0		-0.0468064		0		-0.103569		0		-0.000633		0		-0.0599289		0		-0.0206832		0		-0.064415		0		-0.0438156		0		0.0132218		0		-0.0783615		0		-0.0700912		0		-0.0779038		0		-0.0208664
-29.46	-0.0365524		0		-0.0460434		0		-0.0934066		0		0.00013		0		-0.059166		0		-0.0222397		0		-0.0690842		0		-0.0430527		0		0.0217972		0		-0.0681991		0		-0.0677414		0		-0.0771408		0		-0.0169907
-29.36	-0.0301285		0		-0.0528641		0		-0.0994949		0		-0.00126		0		-0.0605545		0		-0.0236282		0		-0.0751724		0		-0.0350418		0		0.0204086		0		-0.0695877		0		-0.0691299		0		-0.0808487		0		-0.0206985
-29.26	-0.0344314		0		-0.0493546		0		-0.106117		0		-0.0109939		0		-0.0624771		0		-0.0216446		0		-0.0817947		0		-0.0377579		0		0.0106736		0		-0.0738907		0		-0.0734329		0		-0.0835648		0		-0.0203018
-29.16	-0.0433883		0		-0.0528793		0		-0.108055		0		-0.0028		0		-0.0542831		0		-0.0251693		0		-0.0736008		0		-0.0459824		0		0.0188676		0		-0.068016		0		-0.0745773		0		-0.0870895		0		-0.0222397
-29.06	-0.0324631		0		-0.0473862		0		-0.10183		0		-0.00359		0		-0.0550766		0		-0.0259628		0		-0.0798264		0		-0.0490952		0		0.0227737		0		-0.0672226		0		-0.0753708		0		-0.0714646		0		-0.0277329
-28.96	-0.0352097		0		-0.0501328		0		-0.111595		0		-0.0117722		0		-0.0601426		0		-0.026329		0		-0.0794602		0		-0.0440293		0		0.0200272		0		-0.0746689		0		-0.0781174		0		-0.0742112		0		-0.0327988
-28.86	-0.0396957		0		-0.044487		0		-0.116081		0		-0.0186386		0		-0.0529099		0		-0.0284958		0		-0.087059		0		-0.0516281		0		0.0124283		0		-0.0713425		0		-0.0826035		0		-0.0786972		0		-0.0216599
-28.76	-0.0277634		0		-0.0442734		0		-0.104149		0		-0.018425		0		-0.0550767		0		-0.00954		0		-0.0845261		0		-0.0490952		0		0.0149612		0		-0.0688095		0		-0.0683517		0		-0.0714646		0		-0.0238267
-28.66	-0.0346298		0		-0.0300217		0		-0.106316		0		-0.0205917		0		-0.0478439		0		-0.0117111		0		-0.0749741		0		-0.0395432		0		0.0206071		0		-0.0764083		0		-0.0728378		0		-0.0767441		0		-0.0330124
-28.56	-0.031105		0		-0.0296097		0		-0.107491		0		-0.0193863		0		-0.0490189		0		-0.0152054		0		-0.0815811		0		-0.0461502		0		0.0171127		0		-0.0658646		0		-0.0646133		0		-0.0849381		0		-0.0365067
-28.46	-0.0398788		0		-0.0376511		0		-0.104546		0		-0.0227279		0		-0.0577927		0		-0.00915		0		-0.08181		0		-0.0416794		0		0.0184709		0		-0.0692061		0		-0.0679549		0		-0.0757675		0		-0.0382614
-28.36	-0.039299		0		-0.0276718		0		-0.108665		0		-0.00573		0		-0.0572128		0		-0.0132675		0		-0.0835495		0		-0.0410995		0		0.0206375		0		-0.0740585		0		-0.0673752		0		-0.070488		0		-0.0298691
-28.26	-0.0432205		0		-0.0300063		0		-0.114906		0		-0.00965		0		-0.0494155		0		-0.0226211		0		-0.0757522		0		-0.0473403		0		0.0284348		0		-0.0701675		0		-0.06501		0		-0.0744094		0		-0.0337905
-28.16	-0.0472946		0		-0.0333481		0		-0.119774		0		-0.0215378		0		-0.0581894		0		-0.0337753		0		-0.0876389		0		-0.0404892		0		0.0219803		0		-0.0719223		0		-0.0761642		0		-0.0862961		0		-0.0339585
-28.06	-0.0502396		0		-0.0386124		0		-0.127419		0		-0.0244827		0		-0.0517349		0		-0.0320206		0		-0.0905838		0		-0.0481339		0		0.016716		0		-0.0631485		0		-0.0814285		0		-0.089241		0		-0.0369034
-27.96	-0.0383376		0		-0.0384293		0		-0.129555		0		-0.0242995		0		-0.0515518		0		-0.0372695		0		-0.0825882		0		-0.0533829		0		0.0168992		0		-0.0652846		0		-0.0796584		0		-0.0773392		0		-0.0367203
-27.86	-0.0424271		0		-0.0339127		0		-0.131325		0		-0.028389		0		-0.0486221		0		-0.0390396		0		-0.0866776		0		-0.0520401		0		0.0097		0		-0.0654678		0		-0.0697098		0		-0.0845413		0		-0.0408096
-27.76	-0.0426102		0		-0.0278703		0		-0.123695		0		-0.0285721		0		-0.0386735		0		-0.0408097		0		-0.075142		0		-0.0608293		0		0.00793		0		-0.0719376		0		-0.0636673		0		-0.0863115		0		-0.0292741
-27.66	-0.033638		0		-0.0306168		0		-0.124855		0		-0.0195999		0		-0.0468521		0		-0.0372696		0		-0.0778885		0		-0.0690079		0		0.00518		0		-0.0770035		0		-0.0687332		0		-0.0890579		0		-0.0367203
-27.56	-0.0318832		0		-0.0342941		0		-0.1231		0		-0.0178452		0		-0.0497971		0		-0.0402145		0		-0.0683212		0		-0.0672531		0		0.0132217		0		-0.0541306		0		-0.0622787		0		-0.0896225		0		-0.0372849
-27.46	-0.0279771		0		-0.0358811		0		-0.124687		0		-0.0217515		0		-0.0458909		0		-0.0363084		0		-0.0605088		0		-0.0719529		0		0.0116347		0		-0.0604173		0		-0.0622789		0		-0.0896226		0		-0.0294724
-27.36	-0.0328445		0		-0.0306168		0		-0.128761		0		-0.0203934		0		-0.0523453		0		-0.0411758		0		-0.0622635		0		-0.0737076		0		0.00518		0		-0.069191		0		-0.0734329		0		-0.100777		0		-0.0406265
-27.26	-0.0402907		0		-0.0356826		0		-0.131508		0		-0.0363845		0		-0.0574112		0		-0.048622		0		-0.0634231		0		-0.0764541		0		0.00793		0		-0.0602187		0		-0.0784987		0		-0.0980301		0		-0.0503921
-27.16	-0.0496597		0		-0.0286331		0		-0.133858		0		-0.0387344		0		-0.0464554		0		-0.0415726		0		-0.0704727		0		-0.0842361		0		0.0102768		0		-0.064888		0		-0.0644302		0		-0.0956802		0		-0.0581741
-27.06	-0.0457382		0		-0.0356979		0		-0.138542		0		-0.033287		0		-0.0488205		0		-0.0439377		0		-0.0665512		0		-0.0787888		0		0.0095		0		-0.0578537		0		-0.0667953		0		-0.0847397		0		-0.0605392
-26.96	-0.0424271		0		-0.0229874		0		-0.118813		0		-0.0322953		0		-0.0455094		0		-0.0351334		0		-0.0632401		0		-0.0754777		0		0.00811		0		-0.0545426		0		-0.0689164		0		-0.0861283		0		-0.0455094
-26.86	-0.0385361		0		-0.0269089		0		-0.121147		0		-0.0346298		0		-0.0517502		0		-0.037468		0		-0.0593491		0		-0.0731125		0		0.00187		0		-0.0584641		0		-0.0728378		0		-0.0970688		0		-0.054863
-26.76	-0.0441667		0		-0.0325394		0		-0.113533		0		-0.0348283		0		-0.0425492		0		-0.0423661		0		-0.0665665		0		-0.0780106		0		0.0149764		0		-0.0609819		0		-0.0605241		0		-0.0995865		0		-0.0550614
-26.66	-0.0502396		0		-0.0268936		0		-0.119606		0		-0.0409012		0		-0.0486221		0		-0.0421524		0		-0.0663528		0		-0.0864029		0		0.0089		0		-0.0654678		0		-0.066597		0		-0.104073		0		-0.0611343
-26.56	-0.0404892		0		-0.0210495		0		-0.127007		0		-0.0334702		0		-0.0388718		0		-0.0488205		0		-0.0730209		0		-0.0766525		0		0.0147476		0		-0.0604172		0		-0.0739975		0		-0.106041		0		-0.0576096
-26.46	-0.0443801		0		-0.0249404		0		-0.116859		0		-0.0334548		0		-0.0427627		0		-0.0448989		0		-0.0722122		0		-0.0836563		0		0.00616		0		-0.064308		0		-0.0638503		0		-0.0958938		0		-0.0575942
-26.36	-0.0381088		0		-0.0264816		0		-0.119987		0		-0.0412827		0		-0.0443039		0		-0.0464401		0		-0.0753403		0		-0.0867844		0		-0.0024		0		-0.0580368		0		-0.0669785		0		-0.104454		0		-0.0537033
-26.26	-0.0455703		0		-0.0339433		0		-0.117256		0		-0.0385512		0		-0.0470658		0		-0.0539016		0		-0.0663835		0		-0.0817338		0		-0.00517		0		-0.0654983		0		-0.0720595		0		-0.0994035		0		-0.0634843
-26.16	-0.0482864		0		-0.0249405		0		-0.120766		0		-0.0373611		0		-0.0357437		0		-0.0566177		0		-0.0722122		0		-0.0875626		0		-0.00556		0		-0.0682144		0		-0.0630569		0		-0.0998001		0		-0.0662003
-26.06	-0.0539322		0		-0.0196609		0		-0.123299		0		-0.0445938		0		-0.0452957		0		-0.0669632		0		-0.0841446		0		-0.0947952		0		-0.0151138		0		-0.0738602		0		-0.0828018		0		-0.112465		0		-0.0640335
-25.96	-0.0439834		0		-0.0245438		0		-0.128181		0		-0.0463637		0		-0.0376664		0		-0.0640334		0		-0.0804215		0		-0.0848466		0		-0.0152968		0		-0.0803298		0		-0.0790786		0		-0.107216		0		-0.0705033
-25.86	-0.0443954		0		-0.0319748		0		-0.1278		0		-0.0490952		0		-0.0380783		0		-0.0675583		0		-0.0839462		0		-0.0906906		0		-0.0204086		0		-0.0760422		0		-0.074791		0		-0.102135		0		-0.0646286
-25.76	-0.0486832		0		-0.0323563		0		-0.11805		0		-0.0541764		0		-0.0400467		0		-0.0765457		0		-0.0929337		0		-0.0895462		0		-0.0129776		0		-0.0834427		0		-0.0751725		0		-0.102516		0		-0.066597
-25.66	-0.053566		0		-0.0419388		0		-0.125252		0		-0.0660782		0		-0.0472488		0		-0.0814285		0		-0.0860977		0		-0.0967484		0		-0.0162735		0		-0.0930252		0		-0.0730362		0		-0.10038		0		-0.0714798
-25.56	-0.0457535		0		-0.0341263		0		-0.125252		0		-0.0559464		0		-0.037117		0		-0.0884476		0		-0.090004		0		-0.0866165		0		-0.0225601		0		-0.089119		0		-0.0816422		0		-0.108986		0		-0.0784988
-25.46	-0.047096		0		-0.0370559		0		-0.121162		0		-0.0643079		0		-0.0454788		0		-0.0796583		0		-0.0796279		0		-0.0949783		0		-0.0278089		0		-0.0904615		0		-0.0868909		0		-0.117348		0		-0.0814285
-25.36	-0.0441971		0		-0.0427017		0		-0.123695		0		-0.0692215		0		-0.0425797		0		-0.0673599		0		-0.0845413		0		-0.0998917		0		-0.0202103		0		-0.0789566		0		-0.0855179		0		-0.109749		0		-0.0738297
-25.26	-0.0465163		0		-0.0442887		0		-0.118996		0		-0.068428		0		-0.0448991		0		-0.064247		0		-0.0790482		0		-0.0943986		0		-0.0225295		0		-0.0758437		0		-0.082405		0		-0.0949174		0		-0.0761491
-25.16	-0.0463333		0		-0.0386124		0		-0.1157		0		-0.0588455		0		-0.0494156		0		-0.0546646		0		-0.0788651		0		-0.0824966		0		-0.0106277		0		-0.07798		0		-0.082222		0		-0.0970535		0		-0.0806656
-25.06	-0.0352097		0		-0.0345078		0		-0.118614		0		-0.0477219		0		-0.05233		0		-0.0458603		0		-0.0794601		0		-0.0830917		0		-0.0112228		0		-0.0652695		0		-0.0851364		0		-0.0960617		0		-0.0718613
-24.96	-0.0344162		0		-0.0298081		0		-0.115501		0		-0.044609		0		-0.0359116		0		-0.0474472		0		-0.0817795		0		-0.0854111		0		-0.0135421		0		-0.0668563		0		-0.0687179		0		-0.0851365		0		-0.0687485
-24.86	-0.0347977		0		-0.0247574		0		-0.119789		0		-0.0488968		0		-0.0425797		0		-0.0548477		0		-0.0884476		0		-0.0803604		0		-0.00849		0		-0.0711441		0		-0.0706863		0		-0.0871048		0		-0.076149
-24.76	-0.0350112		0		-0.0304032		0		-0.106697		0		-0.0358046		0		-0.0482255		0		-0.0628737		0		-0.0870744		0		-0.089119		0		-0.0141372		0		-0.0697707		0		-0.0662002		0		-0.0841447		0		-0.0677567
-24.66	-0.0369644		0		-0.02845		0		-0.104744		0		-0.0338516		0		-0.0384598		0		-0.0695267		0		-0.0843277		0		-0.08564		0		-0.0121841		0		-0.0764236		0		-0.0712662		0		-0.0720596		0		-0.0673904
-24.56	-0.0213242		0		-0.0261154		0		-0.102409		0		-0.031517		0		-0.0439377		0		-0.0640182		0		-0.0851059		0		-0.0887375		0		-0.017662		0		-0.0803146		0		-0.0767441		0		-0.0728378		0		-0.0657883
-24.46	-0.0230944		0		-0.0153733		0		-0.106499		0		-0.0324938		0		-0.0331956		0		-0.0673754		0		-0.0837632		0		-0.0873948		0		-0.0139391		0		-0.0742724		0		-0.0660021		0		-0.0707017		0		-0.0644456
-24.36	-0.0309067		0		-0.0223923		0		-0.119804		0		-0.0410995		0		-0.0449142		0		-0.0814133		0		-0.0978012		0		-0.0897141		0		-0.0272446		0		-0.0828781		0		-0.0667953		0		-0.0847397		0		-0.0730515
-24.26	-0.0350111		0		-0.0311966		0		-0.126228		0		-0.0389174		0		-0.0560379		0		-0.0824049		0		-0.0948868		0		-0.0907059		0		-0.0336684		0		-0.0814894		0		-0.0763319		0		-0.0935441		0		-0.0825882
-24.16	-0.0279617		0		-0.0374527		0		-0.123878		0		-0.0381546		0		-0.055275		0		-0.0839615		0		-0.099556		0		-0.0953751		0		-0.0242996		0		-0.0838394		0		-0.0802689		0		-0.0982132		0		-0.086525
-24.06	-0.0317001		0		-0.0419235		0		-0.115898		0		-0.0403061		0		-0.0597458		0		-0.0696945		0		-0.103294		0		-0.0873947		0		-0.0303574		0		-0.0812912		0		-0.0730209		0		-0.0902328		0		-0.0761642
-23.96	-0.0371472		0		-0.0333328		0		-0.121345		0		-0.0473401		0		-0.059761		0		-0.077522		0		-0.100929		0		-0.0928421		0		-0.0256726		0		-0.0891187		0		-0.0808484		0		-0.0878677		0		-0.0698929
-23.86	-0.0330429		0		-0.0308151		0		-0.111015		0		-0.047142		0		-0.0595627		0		-0.0773239		0		-0.0937119		0		-0.0887375		0		-0.0254745		0		-0.0889206		0		-0.0837631		0		-0.0837631		0		-0.0720749
-23.76	-0.0361861		0		-0.0346908		0		-0.110985		0		-0.0400923		0		-0.0525131		0		-0.0710677		0		-0.0835494		0		-0.0996932		0		-0.0301436		0		-0.087364		0		-0.0947188		0		-0.0947189		0		-0.0806503
-23.66	-0.0289536		0		-0.0368576		0		-0.113152		0		-0.0469589		0		-0.0593796		0		-0.0615158		0		-0.0841293		0		-0.0963669		0		-0.0323105		0		-0.0918503		0		-0.0913925		0		-0.102318		0		-0.0710983
-23.56	-0.0224991		0		-0.0233841		0		-0.111397		0		-0.0475235		0		-0.0599442		0		-0.0620804		0		-0.0870743		0		-0.0930252		0		-0.0141373		0		-0.0885086		0		-0.0880508		0		-0.105263		0		-0.0747757
-23.46	-0.00921		0		-0.0288314		0		-0.113731		0		-0.0397259		0		-0.0599594		0		-0.0573956		0		-0.0894088		0		-0.0813217		0		-0.0141522		0		-0.0885235		0		-0.0810467		0		-0.0958786		0		-0.0747909
-23.36	-0.0102158		0		-0.0298386		0		-0.100639		0		-0.038353		0		-0.0585861		0		-0.0372849		0		-0.073204		0		-0.0776291		0		-0.0127792		0		-0.0684128		0		-0.0796738		0		-0.092186		0		-0.0632858
-23.26	-0.00942		0		-0.0290452		0		-0.0975266		0		-0.0367661		0		-0.0569993		0		-0.0325851		0		-0.0685044		0		-0.0799485		0		-0.0111923		0		-0.0684128		0		-0.0749741		0		-0.0898057		0		-0.0656052
-23.16	-0.0147018		0		-0.0343246		0		-0.0793686		0		-0.0280075		0		-0.0599594		0		-0.0339584		0		-0.0597458		0		-0.0750961		0		-0.0110397		0		-0.0768051		0		-0.0654221		0		-0.0927658		0		-0.0552597
-23.06	-0.0123367		0		-0.0319595		0		-0.0770035		0		-0.0272293		0		-0.0591812		0		-0.0253677		0		-0.0612869		0		-0.0649185		0		-0.0125809		0		-0.0682144		0		-0.0599442		0		-0.0919876		0		-0.0544815
-22.96	-0.00219		0		-0.038231		0		-0.0785752		0		-0.0233078		0		-0.0630723		0		-0.0222397		0		-0.049553		0		-0.0649033		0		-0.0125657		0		-0.0650864		0		-0.0615159		0		-0.0872727		0		-0.0513535
-22.86	0.0019		0		-0.0325546		0		-0.0775986		0		-0.025444		0		-0.0534897		0		-0.0212631		0		-0.0532761		0		-0.0686264		0		-0.00457		0		-0.0570908		0		-0.0675583		0		-0.0909958		0		-0.0425644
-22.76	-0.00336		0		-0.0339127		0		-0.0641251		0		-0.0166702		0		-0.0564347		0		-0.0242081		0		-0.0484086		0		-0.0598527		0		-0.00751		0		-0.0623551		0		-0.0540848		0		-0.082222		0		-0.0455094
-22.66	-0.0053		0		-0.0374374		0		-0.0598373		0		-0.020195		0		-0.0521469		0		-0.0300522		0		-0.0542526		0		-0.0656967		0		-0.0133591		0		-0.0642929		0		-0.0529099		0		-0.0802536		0		-0.0396347
-22.56	0.00425		0		-0.0396042		0		-0.0643234		0		-0.0129623		0		-0.056633		0		-0.0189133		0		-0.0548325		0		-0.0584641		0		-0.0155258		0		-0.0711594		0		-0.0503769		0		-0.0777206		0		-0.0402145
-22.46	0.00307		0		-0.035286		0		-0.0639113		0		-0.0125502		0		-0.0531082		0		-0.0122756		0		-0.0489884		0		-0.059639		0		-0.01902		0		-0.0746535		0		-0.0499648		0		-0.0624771		0		-0.0413895
-22.36	-0.000435		0		-0.0317764		0		-0.0533829		0		-0.0137405		0		-0.0527115		0		-0.00877		0		-0.0524979		0		-0.0608292		0		-0.0108109		0		-0.0625381		0		-0.0394363		0		-0.0620804		0		-0.0308609
-22.26	0.00504		0		-0.0223923		0		-0.0573046		0		-0.0176622		0		-0.049614		0		-0.0126879		0		-0.0517197		0		-0.0553513		0		-0.0147326		0		-0.0664598		0		-0.043358		0		-0.0628892		0		-0.0371018
-22.16	-0.00317		0		-0.0274887		0		-0.0600204		0		-0.0203781		0		-0.0601425		0		-0.0232162		0		-0.0552292		0		-0.0619736		0		-0.0112228		0		-0.0668564		0		-0.0538864		0		-0.0734177		0		-0.0327988
-22.06	0.0124588		0		-0.0219955		0		-0.0561142		0		-0.0242844		0		-0.0484238		0		-0.0224228		0		-0.0630417		0		-0.0596542		0		-0.0174484		0		-0.0699692		0		-0.053093		0		-0.0726242		0		-0.0288925
-21.96	0.0161666		0		-0.0276871		0		-0.0555191		0		-0.0205765		0		-0.0478287		0		-0.0163956		0		-0.0507279		0		-0.0676651		0		-0.0114212		0		-0.070961		0		-0.0540848		0		-0.0783158		0		-0.0298844
-21.86	0.0192795		0		-0.0347061		0		-0.0485001		0		-0.0174637		0		-0.0572281		0		-0.0234146		0		-0.0554276		0		-0.0777969		0		-0.0137405		0		-0.0693741		0		-0.0462723		0		-0.073616		0		-0.0282974
-21.76	0.00913		0		-0.0378342		0		-0.0563277		0		-0.0307235		0		-0.0603562		0		-0.0218429		0		-0.0632553		0		-0.0856247		0		-0.0215682		0		-0.0819015		0		-0.0541		0		-0.0767441		0		-0.0361252
-21.66	0.020668		0		-0.0349045		0		-0.0651169		0		-0.0324936		0		-0.0597458		0		-0.023613		0		-0.0595322		0		-0.075676		0		-0.0233383		0		-0.0891037		0		-0.0464706		0		-0.0785141		0		-0.0300827
-21.56	0.0159683		0		-0.0419235		0		-0.0627365		0		-0.0324936		0		-0.0644455		0		-0.00719		0		-0.0431137		0		-0.0779953		0		-0.0256577		0		-0.0938034		0		-0.0448837		0		-0.0839462		0		-0.0355148
-21.46	0.0149919		0		-0.028862		0		-0.0613936		0		-0.0248641		0		-0.0654221		0		-0.00585		0		-0.0370713		0		-0.0672531		0		-0.0079		0		-0.0869674		0		-0.0404281		0		-0.0873032		0		-0.0341721
-21.36	0.0304184		0		-0.0352859		0		-0.0506668		0		-0.025856		0		-0.064827		0		0.00335		0		-0.0411758		0		-0.0729446		0		-0.00419		0		-0.0863724		0		-0.0437393		0		-0.0828018		0		-0.0234451
-21.26	0.030617		0		-0.035881		0		-0.0606		0		-0.0256574		0		-0.0607223		0		0.00275		0		-0.0526962		0		-0.0859908		0		-0.0071		0		-0.0869672		0		-0.0466535		0		-0.0771102		0		-0.0333785
-21.16	0.0251694		0		-0.0382156		0		-0.0559158		0		-0.0279922		0		-0.0607376		0		-0.00428		0		-0.0581436		0		-0.0907059		0		-0.0141373		0		-0.0893021		0		-0.0419693		0		-0.0771255		0		-0.0239944
-21.06	0.0315933		0		-0.034111		0		-0.0596237		0		-0.0168686		0		-0.0714645		0		-0.000175		0		-0.0564194		0		-0.0866013		0		-0.0194321		0		-0.0945969		0		-0.0503769		0		-0.0699081		0		-0.033989
-20.96	0.024956		0		-0.0423355		0		-0.0561292		0		-0.0188062		0		-0.079689		0		-0.00211		0		-0.0622634		0		-0.0885391		0		-0.0283887		0		-0.0926282		0		-0.0539014		0		-0.0617141		0		-0.0281143
-20.86	0.0192947		0		-0.0432968		0		-0.0492783		0		-0.0221481		0		-0.0806503		0		0.00626		0		-0.0475998		0		-0.0918808		0		-0.0317307		0		-0.0865707		0		-0.054863		0		-0.0657883		0		-0.0220566
-20.76	0.0319901		0		-0.0298081		0		-0.0522079		0		-0.0273971		0		-0.0710679		0		0.00101		0		-0.0521165		0		-0.0987168		0		-0.0338668		0		-0.0848006		0		-0.0530929		0		-0.070305		0		-0.0202866
-20.66	0.0366745		0		-0.0298233		0		-0.0592422		0		-0.0242996		0		-0.0593643		0		0.000999		0		-0.054451		0		-0.0932388		0		-0.0205765		0		-0.0730972		0		-0.0499954		0		-0.0609207		0		-0.0203018
-20.56	0.0376358		0		-0.0241623		0		-0.056694		0		-0.0303574		0		-0.058403		0		0.00977		0		-0.0456772		0		-0.0985031		0		-0.0243149		0		-0.0721359		0		-0.0427475		0		-0.0599594		0		-0.0146408
-20.46	0.0347368		0		-0.0255356		0		-0.0705794		0		-0.0332564		0		-0.0746078		0		-0.00173		0		-0.0602951		0		-0.0998764		0		-0.0358199		0		-0.0867537		0		-0.0519332		0		-0.0667648		0		-0.0284958
-20.36	0.0280685		0		-0.0329361		0		-0.079567		0		-0.0399246		0		-0.0702896		0		-0.00211		0		-0.0552444		0		-0.101845		0		-0.028389		0		-0.0887222		0		-0.0539017		0		-0.0734329		0		-0.0312271
-20.26	0.0212327		0		-0.0374528		0		-0.0730971		0		-0.0451735		0		-0.0701066		0		0.00509		0		-0.0604935		0		-0.107094		0		-0.0329055		0		-0.088539		0		-0.0560378		0		-0.078682		0		-0.0310441
-20.16	0.0189133		0		-0.0444717		0		-0.0730972		0		-0.0381546		0		-0.0701065		0		0.00277		0		-0.0573807		0		-0.107094		0		-0.0352249		0		-0.083046		0		-0.0466385		0		-0.0716629		0		-0.0263443
-20.06	0.0290604		0		-0.0374374		0		-0.0723495		0		-0.0428391		0		-0.074791		0		0.0129166		0		-0.0620651		0		-0.0899277		0		-0.0344772		0		-0.0775986		0		-0.0458908		0		-0.0763474		0		-0.0373154
-19.96	0.0280838		0		-0.0462266		0		-0.0787582		0		-0.0407028		0		-0.0679551		0		0.01194		0		-0.0630418		0		-0.0862046		0		-0.0377731		0		-0.0738754		0		-0.0351486		0		-0.0695115		0		-0.0437242
-19.86	0.0388107		0		-0.0542374		0		-0.0766373		0		-0.044014		0		-0.0642471		0		0.0109482		0		-0.0593338		0		-0.0871964		0		-0.037178		0		-0.0701675		0		-0.0384598		0		-0.0658035		0		-0.0494156
-19.76	0.0320054		0		-0.0477981		0		-0.0803298		0		-0.0367812		0		-0.0539016		0		0.00726		0		-0.0607071		0		-0.0908889		0		-0.0385512		0		-0.0551223		0		-0.0351333		0		-0.0671768		0		-0.0445022
-19.66	0.0356827		0		-0.0534592		0		-0.0820847		0		-0.047142		0		-0.0595627		0		0.00861		0		-0.0694809		0		-0.0926437		0		-0.041893		0		-0.0568771		0		-0.0267563		0		-0.0759506		0		-0.0478439
-19.56	0.0312119		0		-0.042305		0		-0.0889359		0		-0.0492935		0		-0.0601273		0		0.0150681		0		-0.0646133		0		-0.0830765		0		-0.0346451		0		-0.0590286		0		-0.0312271		0		-0.0710831		0		-0.0421829
-19.46	0.0384293		0		-0.0397874		0		-0.0887374		0		-0.0490951		0		-0.0576096		0		0.00587		0		-0.0691148		0		-0.0805589		0		-0.0305404		0		-0.0565109		0		-0.0271224		0		-0.0708848		0		-0.0466844
-19.36	0.0472336		0		-0.0403824		0		-0.0776138		0		-0.037178		0		-0.0535049		0		-0.00016		0		-0.0751419		0		-0.0834732		0		-0.0358353		0		-0.0477066		0		-0.0277176		0		-0.0636673		0		-0.0527115
-19.26	0.0409622		0		-0.0372544		0		-0.0846177		0		-0.0371628		0		-0.0472642		0		-0.00643		0		-0.0736009		0		-0.0756455		0		-0.0397263		0		-0.0445786		0		-0.0245896		0		-0.0589524		0		-0.0425645
-19.16	0.0320053		0		-0.0462112		0		-0.0881424		0		-0.0406876		0		-0.0609207		0		-0.0200882		0		-0.0825577		0		-0.0791702		0		-0.0416641		0		-0.0465164		0		-0.0351334		0		-0.0671768		0		-0.0460892
-19.06	0.0257187		0		-0.0477982		0		-0.0819168		0		-0.0422745		0		-0.0499954		0		-0.0255814		0		-0.0771255		0		-0.0807571		0		-0.0479507		0		-0.0449905		0		-0.0250015		0		-0.0710831		0		-0.0531082
-18.96	0.0388262		0		-0.0440903		0		-0.0836409		0		-0.0439985		0		-0.0462876		0		-0.0273054		0		-0.075737		0		-0.0793686		0		-0.0496748		0		-0.0436018		0		-0.0267256		0		-0.0657883		0		-0.0494004
-18.86	0.0399857		0		-0.0374374		0		-0.0871811		0		-0.03582		0		-0.05056		0		-0.0308456		0		-0.0776901		0		-0.0735092		0		-0.0454025		0		-0.0377426		0		-0.0302658		0		-0.0615158		0		-0.0482407
-18.76	0.0325854		0		-0.0378189		0		-0.0875623		0		-0.054939		0		-0.0572281		0		-0.0265271		0		-0.0866775		0		-0.0754776		0		-0.04969		0		-0.0397107		0		-0.0376661		0		-0.0658035		0		-0.0447159
-18.66	0.0298233		0		-0.0405807		0		-0.0926437		0		-0.0459824		0		-0.0607224		0		-0.0292892		0		-0.0831528		0		-0.0672531		0		-0.0477524		0		-0.0432053		0		-0.0404282		0		-0.05056		0		-0.0458908
-18.56	0.0198898		0		-0.0474014		0		-0.0924454		0		-0.0575027		0		-0.0535049		0		-0.0361099		0		-0.0806351		0		-0.0717545		0		-0.0459671		0		-0.0524063		0		-0.0394363		0		-0.059761		0		-0.0503922
-18.46	0.0124436		0		-0.0485611		0		-0.106911		0		-0.0625686		0		-0.0562515		0		-0.0372695		0		-0.0904007		0		-0.074501		0		-0.0487136		0		-0.0605849		0		-0.0452956		0		-0.056221		0		-0.0585709
-18.36	0.0126724		0		-0.0507126		0		-0.114494		0		-0.0631332		0		-0.0607224		0		-0.0441208		0		-0.0901718		0		-0.0789719		0		-0.0461655		0		-0.0627365		0		-0.0544662		0		-0.0630722		0		-0.0654221
-18.26	0.00228		0		-0.0368729		0		-0.117073		0		-0.0610122		0		-0.0570145		0		-0.044319		0		-0.0880509		0		-0.0674515		0		-0.0471572		0		-0.0606154		0		-0.0523452		0		-0.0632706		0		-0.073433
-18.16	0.00466		0		-0.0391922		0		-0.110786		0		-0.0641251		0		-0.0617142		0		-0.0427322		0		-0.0880508		0		-0.0674515		0		-0.0424576		0		-0.0543289		0		-0.0546646		0		-0.0632706		0		-0.080452
-18.06	-0.000252		0		-0.0378189		0		-0.1157		0		-0.0635452		0		-0.0642471		0		-0.0476456		0		-0.0905838		0		-0.0676651		0		-0.030159		0		-0.0545425		0		-0.0532913		0		-0.0611038		0		-0.0759659
-17.96	-0.000633		0		-0.0405808		0		-0.116081		0		-0.0569076		0		-0.0576096		0		-0.048027		0		-0.0870591		0		-0.0711594		0		-0.0313339		0		-0.0400924		0		-0.0560531		0		-0.0638657		0		-0.0771409
-17.86	-0.0057		0		-0.0495529		0		-0.113335		0		-0.0588608		0		-0.0665817		0		-0.0452805		0		-0.0858994		0		-0.0731125		0		-0.0254745		0		-0.0420456		0		-0.0634384		0		-0.0712509		0		-0.0892258
-17.76	-0.0127486		0		-0.0550155		0		-0.111778		0		-0.0643233		0		-0.0619125		0		-0.0453109		0		-0.0796432		0		-0.0684432		0		-0.0231246		0		-0.0443953		0		-0.0634688		0		-0.0595626		0		-0.0861434
-17.66	-0.016655		0		-0.055809		0		-0.103966		0		-0.0682297		0		-0.0658188		0		-0.0398178		0		-0.0835495		0		-0.0723495		0		-0.0200119		0		-0.043602		0		-0.0673752		0		-0.0587692		0		-0.0970688
-17.56	-0.0168228		0		-0.0559769		0		-0.0987015		0		-0.0582657		0		-0.0628738		0		-0.0298538		0		-0.0618668		0		-0.0694046		0		-0.0201797		0		-0.033638		0		-0.0527115		0		-0.0535049		0		-0.0972366
-17.46	-0.0236891		0		-0.0628434		0		-0.103187		0		-0.0440138		0		-0.0486222		0		-0.0304335		0		-0.0593339		0		-0.0668717		0		-0.0223463		0		-0.0224989		0		-0.0532912		0		-0.0579911		0		-0.104103
-17.36	-0.0277634		0		-0.0669174		0		-0.0893173		0		-0.0426559		0		-0.0573959		0		-0.0290756		0		-0.0501633		0		-0.0490952		0		-0.0162888		0		-0.0258408		0		-0.056633		0		-0.0472336		0		-0.108177
-17.26	-0.0299299		0		-0.0690841		0		-0.0867842		0		-0.0471418		0		-0.0595627		0		-0.0265425		0		-0.0429306		0		-0.0465622		0		-0.0137556		0		-0.0303267		0		-0.0533064		0		-0.0494003		0		-0.0986252
-17.16	-0.0305252		0		-0.0649796		0		-0.0826797		0		-0.0313187		0		-0.0437393		0		-0.0271378		0		-0.038826		0		-0.0424576		0		-0.00965		0		-0.0262222		0		-0.049202		0		-0.0499954		0		-0.0945206
-17.06	-0.031868		0		-0.0475845		0		-0.0652847		0		-0.0373611		0		-0.038063		0		-0.0284805		0		-0.0253372		0		-0.0367813		0		-0.00867		0		-0.0252457		0		-0.0435257		0		-0.0513382		0		-0.0888443
-16.96	-0.0252456		0		-0.0409623		0		-0.0586623		0		-0.01902		0		-0.028328		0		-0.0171584		0		-0.018715		0		-0.0301591		0		-0.00437		0		-0.0178298		0		-0.0369033		0		-0.044716		0		-0.0822221
-16.86	-0.0209427		0		-0.0413589		0		-0.0543594		0		-0.0147171		0		-0.0193253		0		-0.00584		0		-0.0175247		0		-0.025856		0		0.00695		0		-0.0166397		0		-0.0326004		0		-0.0404129		0		-0.077919
-16.76	-0.0113753		0		-0.0505295		0		-0.0486983		0		-0.0168684		0		-0.0214767		0		-0.00799		0		-0.0243759		0		-0.0280075		0		0.0165178		0		-0.011772		0		-0.0347517		0		-0.0503769		0		-0.0800705
-16.66	-0.0117722		0		-0.0493393		0		-0.0443954		0		-0.0125656		0		-0.0202866		0		-0.00369		0		-0.0200729		0		-0.0284042		0		0.0161209		0		-0.00747		0		-0.0304489		0		-0.0546799		0		-0.0757675
-16.56	-0.00941		0		-0.0462418		0		-0.039711		0		-6.87e-05		0		-0.0203018		0		0.000999		0		-0.0153885		0		-0.0182266		0		0.0215988		0		-0.00278		0		-0.0288773		0		-0.033577		0		-0.0562515
-16.46	-0.00767		0		-0.0343094		0		-0.028572		0		-0.000648		0		-0.0208817		0		-0.00428		0		-0.0159683		0		-0.0117874		0		0.021019		0		-0.00336		0		-0.022438		0		-0.0341568		0		-0.0521317
-16.36	-0.0131302		0		-0.032753		0		-0.0301285		0		0.000908		0		-0.0193253		0		-0.00974		0		-0.0144119		0		-0.010231		0		0.0225754		0		-0.00181		0		-0.0208817		0		-0.0326004		0		-0.0505753
-16.26	-0.0105971		0		-0.0380324		0		-0.0401076		0		-0.00748		0		-0.0246046		0		-0.0150222		0		-0.0196913		0		-0.0155104		0		0.0172959		0		-0.00709		0		-0.0308608		0		-0.0378798		0		-0.0558546
-16.16	-0.0117569		0		-0.0274734		0		-0.0412674		0		-0.0133438		0		-0.0257645		0		-0.00837		0		-0.0208511		0		-0.0166702		0		0.0161362		0		0.00347		0		-0.0390396		0		-0.0312271		0		-0.0570145
-16.06	-0.012352		0		-0.0280685		0		-0.0418625		0		-0.0139389		0		-0.0310593		0		-0.016777		0		-0.0214462		0		-0.0172653		0		0.0155411		0		-0.00182		0		-0.0396347		0		-0.0271225		0		-0.0576096
-15.96	-0.0133285		0		-0.029045		0		-0.0350265		0		-0.0149154		0		-0.0390548		0		-0.00994		0		-0.0302352		0		-0.0182418		0		0.0192643		0		-0.00982		0		-0.0406112		0		-0.02108		0		-0.0507736
-15.86	-0.0168228		0		-0.0294266		0		-0.035408		0		-0.00358		0		-0.0394363		0		-0.0103226		0		-0.0306168		0		-0.0139236		0		0.0259018		0		-0.0102005		0		-0.0331802		0		-0.0144424		0		-0.0511551
-15.76	-0.0113754		0		-0.0309982		0		-0.0369797		0		-0.00515		0		-0.0363083		0		-0.0118942		0		-0.0290756		0		-0.00848		0		0.0243302		0		-0.00396		0		-0.0347519		0		-0.0230331		0		-0.0527267
-15.66	-0.0109787		0		-0.0306015		0		-0.0365829		0		-0.00475		0		-0.0288925		0		-0.01931		0		-0.0239792		0		-0.00808		0		0.0247269		0		-0.00356		0		-0.0296555		0		-0.0179367		0		-0.0554428
-15.56	-0.00922		0		-0.0288467		0		-0.0348282		0		-0.003		0		-0.0271378		0		-0.0175552		0		-0.0222244		0		-0.00632		0		0.0264816		0		-0.00492		0		-0.0255814		0		-0.00916		0		-0.055275
-15.46	-0.0133285		0		-0.0329514		0		-0.027214		0		0.00071		0		-0.0312424		0		-0.0216598		0		-0.026329		0		-0.0104294		0		0.0223771		0		-0.0137252		0		-0.0249862		0		-0.0179672		0		-0.0546799
-15.36	-0.0121536		0		-0.0317764		0		-0.0260391		0		0.00188		0		-0.0300674		0		-0.0204849		0		-0.0251541		0		0.00246		0		0.0235519		0		-0.0125504		0		-0.0238113		0		-0.0191116		0		-0.0417862
-15.26	-0.0121536		0		-0.0317764		0		-0.0260391		0		0.00188		0		-0.0183487		0		-0.0204849		0		-0.0368729		0		0.00246		0		0.0235519		0		-0.0125504		0		-0.0238113		0		-0.0120926		0		-0.0370865
-15.16	-0.0121536		0		-0.0270767		0		-0.0260391		0		0.00188		0		-0.0183487		0		-0.0204849		0		-0.0321732		0		0.00246		0		0.0235519		0		-0.0125504		0		-0.0238113		0		-0.000374		0		-0.0300674
-15.06	-0.0131302		0		-0.0210342		0		-0.0270157		0		0.000908		0		-0.0193253		0		-0.0214615		0		-0.0144119		0		0.00149		0		0.0225754		0		-0.0135269		0		-0.0130692		0		-0.00135		0		-0.031044
-14.96	-0.0102005		0		-0.0228043		0		-0.024086		0		0.00384		0		-0.0163956		0		-0.0185318		0		-0.0114822		0		0.00442		0		0.0255051		0		-0.0105972		0		-0.0101395		0		0.00158		0		-0.0203018
-14.86	-0.0102005		0		-0.0173111		0		-0.024086		0		0.00384		0		-0.0132828		0		-0.0185318		0		-0.0114822		0		0.00442		0		0.0255051		0		-0.0105972		0		-0.0101395		0		0.00158		0		-0.0203018
-14.76	-0.0102005		0		-0.0102921		0		-0.024086		0		0.0155563		0		-0.00858		0		-0.0185318		0		-0.0114822		0		0.00442		0		0.0255051		0		-0.0105972		0		-0.0101395		0		0.00158		0		-0.0203018
-14.66	-0.0102005		0		-0.0102921		0		-0.024086		0		0.0155563		0		-0.00858		0		-0.0185318		0		-0.023201		0		0.00442		0		0.0255051		0		-0.0152969		0		-0.0101395		0		0.00158		0		-0.017189
-14.56	-0.0102005		0		-0.0102921		0		-0.0162735		0		0.0155563		0		-0.00858		0		-0.0138321		0		-0.0114822		0		0.00442		0		0.0255051		0		-0.0105972		0		-0.0101395		0		0.00939		0		-0.0156021
-14.46	-0.0102006		0		0.00143		0		-0.0162736		0		0.0155563		0		-0.00858		0		-0.00681		0		-0.0161819		0		0.0161362		0		0.025505		0		-0.0105973		0		-0.0101395		0		0.00939		0		-0.017189
-14.36	-0.0121536		0		0.00259		0		-0.0182266		0		0.0136032		0		-0.00584		0		-0.00877		0		-0.0204544		0		0.014183		0		0.0235519		0		-0.00474		0		-0.0120926		0		0.00744		0		-0.00272
-14.26	-0.0131304		0		0.00631		0		-0.00748		0		0.0157393		0		0.000206		0		-0.00974		0		-0.014412		0		0.0132065		0		0.0225752		0		-0.00571		0		-0.0130693		0		0.00646		0		-0.0037
-14.16	-0.0170364		0		-0.00071		0		-0.0113907		0		0.0134201		0		-0.0037		0		-0.013649		0		-0.0183182		0		0.012413		0		0.0303879		0		-0.0127335		0		-0.0169754		0		0.00256		0		-0.00761
-14.06	-0.00845		0		-0.00152		0		-0.0153122		0		0.0126114		0		-0.00292		0		-0.0128708		0		-0.01754		0		0.0178909		0		0.0311661		0		-0.016655		0		-0.00838		0		0.00333		0		-0.00683
-13.96	-0.00903		0		0.0026		0		-0.022911		0		0.0136185		0		-0.0035		0		-0.00564		0		-0.0181198		0		0.00248		0		0.0305863		0		-0.0172347		0		-0.016777		0		0.00745		0		-0.00741
-13.86	-0.00727		0		0.00436		0		-0.0164566		0		0.0106735		0		-0.00175		0		-0.0116959		0		-0.0163651		0		0.0112534		0		0.032341		0		-0.01548		0		-0.0150223		0		0.0162277		0		-0.00565
-13.76	-0.00532		0		0.00631		0		-0.00748		0		0.0126266		0		0.000206		0		-0.00193		0		-0.014412		0		0.0163192		0		0.0342941		0		-0.013527		0		-0.00837		0		0.0181808		0		-0.0037
-13.66	-0.00532		0		0.00631		0		-0.00748		0		0.0157394		0		0.000206		0		-0.00663		0		-0.0144119		0		0.021019		0		0.0342941		0		-0.0135269		0		-0.00135		0		0.0181808		0		-0.0037
-13.56	-0.00416		0		0.00436		0		-0.00632		0		0.0153732		0		0.00607		0		-0.0156021		0		-0.0163651		0		0.0190659		0		0.032341		0		-0.01548		0		0.00451		0		0.0162277		0		-0.00565
-13.46	-0.00141		0		0.0024		0		-0.00358		0		0.00872		0		-0.0037		0		-0.0175552		0		-0.0152054		0		0.0171127		0		0.0256882		0		-0.0174331		0		0.00256		0		0.0142746		0		-0.00291
-13.36	0.000145		0		0.00396		0		0.0097		0		0.0180893		0		0.00567		0		-0.0112991		0		-0.00895		0		0.0186691		0		0.0202255		0		-0.00416		0		0.00411		0		0.015831		0		0.00567
-13.26	-0.00239		0		0.00143		0		0.00716		0		0.0155565		0		0.00314		0		-0.00681		0		-0.0114822		0		0.0239487		0		0.0176927		0		-0.00669		0		0.00158		0		0.0132981		0		0.00314
-13.16	-0.00121		0		0.0026		0		0.00834		0		0.0167313		0		0.00431		0		-0.00564		0		-0.0103073		0		0.0251236		0		0.0188675		0		-0.00552		0		0.014473		0		0.014473		0		0.00431
-13.06	0.000542		0		0.00436		0		0.0100937		0		0.0137863		0		0.00607		0		-0.00388		0		-0.00385		0		0.0190659		0		0.0206223		0		-0.00376		0		0.0162277		0		0.0162277		0		0.00607
-12.96	-0.00121		0		0.0026		0		0.00523		0		0.00501		0		0.00431		0		-0.00564		0		0.00141		0		0.0220108		0		0.0188675		0		-0.00552		0		0.0144729		0		0.014473		0		0.00431
-12.86	0.00953		0		0.00632		0		0.00736		0		0.0157547		0		0.00333		0		-0.00661		0		0.000435		0		0.0280533		0		0.0178909		0		-0.00338		0		0.0134964		0		0.0134964		0		0.00333
-12.76	0.0132369		0		0.0170516		0		0.0110702		0		0.0194625		0		0.0117416		0		-0.00291		0		0.00414		0		0.0317611		0		0.0215987		0		0.00503		0		0.0172042		0		0.0172042		0		0.00704
-12.66	0.013237		0		0.012352		0		0.0110703		0		0.0194626		0		0.0187607		0		-0.00291		0		0.00414		0		0.0317612		0		0.0215988		0		0.00503		0		0.0172043		0		0.0203171		0		0.00704
-12.56	0.0120621		0		0.0205765		0		0.0099		0		0.0182877		0		0.0175858		0		0.0107498		0		0.00297		0		0.0305862		0		0.0204239		0		0.0116653		0		0.00431		0		0.0207291		0		0.0105667
-12.46	0.00855		0		0.024086		0		0.00639		0		0.0147782		0		0.00938		0		0.00883		0		-0.000542		0		0.0270767		0		0.0169145		0		0.00816		0		0.0125199		0		0.0125199		0		0.0140763
-12.36	0.0103073		0		0.0258408		0		0.00814		0		0.0165329		0		0.00881		0		0.00588		0		0.00121		0		0.0288315		0		0.0186691		0		0.00991		0		0.0142746		0		0.0142746		0		0.015831
-12.26	0.00738		0		0.0229112		0		0.00832		0		0.0136033		0		0.0129014		0		0.00295		0		-0.00172		0		0.0259019		0		0.00402		0		0.0186998		0		0.011345		0		0.011345		0		0.0160142
-12.16	0.0190964		0		0.0229111		0		0.00991		0		0.0136032		0		0.0129013		0		0.00295		0		0.0061		0		0.0259018		0		0.00402		0		0.0186996		0		0.0113449		0		0.0113449		0		0.0207138
-12.06	0.0190964		0		0.0229111		0		0.00521		0		0.0214157		0		0.0129013		0		0.00295		0		-0.00172		0		0.014183		0		0.00402		0		0.0186996		0		0.0191574		0		0.0113449		0		0.0207138
-11.96	0.0190962		0		0.0229111		0		0.00521		0		0.013603		0		0.0160141		0		0.00295		0		0.00298		0		0.014183		0		0.00402		0		0.0186995		0		0.0191572		0		0.0113449		0		0.0207138
-11.86	0.0189133		0		0.0258408		0		0.0120468		0		0.0165329		0		0.015831		0		-0.00193		0		0.00512		0		0.021019		0		0.00616		0		0.0138168		0		0.0142746		0		0.00957		0		0.015831
-11.76	0.0290451		0		0.0180283		0		0.0120469		0		0.0165329		0		0.015831		0		0.00118		0		0.00512		0		0.012413		0		-0.000862		0		0.0138169		0		0.0142746		0		0.0142746		0		0.015831
-11.66	0.023201		0		0.0270157		0		0.0210342		0		0.0177078		0		0.0170059		0		0.00706		0		0.00941		0		0.0182877		0		0.000313		0		0.0149918		0		0.0154495		0		0.0154495		0		0.0170059
-11.56	0.0237808		0		0.019783		0		0.0216141		0		0.013588		0		0.0293045		0		0.00764		0		0.0224991		0		0.0188675		0		0.000893		0		0.0233841		0		0.0160294		0		0.0160294		0		0.0175858
-11.46	0.0202712		0		0.0193863		0		0.0181045		0		0.0147781		0		0.025795		0		0.00413		0		0.0189896		0		0.015358		0		-0.00262		0		0.0198745		0		0.0156326		0		0.0125198		0		0.0140762
-11.36	0.0157852		0		0.0227127		0		0.0167313		0		0.0134048		0		0.0244217		0		0.00275		0		0.0176163		0		0.0139847		0		-0.00399		0		0.0185013		0		0.018959		0		0.0111465		0		0.0174026
-11.26	0.0208511		0		0.0207597		0		0.0147781		0		0.0114517		0		0.0302812		0		0.000801		0		0.0156633		0		0.0120317		0		-0.00124		0		0.0165482		0		0.0170059		0		0.0209123		0		0.0224687
-11.16	0.0179214		0		0.0147171		0		0.0118484		0		0.00852		0		0.0195389		0		-0.00213		0		0.0127335		0		0.0091		0		0.00285		0		0.0136185		0		0.0140762		0		0.0179825		0		0.00782
-11.06	0.0161667		0		0.0160751		0		0.0100937		0		-0.000252		0		0.0255966		0		-0.00388		0		0.0109787		0		0.00735		0		0.00109		0		0.0118637		0		0.0240402		0		0.0162277		0		0.00607
-10.96	0.0161666		0		0.0160751		0		0.0100936		0		0.00207		0		0.0177841		0		0.000816		0		0.0109787		0		0.0190659		0		0.00109		0		0.0118636		0		0.0240401		0		0.0162277		0		0.00607
-10.86	0.0142136		0		0.014122		0		0.00814		0		0.00481		0		0.015831		0		0.0136948		0		0.00121		0		0.0171127		0		-0.000862		0		0.00991		0		0.0220871		0		0.0142746		0		0.00411
-10.76	0.00933		0		0.00924		0		0.00637		0		-6.87e-05		0		0.0109482		0		0.000999		0		-0.00367		0		0.0122299		0		-0.00574		0		0.00503		0		0.0172043		0		0.00939		0		-0.000771
-10.66	0.00953		0		0.00944		0		0.0112686		0		0.00013		0		0.0111465		0		0.0012		0		-0.00347		0		0.00932		0		-0.00555		0		0.00523		0		0.0174026		0		0.00959		0		-0.000572
-10.56	0.00542		0		0.00533		0		0.00405		0		-0.0156937		0		0.00704		0		-0.00291		0		-0.00758		0		0.000511		0		-0.00965		0		0.00112		0		0.013298		0		0.00549		0		-0.00156
-10.46	0.00542		0		0.00533		0		-0.000649		0		-0.00397		0		0.0117416		0		0.00491		0		-0.00288		0		-0.0112076		0		-0.00965		0		0.00112		0		0.0179977		0		0.00549		0		0.00314
-10.36	0.0120621		0		0.00416		0		-0.00182		0		-0.00515		0		0.0175858		0		0.00843		0		0.00297		0		-0.0123825		0		-0.0108261		0		-0.00317		0		0.0238419		0		0.00431		0		0.0136795
-10.26	0.00249		0		0.0024		0		-0.00358		0		-0.0069		0		0.015831		0		0.0136948		0		0.00121		0		-0.00242		0		-0.0125809		0		-0.00962		0		0.0220871		0		0.00256		0		0.0119247
-10.16	0.00249		0		0.0024		0		-0.000465		0		-0.0069		0		0.015831		0		0.0136948		0		0.00433		0		-0.00242		0		-0.0125809		0		-0.00962		0		0.0220871		0		0.00256		0		0.0166245
-10.06	0.00561		0		0.014122		0		0.0159531		0		-0.0069		0		0.015831		0		0.0136948		0		0.0168381		0		-0.00242		0		-0.0125809		0		-0.00962		0		0.0220871		0		0.0103683		0		0.0236435
-9.96	0.0114823		0		0.00358		0		0.017128		0		-0.00573		0		0.0201187		0		0.0148697		0		0.018013		0		-0.00124		0		-0.0114059		0		-0.00845		0		0.023262		0		0.0115433		0		0.0248184
-9.86	-0.00277		0		0.00416		0		0.0177078		0		-0.00515		0		0.0332108		0		0.0154495		0		0.0185928		0		-0.00536		0		-0.0108261		0		0.00385		0		0.0238419		0		0.00901		0		0.0253983
-9.76	-0.00611		0		0.0024		0		0.0159531		0		-0.0069		0		0.0236435		0		0.0136948		0		0.0137253		0		-0.0141373		0		-0.0125809		0		0.00521		0		0.0220871		0		0.00256		0		0.0236435
-9.66	-0.00101		0		0.0176315		0		0.00463		0		-0.00651		0		0.0240402		0		0.0172043		0		0.0125351		0		-0.0137405		0		-0.0121841		0		0.0103073		0		0.0177841		0		0.00295		0		0.027153
-9.56	-0.00239		0		0.00613		0		0.0149765		0		-0.00788		0		0.0226669		0		0.0322495		0		0.0158615		0		-0.0151138		0		-0.0135574		0		0.00893		0		0.0140915		0		0.013298		0		0.0304794
-9.46	-0.00239		0		0.0131454		0		0.0149765		0		-0.00788		0		0.0226669		0		0.0322495		0		0.0158615		0		-0.0151138		0		-0.0135574		0		0.00893		0		0.0164108		0		0.00158		0		0.0273666
-9.36	-0.00239		0		0.0131454		0		0.0149765		0		-0.00788		0		0.0226669		0		0.0322495		0		0.0158615		0		-0.0073		0		-0.0135574		0		0.00893		0		0.00939		0		0.013298		0		0.0226669
-9.26	-0.00239		0		0.0162582		0		0.0149765		0		-0.00318		0		0.0226669		0		0.0322494		0		0.0275803		0		-0.0073		0		-0.0135575		0		0.00893		0		0.0140914		0		0.013298		0		0.0109482
-9.16	-0.00356		0		0.019783		0		0.0185013		0		0.00266		0		0.021492		0		0.0310745		0		0.0264053		0		-0.00848		0		-0.0147324		0		0.00776		0		0.0199356		0		0.00742		0		0.00977
-9.06	-0.00179		0		0.0168533		0		0.0139847		0		-0.000267		0		0.0154495		0		0.0281448		0		0.0234756		0		-0.0114059		0		-0.017662		0		0.00483		0		0.00529		0		0.00217		0		0.00684
-8.96	0.00562		0		0.0172501		0		0.0190809		0		0.00013		0		0.0111465		0		0.0285414		0		0.0238724		0		-0.0110092		0		-0.0172655		0		0.00523		0		0.00568		0		0.00959		0		0.0103531
-8.86	0.0124588		0		0.0123672		0		0.0141983		0		-0.00475		0		0.00626		0		0.0236588		0		0.0189896		0		-0.015892		0		-0.0221481		0		0.000343		0		0.000801		0		7.63e-06		0		0.01017
-8.76	0.00365		0		0.00826		0		0.0100939		0		0.00286		0		0.00216		0		0.0195543		0		0.0148851		0		-0.0152968		0		-0.0215529		0		-0.00376		0		-0.008		0		-0.0111159		0		0.00607
-8.66	0.00211		0		0.00904		0		0.0108719		0		-0.0127792		0		0.00294		0		0.0203323		0		0.0156631		0		-0.0075		0		-0.0184555		0		-0.00298		0		-0.00253		0		-0.0103378		0		-0.000969
-8.56	0.00835		0		0.00826		0		0.0100937		0		-0.00416		0		0.00216		0		0.0195541		0		0.0148849		0		-0.00828		0		-0.021553		0		-0.00376		0		-0.0033		0		-0.011116		0		0.00607
-8.46	0.00542		0		0.00533		0		0.00405		0		-6.86e-05		0		-0.000771		0		0.00491		0		0.0119553		0		-0.0112075		0		-0.0221633		0		-0.00669		0		-0.00623		0		-0.0140457		0		0.00314
-8.36	0.0062		0		0.003		0		0.0149612		0		-0.00399		0		7.63e-06		0		0.00568		0		0.0127335		0		-0.0104294		0		-0.0237045		0		-0.00121		0		-0.00546		0		-0.0101547		0		0.00861
-8.26	0.00445		0		0.00436		0		0.0179062		0		-0.012764		0		-0.00175		0		0.00863		0		0.0109787		0		-0.0121841		0		-0.0184402		0		0.00405		0		-0.00721		0		-0.0142288		0		0.0138779
-8.16	0.00445		0		0.00436		0		0.0179062		0		-0.00806		0		-0.00175		0		0.0109482		0		0.0109787		0		-0.0168839		0		-0.0184402		0		0.01577		0		-0.00721		0		-0.00721		0		0.0138779
-8.06	-0.000252		0		0.00436		0		0.0179062		0		-0.012764		0		-0.00175		0		0.00863		0		0.0187912		0		-0.0121841		0		-0.030159		0		0.01577		0		-0.00721		0		-0.00721		0		0.0138779
-7.96	-0.00727		0		0.00436		0		0.017906		0		-0.0127641		0		-0.00175		0		0.010948		0		0.0187912		0		-0.0121841		0		-0.0301592		0		0.0157698		0		-0.00251		0		-0.0119095		0		0.0138779
-7.86	-0.00668		0		0.000252		0		0.0138016		0		-0.0168686		0		-0.00585		0		-0.000175		0		0.0146866		0		-0.0162888		0		-0.0342636		0		0.0116653		0		0.00352		0		-0.0113144		0		0.00977
-7.76	0.00074		0		0.000648		0		0.014198		0		-0.0164721		0		-0.0171738		0		0.000221		0		0.0150833		0		-0.015892		0		-0.0338672		0		0.0120618		0		-0.00311		0		-0.0109177		0		0.01017
-7.66	-0.00649		0		-0.00658		0		0.00697		0		-0.0237045		0		-0.0244064		0		-0.00231		0		0.00785		0		-0.0231247		0		-0.0379868		0		0.00483		0		-0.0103378		0		-0.0181503		0		0.00294
-7.56	-0.00747		0		-0.00756		0		0.00599		0		-0.0246811		0		-0.025383		0		0.00373		0		0.00687		0		-0.0272141		0		-0.0342636		0		0.00697		0		-0.0113144		0		-0.0191269		0		0.00196
-7.46	-0.00707		0		-0.00716		0		0.00327		0		-0.0172654		0		-0.0249863		0		0.00413		0		0.0189896		0		-0.0284042		0		-0.0338669		0		0.000343		0		-0.0109177		0		-0.0187302		0		0.00236
-7.36	-0.000435		0		-0.00834		0		-0.0026		0		-0.0254593		0		-0.0230484		0		0.00295		0		0.0178146		0		-0.0248795		0		-0.0350418		0		-0.000832		0		-0.0120926		0		-0.0199051		0		0.00118
-7.26	-0.0137253		0		-0.00912		0		-0.000267		0		-0.0262375		0		-0.0191269		0		0.0138931		0		0.0139236		0		-0.0256577		0		-0.0311203		0		-0.00161		0		-0.0128708		0		-0.0206833		0		0.000404
-7.16	-0.00941		0		-0.0149918		0		0.000145		0		-0.0274124		0		-0.0203018		0		-0.0037		0		0.00805		0		-0.0268326		0		-0.0330887		0		-0.00278		0		-0.0140457		0		-0.0218582		0		-0.000771
-7.06	-0.00161		0		-0.0212326		0		-0.00378		0		-0.0266342		0		-0.0195236		0		-0.00994		0		0.00883		0		-0.0260544		0		-0.0323105		0		-0.00201		0		-0.0132675		0		-0.02108		0		7.63e-06
-6.96	-0.00513		0		-0.0200577		0		-0.0026		0		-0.0176468		0		-0.0183487		0		-0.00877		0		0.0100021		0		-0.0248795		0		-0.0311356		0		-0.000832		0		-0.0120926		0		-0.0230179		0		0.0160141
-6.86	-0.0152664		0		-0.0200577		0		0.0122299		0		-0.0176468		0		-0.0183487		0		-0.00877		0		0.0100021		0		-0.0248795		0		-0.0311356		0		-0.00394		0		-0.0120926		0		-0.0277176		0		0.0207138
-6.76	-0.00825		0		-0.0200577		0		0.0169296		0		-0.0176469		0		-0.0183487		0		-0.00877		0		0.0100021		0		-0.017067		0		-0.0311356		0		-0.00864		0		-0.000374		0		-0.0199051		0		0.0207138
-6.66	-0.0100021		0		-0.0218124		0		0.0120621		0		-0.0194016		0		-0.00838		0		-0.0105209		0		-0.00347		0		-0.0188217		0		-0.0328903		0		-0.0103989		0		-0.00213		0		-0.0216599		0		0.018959
-6.56	-0.00239		0		-0.0220108		0		0.00716		0		-0.0195999		0		-0.00858		0		-0.0107193		0		-0.00367		0		-0.0190201		0		-0.0330887		0		-0.0105972		0		-0.00233		0		-0.0218582		0		0.0187607
-6.46	-0.00591		0		-0.0208359		0		0.00834		0		-0.0184249		0		-0.00741		0		-0.00954		0		-0.00719		0		-0.0178452		0		-0.0319137		0		-0.00942		0		-0.00115		0		-0.00896		0		0.0199356
-6.36	-0.0111771		0		-0.0190811		0		0.00539		0		-0.019783		0		-0.00877		0		-0.0156021		0		-0.0124588		0		-0.0192032		0		-0.0348587		0		-0.0123672		0		-0.00251		0		-0.00721		0		0.0216904
-6.26	-0.0103988		0		-0.0214157		0		-0.000847		0		-0.0237044		0		-0.0126877		0		-0.0101241		0		3.81e-05		0		-0.0231247		0		-0.0410994		0		-0.018608		0		0.00138		0		-0.0111313		0		0.0193558
-6.16	-0.00767		0		-0.0280838		0		0.0097		0		-0.00925		0		-0.00214		0		-0.00507		0		-0.00895		0		-0.0203934		0		-0.0383682		0		-0.0158768		0		0.00411		0		-0.0185318		0		0.0173874
-6.06	-0.0121384		0		-0.0364609		0		0.00834		0		-0.0153122		0		-0.0035		0		-0.0134506		0		0.00141		0		-0.0147324		0		-0.0350266		0		-0.0172348		0		-0.00195		0		-0.0128708		0		0.0238419
-5.96	-0.0150835		0		-0.037819		0		0.0100935		0		-0.0205767		0		-0.00645		0		-0.011696		0		5.33e-05		0		-0.0199967		0		-0.0262529		0		-0.0154802		0		-0.00721		0		-0.0111161		0		0.0287093
-5.86	-0.0182114		0		-0.0339279		0		0.00697		0		-0.0237045		0		-0.0165939		0		-0.0148239		0		-0.0124741		0		-0.0231247		0		-0.0293808		0		-0.00689		0		-0.0103378		0		-0.0189438		0		0.0302811
-5.76	-0.00709		0		-0.0376357		0		0.00326		0		-0.0274123		0		-0.0203018		0		-0.0107192		0		-0.0232009		0		-0.0315322		0		-0.0330886		0		-0.0105971		0		-0.0140456		0		-0.0218581		0		0.038292
-5.66	-0.0168228		0		-0.0372391		0		-0.00105		0		-0.022316		0		-0.0199051		0		-0.0134354		0		-0.0228043		0		-0.0381546		0		-0.032692		0		-0.0102005		0		-0.013649		0		-0.0214615		0		0.0386887
-5.56	-0.0158768		0		-0.0347061		0		-0.00553		0		-0.0244827		0		-0.0173721		0		-0.0234146		0		-0.0202713		0		-0.0356216		0		-0.030159		0		-0.00767		0		-0.011116		0		-0.0189285		0		0.0412216
-5.46	-0.00375		0		-0.0241624		0		0.0167312		0		-0.0139389		0		-0.00683		0		-0.0175705		0		-0.0144273		0		-0.0250779		0		-0.0313339		0		-0.00884		0		-0.000572		0		-0.0193101		0		0.0369338
-5.36	-0.0061		0		-0.0218124		0		0.0190811		0		-0.0162888		0		-0.012291		0		-0.0269394		0		-0.0190964		0		-0.0258408		0		-0.0289841		0		-0.00649		0		-0.0107346		0		-0.0216599		0		0.0463028
-5.26	-0.00727		0		-0.0229873		0		0.00619		0		-0.0244827		0		-0.0134658		0		-0.0351333		0		-0.0202713		0		-0.0317153		0		-0.030159		0		-0.0123672		0		-0.0189285		0		-0.0228347		0		0.0451279
-5.16	-0.00727		0		-0.0229874		0		0.0147934		0		-0.0244827		0		-0.0134659		0		-0.0382462		0		-0.0233841		0		-0.0317154		0		-0.0348587		0		-0.0193863		0		-0.0189285		0		-0.019722		0		0.0404282
-5.06	-0.00121		0		-0.0333481		0		0.0161514		0		-0.00671		0		-0.0105209		0		-0.0290756		0		-0.0220261		0		-0.0178452		0		-0.0311203		0		-0.0133286		0		-0.00506		0		-0.0206833		0		0.0363541
-4.96	-0.00181		0		-0.0409623		0		0.0108565		0		-0.0120012		0		-0.0158158		0		-0.0296709		0		-0.0148087		0		-0.0262528		0		-0.0246965		0		-0.0139238		0		-0.00877		0		-0.0212784		0		0.0310592
-4.86	-0.00492		0		-0.044075		0		0.000725		0		-0.0221329		0		-0.011116		0		-0.040596		0		-0.0179214		0		-0.021553		0		-0.0278091		0		-0.00532		0		-0.0165787		0		-0.0243912		0		0.0279465
-4.76	-0.00787		0		-0.0423202		0		0.00248		0		-0.0156782		0		-0.00936		0		-0.0435407		0		-0.0208664		0		-0.0197983		0		-0.0307539		0		-0.00668		0		-0.0031		0		-0.0109176		0		0.0250015
-4.66	0.0023		0		-0.0251389		0		0.0204544		0		-0.0149155		0		-0.000786		0		-0.0568161		0		-0.0255356		0		-0.0143356		0		-0.040123		0		-0.00591		0		0.00236		0		-0.0202866		0		0.0281448
-4.56	-0.0057		0		-0.0347214		0		0.0178909		0		-0.00808		0		-0.000969		0		-0.0648117		0		-0.0351181		0		-0.0270309		0		-0.0403061		0		-0.0272141		0		-0.00253		0		-0.02285		0		0.0302811
-4.46	-0.00512		0		-0.0395737		0		0.0161513		0		-0.0075		0		0.00431		0		-0.0689317		0		-0.0298386		0		-0.0264512		0		-0.0327073		0		-0.0203477		0		0.00275		0		-0.0245896		0		0.0386734
-4.36	0.00152		0		-0.050148		0		0.00716		0		-0.0188065		0		0.00314		0		-0.0771255		0		-0.0310135		0		-0.0346451		0		-0.0479202		0		-0.0262222		0		0.00158		0		-0.0374832		0		0.0304794
-4.26	-0.00689		0		-0.0530626		0		0.019081		0		-0.0194016		0		0.00413		0		-0.0761338		0		-0.0316087		0		-0.0336534		0		-0.0367967		0		-0.0190049		0		0.00568		0		-0.0263597		0		0.0345839
-4.16	-0.00532		0		-0.0522842		0		0.0198593		0		-0.0186234		0		-0.00449		0		-0.0847549		0		-0.0409622		0		-0.0422745		0		-0.0407181		0		-0.0252457		0		0.0181808		0		-0.0279007		0		0.0322495
-4.06	-0.00336		0		-0.0620499		0		0.0186996		0		-0.0213699		0		-0.00956		0		-0.0929337		0		-0.0515213		0		-0.0395279		0		-0.045784		0		-0.0264053		0		0.0154343		0		-0.0189285		0		0.0365219
-3.96	0.0173418		0		-0.0561754		0		0.0268938		0		-0.0107954		0		-0.000572		0		-0.0816267		0		-0.0472337		0		-0.0383531		0		-0.0446089		0		-0.0268172		0		0.00257		0		-0.014641		0		0.0384901
-3.86	0.0181198		0		-0.0522842		0		0.0190659		0		-0.0186234		0		0.000206		0		-0.0878677		0		-0.0503616		0		-0.0219498		0		-0.0555496		0		-0.0252457		0		0.00646		0		-0.0247879		0		0.0275497
-3.76	0.0066		0		-0.0372544		0		0.0239645		0		0.00111		0		0.000404		0		-0.0876688		0		-0.0524827		0		-0.0178452		0		-0.0522379		0		-0.0211405		0		0.0261923		0		-0.00817		0		0.0472793
-3.66	0.00405		0		-0.0351028		0		0.0292282		0		0.0180893		0		0.000969		0		-0.0824051		0		-0.0401993		0		-0.0125809		0		-0.050087		0		-0.0236893		0		0.0431747		0		-0.000587		0		0.0478439
-3.56	0.0155869		0		-0.011055		0		0.0290451		0		0.0327377		0		0.00549		0		-0.103676		0		-0.0333633		0		0.011467		0		-0.0502701		0		-0.0277786		0		0.0453415		0		0.00393		0		0.0640793
-3.46	0.0138173		0		0.00591		0		0.0476003		0		0.0606923		0		0.0240397		0		-0.0944895		0		-0.024941		0		0.0128092		0		-0.0512461		0		-0.0217356		0		0.0381093		0		0.0107645		0		0.0756144
-3.36	0.026123		0		0.0135193		0		0.0700378		0		0.0831299		0		0.0347595		0		-0.087677		0		-0.0314026		0		0.0133972		0		-0.0553589		0		-0.0211487		0		0.0621338		0		0.0183716		0		0.0902405
-3.26	0.0468222		0		0.0123668		0		0.0688864		0		0.111642		0		0.0414195		0		-0.0708841		0		-0.0630422		0		0.0270762		0		-0.02996		0		-0.00747		0		0.0906454		0		0.0242381		0		0.087501
-3.16	0.0265274		0		0.0248489		0		0.0860672		0		0.109291		0		0.0460892		0		-0.0599289		0		-0.0567856		0		0.0317459		0		-0.0370102		0		-0.0145187		0		0.0906448		0		0.0140762		0		0.0773392
-3.06	-0.00434		0		0.0197983		0		0.10598		0		0.119072		0		0.0285263		0		-0.0564346		0		-0.0564041		0		0.0251083		0		-0.0272293		0		-0.0164566		0		0.0785446		0		0.0105515		0		0.0675888
-2.96	0.0151756		0		0.0236888		0		0.146615		0		0.128457		0		0.0332103		0		-0.0275185		0		-0.0251698		0		0.0196605		0		-0.00301		0		-0.00787		0		0.0855491		0		-0.0152211		0		0.0214915
-2.86	0.011879		0		-0.020256		0		0.146431		0		0.0751419		0		0.0330276		0		0.00355		0		-0.071434		0		-0.00945		0		-0.0110092		0		-0.0588303		0		0.058815		0		-0.034935		0		0.0088
-2.76	0.01147		0		-0.0276875		0		0.0796157		0		0.07397		0		0.0326152		0		-0.0429429		0		-0.0749592		0		-0.0121846		0		0.0471756		0		-0.0787705		0		0.0990554		0		-0.0470662		0		0.0107646
-2.66	0.0290756		0		-0.0468216		0		0.0222092		0		0.0688705		0		0.0103683		0		-0.0620804		0		-0.0597305		0		0.0194626		0		0.110863		0		-0.0736771		0		0.0697556		0		-0.0497818		0		0.0283432
-2.56	0.0853043		0		-0.0429001		0		-0.0145187		0		0.0688858		0		0.00959		0		-0.0542526		0		-0.0253525		0		0.0655594		0		0.0593033		0		-0.0822678		0		0.0384903		0		-0.0474472		0		0.0572586
-2.46	0.143124		0		-0.0327541		0		-0.0590552		0		0.0938684		0		0.0306615		0		0.00589		0		0.0488805		0		0.125693		0		0.0295984		0		-0.0658606		0		-0.00135		0		-0.0490199		0		0.0978612
-2.36	0.163818		0		-0.0206299		0		-0.0719299		0		0.103638		0		0.0326233		0		-0.0132446		0		0.147705		0		0.115936		0		-0.0574951		0		-0.0514221		0		-0.0517273		0		-0.0501709		0		0.0826416
-2.26	0.17146		0		-0.0106747		0		-0.0994753		0		0.13081		0		0.0449283		0		-0.107196		0		0.189704		0		0.124335		0		-0.163928		0		-0.0391115		0		-0.104267		0		-0.0394223		0		0.0722721
-2.16	0.159706		0		0.0111771		0		-0.136192		0		0.131569		0		0.0746231		0		-0.168938		0		0.149849		0		0.138405		0		-0.128807		0		-0.0469284		0		-0.145683		0		-0.0199203		0		0.106636
-2.06	0.149773		0		0.0207748		0		-0.0899124		0		0.120049		0		0.106071		0		-0.148415		0		0.0969162		0		0.157341		0		-0.104378		0		-0.0178299		0		-0.0994034		0		0.00216		0		0.0880966
-1.96	0.0968413		0		-0.00872		0		-0.0420442		0		0.0491424		0		0.0875002		0		-0.153677		0		-0.0130552		0		0.088019		0		-0.136221		0		-0.0402741		0		-0.0280976		0		-0.0117124		0		0.0484377
-1.86	0.0587387		0		-0.0491714		0		-0.0715408		0		0.0110703		0		0.069725		0		-0.135536		0		-0.0940933		0		0.0264816		0		-0.107887		0		-0.0736771		0		-0.0216751		0		-0.0193253		0		0.0298996
-1.76	0.0329682		0		-0.0585256		0		-0.0723175		0		-0.000662		0		0.020515		0		-0.120688		0		-0.109734		0		-0.0305409		0		-0.125082		0		-0.112753		0		-0.0341705		0		-0.0700917		0		-0.00604
-1.66	0.0552216		0		-0.0308075		0		-0.122726		0		-0.0252533		0		0.00215		0		-0.121841		0		-0.0804291		0		-0.0285797		0		-0.123123		0		-0.106094		0		-0.0353241		0		-0.0658112		0		-0.036911
-1.56	0.0821915		0		-0.0226059		0		-0.169975		0		-0.0365829		0		0.0174026		0		-0.100365		0		-0.0737839		0		-0.0633469		0		-0.0891342		0		-0.0736923		0		-0.0419846		0		-0.0419846		0		-0.0326157
-1.46	0.0599267		0		-0.0339128		0		-0.175059		0		-0.0455725		0		-0.0197221		0		-0.0843604		0		-0.0335466		0		-0.087166		0		-0.13798		0		0.060293		0		-0.075968		0		-0.0337602		0		-0.020485
-1.36	-0.0209351		0		-0.0639954		0		-0.0692139		0		-0.0670776		0		-0.02948		0		-0.0175476		0		-0.0394287		0		-0.0774231		0		-0.110229		0		-0.0244751		0		-0.0247803		0		-0.0638428		0		-0.0076
-1.26	0.0462358		0		0.0336392		0		0.0589006		0		-0.0655196		0		-0.0427768		0		0.112123		0		0.165262		0		-0.0547702		0		-0.0883772		0		0.070833		0		0.0877092		0		0.0892727		0		0.0423977
-1.16			0				0				0				0				0				0				0				0				0				0				0				0
-1.06			0				0				0				0				0				0				0				0				0				0				0				0
-0.959998			0				0				0				0				0				0				0				0				0				0				0				0
-0.859999			0				0				0				0				0				0				0				0				0				0				0				0
-0.759997			0				0				0				0				0				0				0				0				0				0				0				0
-0.659998			0				0				0				0				0				0				0				0				0				0				0				0
-0.56			0				0				0				0				0				0				0				0				0				0				0				0
-0.459998			0				0				0				0				0				0				0				0				0				0				0				0
-0.359999			0				0				0				0				0				0				0				0				0				0				0				0
-0.259997			0				0				0				0				0				0				0				0				0				0				0				0
-0.159998			0				0				0				0				0				0				0				0				0				0				0				0
-0.0599998	0.0794296		0		-0.130043		0		-0.24305		0		-0.17527		0		-0.28614		0		0.110954		0		0.158623		0		0.0128098		0		-0.112984		0		-0.430336		0		-0.127541		0		-0.240028		0		-0.19474
0.0400025	0.0188971		0		0.0625699		0		-0.13482		0		-0.0280084		0		-0.212302		0		0.230872		0		0.452768		0		0.16166		0		0.026496		0		-0.147912		0		0.0783453		0		-0.054465		0		-0.0677707
0.140001	0.0991821		0.000793		0.0662537		0.00159		-0.021759		0.00642		0.0725708		0.0128338		0.0414124		0.0330204		0.420532		0.0660089		0.743195		0.131905		0.556763		0.131905		0.249725		0.0660089		0.128448		0.0330191		0.200012		0.0128338		0.175781		0.00642		0.114838
0.240003	0.185873		0.00158		0.0920339		0.00317		0.102468		0.0128204		0.158529		0.0256363		0.253136		0.0659399		0.579885		0.131763		0.993187		0.263058		0.841118		0.263058		0.374716		0.131763		0.266744		0.0659399		0.275778		0.0256363		0.22033		0.0128204		0.160943
0.340002	0.211868		0.00237		0.138351		0.00475		0.222214		0.0192083		0.206375		0.0384067		0.32756		0.0987615		0.672287		0.197258		1.20198		0.393472		1.12727		0.393472		0.567093		0.197258		0.427109		0.0987602		0.375198		0.0384067		0.262711		0.0192086		0.248642
0.44	0.206001		0.00316		0.249672		0.00632		0.257729		0.0255816		0.258308		0.0511455		0.441994		0.131483		0.823463		0.262497		1.39457		0.523144		1.26749		0.523144		0.714363		0.262497		0.493874		0.131482		0.44825		0.0511455		0.312325		0.0255818		0.285744
0.540002	0.242346		0.00395		0.247719		0.00789		0.267523		0.0319404		0.329809		0.0638534		0.554879		0.164106		0.913702		0.327486		1.53715		0.652084		1.41633		0.652084		0.886633		0.327486		0.554449		0.164106		0.483801		0.0638534		0.429909		0.0319404		0.341622
0.640001	0.229439		0.00473		0.148109		0.00946		0.329628		0.0382845		0.381783		0.0765294		0.611549		0.196632		0.975014		0.392219		1.61176		0.780301		1.54874		0.780301		0.96125		0.392219		0.561073		0.196631		0.500618		0.0765294		0.440437		0.0382847		0.317787
0.740003	0.240981		0.00551		0.139329		0.0110273		0.343489		0.0446142		0.3636		0.0891746		0.6754		0.229059		1.01781		0.456703		1.74361		0.907791		1.68449		0.907791		0.98683		0.456703		0.564803		0.229059		0.524611		0.0891746		0.412919		0.0446142		0.280869
0.840002	0.264809		0.0063		0.114693		0.0125891		0.368111		0.0509291		0.364784		0.101788		0.647652		0.26139		1.10334		0.520935		1.8635		1.03457		1.77161		1.03457		0.990334		0.520935		0.614388		0.261389		0.503151		0.101788		0.413307		0.0509293		0.277351
0.94	0.286865		0.00707		0.143036		0.0141474		0.362823		0.0572296		0.414978		0.114371		0.659576		0.293623		1.16916		0.584917		1.94263		1.16063		1.87881		1.16063		1.04602		0.584917		0.634125		0.293621		0.517395		0.114371		0.411133		0.0572298		0.305664
1.04	0.295066		0.00785		0.174675		0.0157023		0.355399		0.0635158		0.417686		0.126923		0.680291		0.325759		1.20391		0.648654		2.00863		1.28598		1.99798		1.28598		1.09249		0.648654		0.655601		0.325759		0.549033		0.126923		0.417778		0.0635158		0.303704
1.14	0.316566		0.00863		0.189888		0.0172539		0.356575		0.0697874		0.436836		0.139443		0.727547		0.3578		1.28089		0.712142		2.10667		1.41064		2.09992		1.41064		1.14524		0.712142		0.689583		0.357798		0.547096		0.139443		0.436134		0.0697877		0.310371
1.24	0.325156		0.0094		0.192253		0.0188021		0.369865		0.0760449		0.427451		0.151934		0.752556		0.389743		1.33636		0.775387		2.21761		1.53459		2.19445		1.53459		1.17647		0.775387		0.711478		0.389743		0.561912		0.151934		0.439263		0.0760449		0.290825
1.34	0.310692		0.0101749		0.225456		0.0203471		0.387444		0.0822879		0.434898		0.164393		0.761528		0.421592		1.41174		0.838385		2.32659		1.65785		2.30889		1.65785		1.21047		0.838385		0.73217		0.421591		0.577934		0.164393		0.434959		0.0822881		0.281059
1.44	0.293701		0.0109459		0.26236		0.0218886		0.412628		0.0885166		0.448364		0.176821		0.811737		0.453345		1.47678		0.90114		2.44476		1.78042		2.41144		1.78042		1.28253		0.90114		0.758942		0.453344		0.602356		0.176821		0.439087		0.0885168		0.296875
1.54	0.285316		0.0117153		0.268807		0.0234268		0.390937		0.0947312		0.439979		0.18922		0.825203		0.485003		1.50745		0.963655		2.54575		1.90231		2.50929		1.90231		1.30851		0.963655		0.777106		0.485003		0.620521		0.18922		0.445534		0.0947312		0.297066
1.64	0.298576		0.012483		0.276634		0.0249618		0.380028		0.100931		0.45092		0.201587		0.848656		0.516568		1.55666		1.02593		2.63403		2.02353		2.61477		2.02353		1.3554		1.02593		0.79818		0.516566		0.604912		0.201587		0.424431		0.100932		0.293175
1.74	0.291541		0.0132491		0.270363		0.0264934		0.390174		0.107118		0.464179		0.213925		0.865822		0.548037		1.60587		1.08796		2.71058		2.14406		2.71165		2.14406		1.40302		1.08796		0.809119		0.548037		0.605659		0.213925		0.406441		0.107118		0.284584
1.84	0.288628		0.0140135		0.269798		0.0280217		0.399742		0.11329		0.470634		0.226232		0.880089		0.579413		1.64437		1.14975		2.80999		2.26393		2.79623		2.26393		1.43841		1.14975		0.800743		0.579412		0.606651		0.226232		0.391045		0.11329		0.278526
1.94	0.276123		0.0147763		0.264313		0.0295467		0.410675		0.119448		0.497192		0.238508		0.898834		0.610695		1.69278		1.21131		2.89984		2.38313		2.90012		2.38313		1.4798		1.21131		0.83902		0.610693		0.626953		0.238508		0.390259		0.119448		0.278534
2.04	0.286109		0.0155375		0.250069		0.0310684		0.384712		0.125592		0.499366		0.250756		0.923653		0.641883		1.75355		1.27263		2.99653		2.50168		3.01478		2.50168		1.52103		1.27263		0.866157		0.641883		0.645545		0.250756		0.393959		0.125592		0.287727
2.14	0.280403		0.016297		0.266273		0.0325869		0.376686		0.131721		0.49836		0.262972		0.935158		0.67298		1.78458		1.33372		3.09241		2.61957		3.10831		2.61957		1.59034		1.33372		0.898781		0.672979		0.656258		0.262972		0.407051		0.131722		0.278908
2.24	0.271843		0.017055		0.299095		0.0341021		0.394676		0.137838		0.519462		0.27516		0.964073		0.703983		1.84475		1.39457		3.18694		2.7368		3.21926		2.7368		1.67004		1.39457		0.915184		0.703983		0.665641		0.27516		0.403923		0.137838		0.279686
2.34	0.265961		0.0178113		0.313538		0.035614		0.377869		0.14394		0.541718		0.287317		0.984772		0.734895		1.91937		1.45519		3.2858		2.85339		3.31653		2.85339		1.72513		1.45519		0.938232		0.734894		0.673065		0.287317		0.420715		0.14394		0.281647
2.44	0.283752		0.018566		0.307098		0.0371227		0.386261		0.150028		0.564178		0.299444		1.01035		0.765714		1.93948		1.51557		3.3598		2.96934		3.3804		2.96934		1.7796		1.51557		0.974762		0.765713		0.681458		0.299444		0.438477		0.150028		0.287689
2.54	0.28785		0.0193191		0.310402		0.0386281		0.384133		0.156102		0.571419		0.311542		1.02464		0.796441		1.97874		1.57573		3.44672		3.08465		3.46262		3.08465		1.82667		1.57573		1.0062		0.796441		0.671517		0.311542		0.428536		0.156102		0.282448
2.64	0.289223		0.0200706		0.313332		0.0401304		0.407356		0.162162		0.594643		0.32361		1.05567		0.827079		2.03791		1.63565		3.52934		3.19933		3.55695		3.19933		1.88819		1.63565		1.02241		0.827078		0.686134		0.32361		0.44944		0.162163		0.289253
2.74	0.291359		0.0208206		0.32563		0.0416294		0.414192		0.168209		0.591347		0.33565		1.07423		0.857625		2.06428		1.69535		3.63462		3.31337		3.65363		3.31337		1.92002		1.69535		1.03394		0.857625		0.710945		0.33565		0.451576		0.168209		0.290627
2.84	0.291756		0.0215689		0.334633		0.0431252		0.418495		0.174242		0.611275		0.347659		1.10587		0.888081		2.11076		1.75482		3.72718		3.4268		3.74467		3.4268		1.97669		1.75482		1.06089		0.88808		0.72541		0.347659		0.44886		0.174242		0.297279
2.94	0.294884		0.0223156		0.326042		0.0446177		0.421623		0.180261		0.619835		0.359639		1.11993		0.918446		2.15765		1.81406		3.81625		3.5396		3.81652		3.5396		2.00869		1.81406		1.07885		0.918444		0.731651		0.359639		0.46212		0.180262		0.291801
3.04	0.287254		0.0230608		0.306694		0.0461071		0.421806		0.186267		0.629417		0.371591		1.14825		0.948721		2.20861		1.87308		3.90005		3.65178		3.88		3.65178		2.05108		1.87308		1.09234		0.948721		0.736534		0.371591		0.455284		0.186267		0.291985
3.14	0.2976		0.0238043		0.31002		0.0475933		0.420433		0.192259		0.64135		0.383512		1.17971		0.978907		2.25961		1.93187		4.00805		3.76336		3.96535		3.76336		2.11456		1.93187		1.1105		0.978906		0.748466		0.383512		0.475029		0.192259		0.301567
3.24	0.289223		0.0245464		0.312569		0.0490763		0.435493		0.198238		0.669655		0.395406		1.20802		1.009		2.30274		1.99044		4.11997		3.87432		4.06867		3.87432		2.16007		1.99044		1.1435		1.009		0.752541		0.395406		0.487709		0.198238		0.293159
3.34	0.29644		0.0252868		0.322899		0.0505562		0.438805		0.204203		0.689384		0.40727		1.23556		1.03901		2.36312		2.04879		4.22015		3.98469		4.1556		3.98469		2.21105		2.04879		1.17965		1.03901		0.765251		0.40727		0.49572		0.204203		0.291039
3.44	0.309151		0.0260256		0.316872		0.0520328		0.451515		0.210154		0.688789		0.419105		1.26701		1.06893		2.40549		2.10691		4.29926		4.09445		4.23234		4.09445		2.24641		2.10691		1.2056		1.06893		0.781075		0.419105		0.488899		0.210154		0.29435
3.54	0.305015		0.0267629		0.316643		0.0535063		0.463798		0.216092		0.707359		0.430912		1.2918		1.09876		2.43731		2.16482		4.39828		4.20362		4.32043		4.20362		2.30715		2.16482		1.22729		1.09876		0.794945		0.430912		0.492577		0.216092		0.299614
3.64	0.305809		0.0274986		0.325249		0.0549767		0.471611		0.222016		0.726891		0.442689		1.30743		1.12851		2.48186		2.22251		4.48891		4.31219		4.42745		4.31219		2.35793		2.22251		1.25933		1.1285		0.80117		0.442689		0.505089		0.222017		0.292595
3.74	0.317146		0.0282328		0.329567		0.0564439		0.474342		0.227928		0.744453		0.454439		1.33128		1.15816		2.52757		2.27998		4.58851		4.42018		4.51456		4.42018		2.39973		2.27998		1.29331		1.15816		0.818001		0.454439		0.509407		0.227928		0.307045
3.84	0.309151		0.0289655		0.332497		0.0579081		0.494484		0.233825		0.752876		0.46616		1.36466		1.18773		2.57737		2.33723		4.67506		4.52759		4.5886		4.52759		2.44483		2.33723		1.32829		1.18773		0.831856		0.46616		0.51545		0.233826		0.306068
3.94	0.323769		0.0296965		0.335396		0.059369		0.49897		0.23971		0.7761		0.477852		1.4043		1.21721		2.62403		2.39426		4.77171		4.63441		4.6681		4.63441		2.49464		2.39426		1.35151		1.21721		0.85276		0.477852		0.539467		0.23971		0.318367
4.04	0.312263		0.030426		0.316872		0.0608268		0.50071		0.245581		0.778633		0.489516		1.41856		1.24661		2.67582		2.45108		4.85084		4.74066		4.76749		4.74066		2.54249		2.45108		1.35093		1.2466		0.8592		0.489516		0.538887		0.245581		0.316994
4.14	0.306602		0.0311541		0.325249		0.0622816		0.51458		0.251439		0.79641		0.501152		1.44884		1.27591		2.73498		2.50769		4.94906		4.84634		4.872		4.84634		2.59231		2.50769		1.39135		1.27591		0.883995		0.501152		0.548851		0.251439		0.316032
4.24	0.316933		0.0318805		0.316841		0.0637333		0.531197		0.257284		0.801308		0.51276		1.46387		1.30514		2.78596		2.56408		5.02427		4.95145		4.96046		4.95145		2.63859		2.56408		1.40797		1.30514		0.892006		0.51276		0.552162		0.257284		0.320137
4.34	0.31794		0.0326055		0.329567		0.0651819		0.541542		0.263115		0.819466		0.524339		1.50315		1.33427		2.83305		2.62026		5.10804		5.056		5.03178		5.056		2.688		2.62026		1.44566		1.33427		0.910164		0.524339		0.567207		0.263116		0.326576
4.44	0.317528		0.0333288		0.329155		0.0666273		0.545036		0.268934		0.839378		0.535891		1.53008		1.36333		2.89123		2.67623		5.21938		5.15998		5.12902		5.15998		2.73995		2.67623		1.46087		1.36332		0.927757		0.535891		0.572289		0.268934		0.333977
4.54	0.320473		0.0340507		0.330513		0.0680697		0.547981		0.274739		0.864174		0.547414		1.55097		1.39229		2.94807		2.73199		5.29807		5.26341		5.22181		5.26341		2.79835		2.73199		1.48335		1.39229		0.937721		0.547414		0.573647		0.274739		0.329903
4.64	0.324165		0.0347711		0.333473		0.0695091		0.55796		0.280532		0.886665		0.558911		1.58518		1.42117		2.98771		2.78755		5.3979		5.36629		5.31925		5.36629		2.85987		2.78755		1.51286		1.42117		0.953132		0.558911		0.598457		0.280531		0.345314
4.74	0.328667		0.0354899		0.340294		0.0709454		0.564781		0.286311		0.905205		0.570379		1.61544		1.44997		3.0508		2.84289		5.48052		5.46862		5.40658		5.46862		2.90343		2.84289		1.54232		1.44997		0.969353		0.570379		0.605278		0.286311		0.334984
4.84	0.325157		0.0362073		0.336784		0.0723786		0.567497		0.292077		0.909508		0.58182		1.64239		1.47868		3.10119		2.89803		5.56057		5.5704		5.49834		5.5704		2.95071		2.89803		1.56304		1.47868		0.961937		0.58182		0.602562		0.292077		0.344719
4.94	0.338615		0.0369231		0.338524		0.0738088		0.575523		0.29783		0.930779		0.593232		1.66055		1.50731		3.1553		2.95296		5.66314		5.67164		5.60091		5.67164		3.00323		2.95296		1.5859		1.50731		0.987114		0.593232		0.605095		0.29783		0.345726
5.04	0.338631		0.0376374		0.350258		0.075236		0.582558		0.303571		0.958931		0.604618		1.69181		1.53586		3.20139		3.00768		5.73969		5.77235		5.71574		5.77235		3.06184		3.00768		1.61478		1.53586		1.00355		0.604618		0.619942		0.303571		0.356667
5.14	0.33532		0.0383502		0.346947		0.0766601		0.587059		0.309298		0.965752		0.615977		1.72756		1.56432		3.25668		3.0622		5.83245		5.87251		5.81008		5.87251		3.09759		3.0622		1.6318		1.56432		1.02129		0.615977		0.624443		0.309298		0.354881
5.24	0.345253		0.0390616		0.35688		0.0780813		0.59388		0.315013		0.976479		0.627307		1.75703		1.5927		3.31428		3.11652		5.91508		5.97216		5.89661		5.97216		3.14036		3.11652		1.65815		1.5927		1.04221		0.627307		0.634377		0.315013		0.359383
5.34	0.341957		0.0397714		0.358284		0.0794994		0.597603		0.320715		0.99662		0.638611		1.78968		1.621		3.36488		3.17063		6.02506		6.07127		5.99018		6.07127		3.19328		3.17063		1.69624		1.621		1.05766		0.638611		0.627968		0.320715		0.359993
5.44	0.347816		0.0404797		0.366463		0.0809145		0.603462		0.326404		1.00248		0.649887		1.81739		1.64921		3.41682		3.22455		6.11137		6.16986		6.10303		6.16986		3.2429		3.22455		1.71851		1.64921		1.06895		0.649887		0.643959		0.326404		0.364265
5.54	0.348198		0.0411865		0.359825		0.0823265		0.618675		0.33208		1.03411		0.661136		1.842		1.67734		3.47268		3.27826		6.19146		6.26792		6.20266		6.26792		3.30108		3.27826		1.74313		1.67734		1.08343		0.661136		0.656059		0.33208		0.381065
5.64	0.341927		0.041892		0.350441		0.0837356		0.621803		0.337744		1.03565		0.672359		1.86466		1.7054		3.51328		3.33178		6.29847		6.36547		6.2761		6.36547		3.34797		3.33178		1.76341		1.7054		1.09199		0.672359		0.652168		0.337744		0.374794
5.74	0.347221		0.0425959		0.354149		0.0851419		0.627098		0.343395		1.05267		0.683554		1.90353		1.73337		3.58108		3.38509		6.36938		6.46252		6.37667		6.46252		3.39465		3.38509		1.78121		1.73337		1.10979		0.683554		0.667595		0.343395		0.37307
5.84	0.356026		0.0432983		0.362953		0.086545		0.64994		0.349033		1.06928		0.694723		1.92716		1.76125		3.62424		3.43821		6.47425		6.55905		6.45579		6.55905		3.43311		3.43821		1.80717		1.76125		1.12403		0.694723		0.6717		0.349034		0.377174
5.94	0.351524		0.0439992		0.367851		0.0879452		0.650139		0.354659		1.08822		0.705864		1.95		1.78906		3.66351		3.49113		6.56118		6.65507		6.53881		6.65507		3.48177		3.49113		1.8363		1.78906		1.14535		0.705864		0.671898		0.354659		0.376579
6.04	0.352104		0.0446987		0.37545		0.0893425		0.653831		0.360272		1.10131		0.716979		1.97482		1.81679		3.69534		3.54385		6.63988		6.75059		6.61983		6.75059		3.52532		3.54385		1.85873		1.81679		1.15295		0.716979		0.677177		0.360272		0.380272
6.14	0.343315		0.0453968		0.374474		0.0907367		0.657555		0.365873		1.11907		0.728069		1.99337		1.84443		3.74984		3.59639		6.74047		6.84561		6.70559		6.84561		3.56182		3.59639		1.87496		1.84444		1.15508		0.728069		0.68322		0.365873		0.369164
6.24	0.345848		0.0460933		0.365288		0.0921282		0.6726		0.371461		1.12472		0.739131		2.03185		1.872		3.79845		3.64872		6.82583		6.94014		6.76672		6.94014		3.61672		3.64872		1.90716		1.872		1.16702		0.739131		0.674034		0.371461		0.381828
6.34	0.346046		0.0467884		0.368599		0.0935166		0.679817		0.377037		1.13743		0.750166		2.06171		1.89949		3.83772		3.70086		6.90336		7.03417		6.86848		7.03417		3.65128		3.70086		1.92847		1.89949		1.19065		0.750166		0.685951		0.377037		0.375008
6.44	0.345467		0.0474821		0.372719		0.0949021		0.68235		0.3826		1.14857		0.761175		2.08537		1.9269		3.88792		3.75281		6.97309		7.12771		6.94291		7.12771		3.69678		3.75281		1.95914		1.9269		1.2049		0.761175		0.680672		0.3826		0.371315
6.54	0.341957		0.0481743		0.368416		0.0962847		0.690559		0.388151		1.16459		0.772158		2.10841		1.95422		3.95002		3.80457		7.05003		7.22076		7.01203		7.22076		3.74876		3.80457		1.9845		1.95422		1.21152		0.772158		0.693581		0.388151		0.384956
6.64	0.355019		0.0488651		0.371346		0.0976643		0.690376		0.39369		1.18626		0.783115		2.14259		1.98147		3.98731		3.85614		7.11625		7.31334		7.08527		7.31334		3.79777		3.85614		2.00465		1.98147		1.23087		0.783115		0.699623		0.39369		0.385567
6.74	0.351326		0.0495544		0.375465		0.0990412		0.696815		0.399216		1.20051		0.794046		2.16154		2.00865		4.03519		3.90752		7.2024		7.40543		7.16282		7.40543		3.83155		3.90752		2.03373		2.00865		1.23499		0.794046		0.710762		0.399216		0.384193
6.84	0.356804		0.0502423		0.383263		0.100415		0.700706		0.40473		1.2138		0.80495		2.18185		2.03574		4.09377		3.95871		7.28362		7.49705		7.23391		7.49705		3.86907		3.95871		2.04391		2.03574		1.2459		0.80495		0.704521		0.40473		0.388084
6.94	0.354256		0.0509288		0.385414		0.101786		0.707558		0.410231		1.22767		0.815828		2.19572		2.06275		4.13499		4.00972		7.34907		7.58819		7.31107		7.58819		3.92432		4.00972		2.06791		2.06275		1.26057		0.815828		0.716805		0.410232		0.387917
7.04	0.356209		0.0516138		0.392067		0.103154		0.717323		0.415721		1.23743		0.826681		2.23362		2.08969		4.17991		4.06053		7.42133		7.67886		7.40208		7.67886		3.97474		4.06053		2.09879		2.08969		1.26722		0.826681		0.720345		0.415721		0.396889
7.14	0.347221		0.0522975		0.381493		0.104519		0.727867		0.421198		1.25268		0.837508		2.259		2.11655		4.2178		4.11116		7.50689		7.76907		7.48214		7.76907		4.01183		4.11116		2.11556		2.11655		1.28478		0.837508		0.729301		0.421198		0.403526
7.24	0.348		0.0529797		0.379951		0.105882		0.728645		0.426664		1.26048		0.848309		2.2793		2.14333		4.26936		4.16161		7.57328		7.85881		7.55793		7.85881		4.04465		4.16161		2.13746		2.14333		1.28867		0.848309		0.72776		0.426664		0.404305
7.34	0.340569		0.0536604		0.388145		0.107241		0.72982		0.432116		1.28118		0.859085		2.30001		2.17004		4.30959		4.21187		7.65258		7.94809		7.64114		7.94809		4.09893		4.21187		2.15737		2.17004		1.29925		0.859085		0.740654		0.432117		0.402367
7.44	0.344093		0.0543398		0.386971		0.108598		0.728645		0.437557		1.28001		0.869834		2.31837		2.19667		4.3592		4.26194		7.72172		8.03691		7.69154		8.03691		4.1345		4.26194		2.17182		2.19667		1.3129		0.869834		0.749611		0.437558		0.411324
7.54	0.336479		0.0550177		0.391075		0.109952		0.73275		0.442986		1.29894		0.880558		2.35372		2.22322		4.39065		4.31184		7.81567		8.12528		7.77608		8.12528		4.17687		4.31184		2.20406		2.22322		1.32873		0.880558		0.755302		0.442986		0.420128
7.64	0.344108		0.0556943		0.397118		0.111303		0.752098		0.448403		1.31438		0.891258		2.36446		2.2497		4.44436		4.36155		7.92016		8.21319		7.85403		8.21319		4.20245		4.36155		2.23354		2.2497		1.33166		0.891258		0.768364		0.448403		0.416039
7.74	0.348198		0.0563695		0.398888		0.112651		0.756187		0.453808		1.32787		0.901931		2.38107		2.2761		4.47268		4.41108		8.00707		8.30066		7.94094		8.30066		4.24328		4.41108		2.24154		2.2761		1.33184		0.901931		0.758415		0.453808		0.412315
7.84	0.348198		0.0570432		0.4067		0.113996		0.764		0.459201		1.35052		0.912579		2.40841		2.30242		4.53127		4.46044		8.10473		8.38768		8.03078		8.38768		4.27532		4.46044		2.28219		2.30242		1.35686		0.912579		0.770927		0.459201		0.411522
7.94	0.350151		0.0577156		0.400841		0.115339		0.773766		0.464582		1.36419		0.923202		2.4338		2.32867		4.56057		4.50961		8.16528		8.47426		8.12258		8.47426		4.31554		4.50961		2.30209		2.32867		1.37756		0.923202		0.783012		0.464582		0.418175
8.04	0.350151		0.0583865		0.408653		0.116679		0.773766		0.469951		1.36419		0.9338		2.46114		2.35485		4.60354		4.5586		8.23559		8.56039		8.20071		8.56039		4.35772		4.5586		2.3232		2.35485		1.38226		0.9338		0.784599		0.469951		0.422874
8.14001	0.353859		0.0590561		0.404549		0.118016		0.777473		0.475308		1.38743		0.944373		2.48438		2.38095		4.64631		4.60742		8.32444		8.64609		8.28645		8.64609		4.40208		4.60742		2.35816		2.38095		1.4047		0.944373		0.798439		0.475308		0.425789
8.24	0.352104		0.0597243		0.402794		0.11935		0.778831		0.480654		1.39349		0.954921		2.50607		2.40698		4.68362		4.65606		8.41723		8.73136		8.37923		8.73136		4.43859		4.65606		2.37124		2.40698		1.41387		0.954921		0.789665		0.480654		0.427147
8.34	0.345268		0.0603911		0.407677		0.120681		0.788414		0.485987		1.41009		0.965444		2.53359		2.43293		4.72756		4.70452		8.49242		8.81619		8.44973		8.81619		4.47393		4.70452		2.39095		2.43293		1.42345		0.965444		0.799248		0.485988		0.425011
8.44	0.348198		0.0610565		0.418419		0.12201		0.803062		0.491309		1.41302		0.975942		2.54903		2.45881		4.76955		4.75281		8.57348		8.90059		8.52297		8.90059		4.52923		4.75281		2.42281		2.45881		1.4381		0.975942		0.809196		0.491309		0.43264
8.54	0.347023		0.0617206		0.409431		0.123335		0.801888		0.496619		1.43137		0.986415		2.57911		2.48461		4.81135		4.80092		8.66215		8.98457		8.61164		8.98457		4.56712		4.80092		2.44349		2.48461		1.44474		0.986415		0.815834		0.496619		0.426765
8.64001	0.345268		0.0623833		0.415489		0.124658		0.807945		0.501918		1.44134		0.996864		2.59689		2.51034		4.84866		4.84886		8.72289		9.06812		8.6802		9.06812		4.60674		4.84886		2.45425		2.51034		1.44299		0.996864		0.817986		0.501918		0.42971
8.74	0.342522		0.0630446		0.40963		0.125979		0.809898		0.507205		1.4511		1.00729		2.61837		2.536		4.89278		4.89663		8.80297		9.15126		8.772		9.15126		4.64465		4.89663		2.48043		2.536		1.46136		1.00729		0.819939		0.507205		0.441795
8.84	0.347221		0.0637045		0.40963		0.127296		0.809898		0.51248		1.46282		1.01769		2.63479		2.56159		4.93655		4.94423		8.86236		9.23398		8.85714		9.23398		4.68371		4.94423		2.49917		2.56159		1.46838		1.01769		0.816032		0.51248		0.438683
8.94	0.350151		0.0643631		0.41256		0.128611		0.824547		0.517743		1.47356		1.02806		2.66427		2.5871		4.99026		4.99165		8.92699		9.31628		8.92336		9.31628		4.7304		4.99165		2.52474		2.5871		1.47131		1.02806		0.830681		0.517744		0.441612
9.04	0.350151		0.0650203		0.420372		0.129923		0.824547		0.522995		1.4931		1.03841		2.69161		2.61254		5.02151		5.0389		9.02074		9.39817		8.99368		9.39817		4.76867		5.0389		2.55367		2.61254		1.48223		1.03841		0.835381		0.522995		0.434593
9.14001	0.351326		0.0656763		0.413734		0.131233		0.833534		0.528236		1.50599		1.04874		2.71622		2.63791		5.06174		5.08599		9.11176		9.47965		9.05033		9.47965		4.81202		5.08599		2.57359		2.63791		1.49982		1.04874		0.846687		0.528236		0.442787
9.24	0.356209		0.0663308		0.42643		0.132539		0.850136		0.533465		1.52259		1.05904		2.74064		2.6632		5.10569		5.1329		9.18305		9.56072		9.14036		9.56072		4.86066		5.1329		2.58939		2.6632		1.50471		1.05904		0.85627		0.533465		0.439857
9.34	0.349174		0.066984		0.431114		0.133843		0.85482		0.538682		1.53509		1.06932		2.76485		2.68843		5.16116		5.17965		9.26977		9.64139		9.19582		9.64139		4.9013		5.17965		2.62301		2.68843		1.52111		1.06932		0.853935		0.538683		0.447655
9.44	0.350349		0.0676358		0.432289		0.135144		0.860695		0.543888		1.54798		1.07957		2.78556		2.71358		5.20139		5.22623		9.34907		9.72166		9.27512		9.72166		4.95167		5.22623		2.64292		2.71358		1.5348		1.07957		0.865242		0.543889		0.453529
9.54	0.353859		0.0682863		0.435799		0.136443		0.859505		0.549083		1.57102		1.0898		2.8086		2.73866		5.23615		5.27264		9.41038		9.80152		9.34113		9.80152		4.99583		5.27264		2.65894		2.73866		1.54533		1.0898		0.878151		0.549083		0.461739
9.64001	0.34977		0.0689355		0.434822		0.137739		0.870247		0.554266		1.57786		1.10001		2.82716		2.76368		5.27424		5.31889		9.48051		9.881		9.41828		9.881		5.05265		5.31889		2.67982		2.76368		1.55607		1.10001		0.888893		0.554266		0.467781
9.74	0.346245		0.0695833		0.435997		0.139032		0.874535		0.559438		1.59075		1.11019		2.84786		2.78862		5.32619		5.36497		9.56371		9.96008		9.48977		9.96008		5.08587		5.36497		2.70522		2.78862		1.56506		1.11019		0.892387		0.559438		0.46035
9.84	0.349174		0.0702298		0.431114		0.140322		0.879051		0.564599		1.61321		1.12035		2.87032		2.81349		5.36819		5.41089		9.62524		10.0388		9.56301		10.0388		5.1419		5.41089		2.73238		2.81349		1.5711		1.12035		0.900017		0.564599		0.467979
9.94	0.343315		0.070875		0.437767		0.14161		0.888023		0.569748		1.62218		1.13048		2.90353		2.83829		5.42092		5.45664		9.70611		10.1171		9.61575		10.1171		5.18761		5.45664		2.75619		2.83829		1.58947		1.13048		0.90667		0.569748		0.46682
10.04	0.346245		0.0715188		0.435997		0.142895		0.901878		0.574886		1.62591		1.14059		2.92599		2.86302		5.4551		5.50223		9.78246		10.195		9.6968		10.195		5.22961		5.50223		2.77163		2.86302		1.5971		1.14059		0.916618		0.574886		0.476768
10.14	0.347023		0.0721614		0.436775		0.144178		0.907356		0.580013		1.6384		1.15068		2.9463		2.88768		5.49494		5.54767		9.84184		10.2725		9.77961		10.2725		5.26633		5.54767		2.78413		2.88768		1.61271		1.15068		0.920509		0.580013		0.465828
10.24	0.34742		0.0728026		0.432472		0.145457		0.907753		0.585129		1.64661		1.16074		2.96622		2.91228		5.54612		5.59293		9.91254		10.3496		9.85343		10.3496		5.31593		5.59293		2.80875		2.91228		1.62482		1.16074		0.913887		0.585129		0.470924
10.34	0.348198		0.0734425		0.426231		0.146735		0.92025		0.590233		1.66692		1.17078		2.99825		2.9368		5.58596		5.63804		9.98363		10.4264		9.93703		10.4264		5.35265		5.63804		2.83608		2.9368		1.6256		1.17078		0.919365		0.590233		0.478722
10.44	0.348976		0.0740811		0.42701		0.148009		0.921028		0.595326		1.67942		1.18079		3.01856		2.96125		5.6258		5.68299		10.0547		10.5028		10.0081		10.5028		5.39249		5.68299		2.85169		2.96125		1.63889		1.18079		0.927162		0.595327		0.471687
10.54	0.350151		0.0747184		0.439903		0.149281		0.930016		0.600409		1.6892		1.19079		3.03146		2.98564		5.65041		5.72778		10.1184		10.5788		10.0796		10.5788		5.4179		5.72778		2.87008		2.98564		1.64709		1.19079		0.93145		0.600409		0.475975
10.64	0.352104		0.0753545		0.441856		0.15055		0.931969		0.60548		1.69427		1.20076		3.06466		3.00996		5.69924		5.77241		10.1938		10.6545		10.1683		10.6545		5.46593		5.77241		2.89077		3.00996		1.66076		1.20076		0.93029		0.60548		0.470909
10.74	0.352104		0.0759891		0.430138		0.151817		0.943687		0.61054		1.7138		1.2107		3.07949		3.03421		5.74221		5.81688		10.2571		10.7297		10.2534		10.7297		5.5003		5.81688		2.91341		3.03421		1.66076		1.2107		0.93499		0.61054		0.470909
10.84	0.356209		0.0766225		0.441261		0.153081		0.947792		0.615589		1.7132		1.22063		3.09611		3.05839		5.78538		5.86119		10.351		10.8046		10.3279		10.8046		5.54505		5.86119		2.93003		3.05839		1.67658		1.22063		0.946114		0.615589		0.463295
10.94	0.35424		0.0772546		0.436974		0.154342		0.958336		0.620627		1.72063		1.23053		3.11837		3.0825		5.82717		5.90535		10.4123		10.8792		10.4087		10.8792		5.57433		5.90535		2.9609		3.0825		1.68713		1.23053		0.941826		0.620628		0.470726
11.04	0.348396		0.0778854		0.438148		0.155601		0.956398		0.625654		1.74134		1.2404		3.13908		3.10655		5.86741		5.94936		10.4807		10.9534		10.4802		10.9534		5.60596		5.94936		2.97691		3.10655		1.69141		1.2404		0.953133		0.625655		0.471107
11.14	0.351326		0.078515		0.441078		0.156857		0.954628		0.630671		1.74427		1.25026		3.17014		3.13053		5.91331		5.99321		10.5493		11.0272		10.5456		11.0272		5.64484		5.99321		3.00407		3.13053		1.71076		1.25026		0.965462		0.630671		0.474037
11.24	0.341362		0.0791433		0.43972		0.158111		0.956383		0.635676		1.76556		1.26009		3.18673		3.15444		5.95412		6.0369		10.633		11.1007		10.6177		11.1007		5.68255		6.0369		3.03548		3.15444		1.71252		1.26009		0.977348		0.635677		0.467186
11.34	0.341362		0.0797702		0.442833		0.159362		0.956383		0.640671		1.77728		1.2699		3.20626		3.17829		6.00491		6.08044		10.6799		11.1738		10.6958		11.1738		5.71691		6.08044		3.0519		3.17829		1.72503		1.2699		0.982048		0.640671		0.471886
11.44	0.344093		0.0803959		0.445564		0.160611		0.973946		0.645654		1.78782		1.27968		3.22852		3.20207		6.03498		6.12383		10.7842		11.2465		10.7493		11.2465		5.74778		6.12383		3.07105		3.20207		1.73478		1.27968		0.989479		0.645655		0.466805
11.54	0.345268		0.0810203		0.438927		0.161857		0.97982		0.650627		1.80853		1.28944		3.24923		3.22578		6.08694		6.16706		10.8557		11.3189		10.8286		11.3189		5.78332		6.16706		3.08706		3.22578		1.75079		1.28944		0.997673		0.650627		0.467979
11.64	0.350548		0.0816435		0.444206		0.1631		0.9851		0.65559		1.82552		1.29919		3.27404		3.24943		6.13128		6.21015		10.9391		11.391		10.8847		11.391		5.82296		6.21015		3.11498		3.24943		1.76077		1.29919		1.00607		0.655589		0.477958
11.74	0.354057		0.0822654		0.447716		0.164341		0.993309		0.660541		1.83373		1.3089		3.29708		3.27301		6.17776		6.25308		11.0129		11.4627		10.9554		11.4627		5.86242		6.25308		3.13491		3.27301		1.76427		1.3089		1.01427		0.660541		0.476768
11.84	0.354057		0.082886		0.447716		0.165579		0.988609		0.665481		1.84075		1.3186		3.32052		3.29653		6.21371		6.29587		11.0707		11.5341		11.0327		11.5341		5.88976		6.29587		3.14742		3.29653		1.77679		1.3186		1.01897		0.665482		0.476768
11.94	0.348793		0.0835054		0.445564		0.166815		0.998177		0.670411		1.85032		1.32827		3.3332		3.31998		6.26545		6.3385		11.1202		11.6051		11.097		11.6051		5.92356		6.3385		3.16401		3.31998		1.79337		1.32827		1.01914		0.670412		0.474617
12.04	0.36187		0.0841235		0.451622		0.168048		1.00423		0.675331		1.86419		1.33792		3.34005		3.34337		6.31057		6.38099		11.2082		11.6758		11.1656		11.6758		5.9757		6.38099		3.1896		3.34336		1.79943		1.33792		1.0299		0.675331		0.472862
12.14	0.364799		0.0847404		0.454552		0.169279		1.00716		0.68024		1.88665		1.34755		3.37423		3.36669		6.34475		6.42333		11.2893		11.7461		11.2271		11.7461		6.00127		6.42333		3.19564		3.36669		1.81017		1.34755		1.03753		0.680239		0.467186
12.24	0.365578		0.085356		0.45533		0.170507		1.01966		0.685138		1.89915		1.35716		3.39454		3.38995		6.38459		6.46552		11.3799		11.8161		11.2982		11.8161		6.04972		6.46552		3.22535		3.38994		1.81095		1.35716		1.04533		0.685138		0.472664
12.34	0.369682		0.0859703		0.454735		0.171733		1.02377		0.690025		1.90636		1.36674		3.41817		3.41314		6.43166		6.50756		11.4379		11.8858		11.364		11.8858		6.08117		6.50756		3.24819		3.41314		1.82989		1.36674		1.04241		0.690025		0.473656
12.44	0.359917		0.0865834		0.449669		0.172956		1.03353		0.694902		1.91302		1.3763		3.43966		3.43627		6.48049		6.54946		11.5149		11.9552		11.4331		11.9552		6.11907		6.54946		3.26266		3.43626		1.83654		1.3763		1.05138		0.694902		0.482628
12.54	0.358345		0.0871953		0.449684		0.174177		1.03666		0.699768		1.93568		1.38584		3.45921		3.45933		6.52659		6.59121		11.5766		12.0242		11.4949		12.0242		6.16828		6.59121		3.28452		3.45933		1.85609		1.38584		1.05762		0.699769		0.474037
12.64	0.364799		0.0878059		0.446739		0.175395		1.03841		0.704625		1.93743		1.39536		3.47579		3.48233		6.55569		6.63282		11.6409		12.0929		11.5474		12.0929		6.20129		6.63282		3.30581		3.48233		1.86016		1.39536		1.06408		0.704624		0.475792
12.74	0.362846		0.0884153		0.444786		0.176611		1.03646		0.70947		1.9472		1.40485		3.49728		3.50527		6.5928		6.67428		11.6944		12.1612		11.6353		12.1612		6.24151		6.67428		3.31478		3.50527		1.8637		1.40485		1.05901		0.70947		0.473839
12.84	0.362862		0.0890235		0.447914		0.177824		1.04661		0.714305		1.95814		1.41433		3.51994		3.52814		6.63889		6.7156		11.7631		12.2293		11.697		12.2293		6.28059		6.7156		3.34605		3.52814		1.87385		1.41433		1.07227		0.714305		0.468361
12.94	0.355217		0.0896304		0.449669		0.179035		1.04916		0.71913		1.9685		1.42378		3.54122		3.55096		6.67971		6.75677		11.843		12.297		11.7495		12.297		6.30657		6.75677		3.36031		3.55095		1.88732		1.42378		1.07873		0.71913		0.467003
13.04	0.355431		0.0902361		0.456902		0.180243		1.05639		0.723944		1.97414		1.43321		3.5797		3.5737		6.72601		6.79781		11.9127		12.3644		11.7958		12.3644		6.35989		6.79781		3.38628		3.5737		1.89767		1.43321		1.09066		0.723944		0.474236
13.14	0.36187		0.0908407		0.463341		0.181449		1.07455		0.728748		1.98528		1.44262		3.60567		3.59639		6.76681		6.8387		11.9973		12.4315		11.8531		12.4315		6.39758		6.8387		3.40365		3.59639		1.91662		1.44262		1.10412		0.728748		0.480675
13.24	0.363426		0.0914439		0.47271		0.182652		1.0761		0.733542		2.00637		1.45201		3.62206		3.61901		6.80431		6.87946		12.0371		12.4983		11.9171		12.4983		6.43038		6.87946		3.42944		3.61901		1.92287		1.45201		1.09707		0.733542		0.486931
13.34	0.365776		0.092046		0.47506		0.183853		1.07845		0.738325		2.00872		1.46137		3.63692		3.64158		6.85354		6.92007		12.0911		12.5647		11.9585		12.5647		6.46319		6.92007		3.4435		3.64158		1.94396		1.46137		1.10412		0.738325		0.4963
13.44	0.370842		0.0926468		0.477013		0.185052		1.08041		0.743098		2.02551		1.47071		3.65841		3.66408		6.88674		6.96054		12.1633		12.6309		12.0191		12.6309		6.50109		6.96054		3.46188		3.66407		1.94592		1.47071		1.11077		0.743098		0.486534
13.54	0.366753		0.0932464		0.475243		0.186248		1.09115		0.747861		2.02142		1.48004		3.68087		3.68651		6.94045		7.00087		12.2217		12.6967		12.0923		12.6967		6.53527		7.00087		3.49136		3.68651		1.95354		1.48004		1.12072		0.747861		0.489464
13.64	0.3648		0.0938449		0.466271		0.187441		1.10091		0.752614		2.03899		1.48934		3.69534		3.70889		6.97445		7.04107		12.2659		12.7622		12.1489		12.7622		6.57708		7.04107		3.50033		3.70889		1.96642		1.48934		1.11877		0.752614		0.487511
13.74	0.365196		0.0944421		0.46978		0.188633		1.10442		0.757356		2.05422		1.49862		3.70586		3.73121		7.00451		7.08113		12.3397		12.8274		12.215		12.8274		6.60714		7.08113		3.52026		3.73121		1.96993		1.49862		1.12539		0.757356		0.483208
13.84	0.364021		0.0950381		0.470192		0.189822		1.11967		0.762089		2.06245		1.50788		3.73673		3.75346		7.03458		7.12105		12.4135		12.8924		12.2771		12.8924		6.64973		7.12105		3.54801		3.75346		1.98829		1.50788		1.12189		0.762089		0.486732
13.94	0.357964		0.095633		0.478966		0.191008		1.12612		0.766811		2.0595		1.51711		3.75723		3.77565		7.06838		7.16083		12.4739		12.957		12.3491		12.957		6.68273		7.16083		3.5646		3.77565		1.99474		1.51711		1.12365		0.766811		0.476768
14.04	0.362068		0.0962266		0.478371		0.192192		1.12864		0.771523		2.07533		1.52633		3.77384		3.79779		7.11155		7.20048		12.5405		13.0213		12.4118		13.0213		6.7306		7.20048		3.59214		3.79779		1.99885		1.52633		1.13245		0.771523		0.480873
14.14	0.362251		0.0968191		0.476234		0.193373		1.14683		0.776225		2.09974		1.53553		3.79826		3.81986		7.15549		7.23999		12.6071		13.0853		12.487		13.0853		6.77375		7.23999		3.60795		3.81986		2.02015		1.53553		1.14436		0.776225		0.485756
14.24	0.354057		0.0974103		0.47506		0.194553		1.14095		0.780917		2.09856		1.5447		3.81661		3.84187		7.19418		7.27937		12.6614		13.1491		12.5484		13.1491		6.79211		7.27937		3.631		3.84187		2.03381		1.5447		1.14788		0.780917		0.484581
14.34	0.352119		0.0980004		0.476234		0.195729		1.14994		0.785599		2.10676		1.55386		3.84434		3.86383		7.21799		7.31861		12.7329		13.2125		12.6003		13.2125		6.82764		7.31861		3.6486		3.86382		2.03809		1.55386		1.15607		0.785599		0.482643
14.44	0.350731		0.0985893		0.476433		0.196904		1.14855		0.790271		2.11086		1.56299		3.86016		3.88572		7.27209		7.35772		12.7916		13.2756		12.6818		13.2756		6.863		7.35772		3.66674		3.88572		2.0461		1.56299		1.15939		0.790271		0.481255
14.54	0.359718		0.099177		0.480721		0.198076		1.15052		0.794933		2.13157		1.5721		3.88557		3.90755		7.32716		7.3967		12.835		13.3385		12.7415		13.3385		6.90324		7.3967		3.68745		3.90755		2.07151		1.5721		1.16367		0.794933		0.490242
14.64	0.359917		0.0997635		0.480919		0.199246		1.16244		0.799585		2.13958		1.58119		3.9006		3.92932		7.3594		7.43554		12.9008		13.401		12.7808		13.401		6.93938		7.43554		3.70718		3.92933		2.07873		1.58119		1.17638		0.799585		0.490441
14.74	0.365776		0.100349		0.482079		0.200413		1.1683		0.804227		2.15405		1.59026		3.92599		3.95104		7.40432		7.47426		12.9504		13.4633		12.8374		13.4633		6.97961		7.47426		3.72475		3.95104		2.0924		1.59026		1.18224		0.804228		0.499413
14.84	0.358147		0.100933		0.47213		0.201578		1.16537		0.80886		2.15423		1.59931		3.94259		3.9727		7.43264		7.51284		13.0178		13.5253		12.8853		13.5253		7.01104		7.51284		3.73434		3.9727		2.09258		1.59931		1.1762		0.80886		0.501183
14.94	0.356407		0.101516		0.477409		0.20274		1.17065		0.813482		2.17123		1.60834		3.9674		3.99429		7.47228		7.55129		13.0817		13.587		12.9296		13.587		7.04055		7.55129		3.75835		3.99429		2.10726		1.60834		1.1885		0.813482		0.494743
15.04	0.360695		0.102098		0.481697		0.203901		1.18275		0.818095		2.19505		1.61735		4.00294		4.01583		7.52033		7.58961		13.168		13.6484		12.9847		13.6484		7.07609		7.58961		3.77045		4.01583		2.11857		1.61735		1.19279		0.818095		0.491219
15.14	0.363045		0.102679		0.484047		0.205059		1.1851		0.822698		2.20441		1.62634		4.02012		4.03731		7.55082		7.6278		13.229		13.7096		13.0261		13.7096		7.10578		7.6278		3.78452		4.03731		2.13575		1.62634		1.19514		0.822698		0.493568
15.24	0.361687		0.103258		0.481102		0.206214		1.19546		0.827291		2.20696		1.63531		4.03439		4.05873		7.57522		7.66586		13.2815		13.7704		13.0864		13.7704		7.14349		7.66586		3.80892		4.05873		2.1469		1.63531		1.19689		0.827291		0.495323
15.34	0.35601		0.103837		0.473106		0.207368		1.20071		0.831874		2.2177		1.64425		4.05294		4.0801		7.61721		7.7038		13.336		13.831		13.1363		13.831		7.16906		7.7038		3.83218		4.0801		2.15295		1.64425		1.19903		0.831874		0.494347
15.44	0.360115		0.104414		0.477211		0.208518		1.2064		0.836448		2.22962		1.65318		4.07737		4.10141		7.64396		7.7416		13.4057		13.8913		13.199		13.8913		7.20441		7.7416		3.85581		4.1014		2.16175		1.65318		1.20783		0.836448		0.491432
15.54	0.369682		0.10499		0.475853		0.209667		1.21517		0.841011		2.23998		1.66209		4.10177		4.12265		7.68166		7.77928		13.4778		13.9514		13.232		13.9514		7.23742		7.77928		3.87399		4.12265		2.18145		1.66209		1.21429		0.841012		0.500206
15.64	0.371636		0.105565		0.480919		0.210813		1.21713		0.845566		2.24505		1.67098		4.11544		4.14385		7.71957		7.81683		13.5696		14.0111		13.2925		14.0111		7.26983		7.81683		3.89077		4.14385		2.1881		1.67098		1.22326		0.845566		0.494347
15.74	0.372993		0.106139		0.486977		0.211958		1.21848		0.850111		2.25813		1.67984		4.14103		4.16498		7.75999		7.85426		13.6381		14.0706		13.3689		14.0706		7.31184		7.85426		3.91947		4.16498		2.19416		1.67984		1.2176		0.850111		0.500404
15.84	0.371437		0.106711		0.492439		0.213099		1.22865		0.854645		2.2761		1.68869		4.16132		4.18606		7.80451		7.89156		13.7217		14.1299		13.4368		14.1299		7.35636		7.89156		3.94135		4.18606		2.20432		1.68869		1.22306		0.854646		0.50898
15.94	0.373787		0.107283		0.501808		0.214239		1.231		0.859171		2.29017		1.69752		4.17619		4.20708		7.84592		7.92874		13.778		14.1888		13.4978		14.1888		7.37824		7.92874		3.96323		4.20708		2.22541		1.69752		1.22541		0.859171		0.516029
16.04	0.386497		0.107853		0.498894		0.215376		1.24291		0.863687		2.30209		1.70632		4.19982		4.22804		7.88128		7.96579		13.8375		14.2475		13.5722		14.2475		7.4183		7.96579		3.98687		4.22804		2.23263		1.70632		1.23263		0.863687		0.508415
16.14	0.386864		0.108422		0.50396		0.216511		1.24487		0.868193		2.31417		1.71511		4.22442		4.24895		7.92071		8.00272		13.8817		14.306		13.6476		14.306		7.46163		8.00272		4.00835		4.24895		2.24239		1.71511		1.24239		0.868193		0.518181
16.24	0.392143		0.10899		0.506126		0.217643		1.25246		0.87269		2.32024		1.72388		4.24923		4.2698		7.96194		8.03952		13.9377		14.3641		13.7201		14.3641		7.48644		8.03952		4.02847		4.2698		2.25237		1.72388		1.25237		0.87269		0.530479
16.34	0.389397		0.109557		0.50338		0.218774		1.2474		0.877177		2.3308		1.73263		4.27462		4.2906		8.00295		8.0762		14.01		14.4221		13.7681		14.4221		7.51574		8.0762		4.05306		4.2906		2.26916		1.73263		1.26134		0.877177		0.532433
16.44	0.383156		0.110123		0.504158		0.219902		1.25599		0.881655		2.34641		1.74136		4.29182		4.31134		8.04279		8.11276		14.0569		14.4797		13.8275		14.4797		7.55247		8.11276		4.07026		4.31134		2.27305		1.74136		1.26212		0.881655		0.525398
16.54	0.385109		0.110688		0.506111		0.221028		1.25324		0.886123		2.36008		1.75006		4.3086		4.33203		8.06116		8.14919		14.0987		14.5371		13.8802		14.5371		7.58097		8.14919		4.09174		4.33202		2.2844		1.75006		1.26408		0.886123		0.530464
16.64	0.386864		0.111252		0.512565		0.222151		1.25268		0.890582		2.36965		1.75875		4.32989		4.35265		8.10198		8.18551		14.1559		14.5942		13.957		14.5942		7.61868		8.18551		4.11462		4.35266		2.29787		1.75875		1.27053		0.890582		0.541618
16.74	0.379646		0.111814		0.507668		0.223272		1.2642		0.895032		2.37415		1.76742		4.3422		4.37323		8.14005		8.22171		14.2034		14.6511		14.0271		14.6511		7.66065		8.22171		4.12925		4.37323		2.31409		1.76742		1.28675		0.895032		0.529701
16.84	0.384346		0.112375		0.52018		0.224392		1.27201		0.899472		2.38667		1.77607		4.36954		4.39375		8.17991		8.25778		14.2768		14.7078		14.0888		14.7078		7.70441		8.25778		4.15659		4.39375		2.33204		1.77607		1.30158		0.899472		0.537514
16.94	0.389214		0.112936		0.521935		0.225508		1.27847		0.903903		2.39544		1.7847		4.39083		4.41421		8.21291		8.29374		14.3293		14.7642		14.1421		14.7642		7.7257		8.29374		4.18179		4.41421		2.33849		1.7847		1.30334		0.903903		0.543968
17.04	0.388237		0.113495		0.520958		0.226623		1.2759		0.908324		2.41399		1.79331		4.40157		4.43462		8.23617		8.32957		14.3674		14.8203		14.2232		14.8203		7.75597		8.32957		4.18862		4.43462		2.34222		1.79331		1.30236		0.908324		0.545311
17.14	0.404442		0.114053		0.522331		0.227735		1.29369		0.912737		2.42629		1.80191		4.42559		4.45498		8.27892		8.36529		14.4305		14.8762		14.2589		14.8762		7.7925		8.36529		4.21264		4.45498		2.36855		1.80191		1.30685		0.912737		0.542778
17.24	0.404442		0.11461		0.522331		0.228846		1.29369		0.91714		2.43801		1.81048		4.44512		4.47528		8.32269		8.40089		14.5172		14.9318		14.3105		14.9318		7.82375		8.40089		4.23217		4.47528		2.37795		1.81048		1.31466		0.91714		0.547478
17.34	0.392937		0.115166		0.516258		0.229954		1.30013		0.921533		2.44134		1.81903		4.45626		4.49553		8.35567		8.43637		14.5815		14.9872		14.3669		14.9872		7.85363		8.43637		4.24801		4.49553		2.38439		1.81903		1.31799		0.921534		0.546104
17.44	0.391365		0.11572		0.512367		0.231059		1.29856		0.925918		2.45228		1.82757		4.47581		4.51572		8.39085		8.47174		14.6245		15.0424		14.4216		15.0424		7.8794		8.47174		4.26987		4.51572		2.39222		1.82757		1.32111		0.925918		0.549232
17.54	0.394295		0.116274		0.523109		0.232163		1.29447		0.930293		2.46381		1.83608		4.48576		4.53586		8.43204		8.50699		14.6868		15.0973		14.4949		15.0973		7.91828		8.50699		4.28062		4.53586		2.40528		1.83608		1.33186		0.930293		0.552162
17.64	0.395836		0.116827		0.524651		0.233264		1.30932		0.93466		2.47317		1.84458		4.51153		4.55595		8.45861		8.54212		14.7586		15.1519		14.5519		15.1519		7.95577		8.54212		4.3103		4.55595		2.42794		1.84458		1.3381		0.934659		0.55059
17.74	0.398979		0.117378		0.519981		0.234363		1.30697		0.939017		2.48724		1.85305		4.53341		4.57598		8.51174		8.57714		14.8118		15.2064		14.6128		15.2064		7.97765		8.57714		4.32046		4.57598		2.43499		1.85305		1.35217		0.939017		0.560753
17.84	0.398201		0.117929		0.51609		0.23546		1.30619		0.943364		2.48957		1.86151		4.54746		4.59596		8.54221		8.61204		14.85		15.2606		14.6628		15.2606		7.99641		8.61204		4.34391		4.59596		2.44123		1.86151		1.35609		0.943365		0.559975
17.94	0.398979		0.118478		0.523888		0.236555		1.31869		0.947703		2.49505		1.86995		4.55294		4.61589		8.56722		8.64683		14.8899		15.3145		14.7144		15.3145		8.04095		8.64683		4.36343		4.61589		2.45293		1.86995		1.36388		0.947703		0.55294
18.04	0.401909		0.119026		0.526817		0.237648		1.32162		0.952033		2.50579		1.87837		4.57229		4.63576		8.5967		8.6815		14.9631		15.3682		14.7876		15.3682		8.07043		8.6815		4.37417		4.63576		2.46056		1.87837		1.36681		0.952033		0.55587
18.14	0.406807		0.119573		0.537941		0.238738		1.33274		0.956354		2.52241		1.88677		4.59513		4.65558		8.63908		8.71606		15.0102		15.4217		14.8347		15.4217		8.1175		8.71606		4.3939		4.65558		2.47327		1.88677		1.37482		0.956354		0.563881
18.24	0.405418		0.120119		0.534233		0.239827		1.32903		0.960666		2.53274		1.89516		4.61797		4.67535		8.66662		8.75051		15.076		15.475		14.8966		15.475		8.14425		8.75051		4.41985		4.67535		2.49532		1.89516		1.38125		0.960666		0.567192
18.34	0.414009		0.120664		0.532692		0.240913		1.34232		0.964968		2.53742		1.90352		4.63908		4.69507		8.69944		8.78484		15.1198		15.528		14.9685		15.528		8.17316		8.78484		4.43784		4.69507		2.50159		1.90352		1.38752		0.964968		0.568764
18.44	0.406792		0.121208		0.527794		0.241997		1.34994		0.969262		2.54192		1.91187		4.65371		4.71473		8.73519		8.81906		15.175		15.5808		15.0042		15.5808		8.20733		8.81906		4.44546		4.71473		2.50842		1.91187		1.39904		0.969262		0.565453
18.54	0.410698		0.121751		0.543419		0.243079		1.35384		0.973547		2.55364		1.9202		4.67403		4.73435		8.76565		8.85317		15.2258		15.6334		15.0659		15.6334		8.23547		8.85317		4.46889		4.73435		2.51543		1.9202		1.40295		0.973547		0.564659
18.64	0.415978		0.122293		0.543999		0.244158		1.35601		0.977823		2.56594		1.9285		4.69573		4.75391		8.79827		8.88718		15.2741		15.6857		15.1298		15.6857		8.26028		8.88718		4.48589		4.75391		2.53323		1.9285		1.40823		0.977823		0.569939
18.74	0.417152		0.122834		0.54908		0.245236		1.36732		0.98209		2.58274		1.9368		4.71485		4.77342		8.82911		8.92106		15.337		15.7378		15.1849		15.7378		8.30363		8.92106		4.49799		4.77342		2.54221		1.9368		1.41251		0.98209		0.562508
18.84	0.416359		0.123373		0.552986		0.246312		1.36652		0.986348		2.59525		1.94507		4.73359		4.79288		8.86506		8.95484		15.3916		15.7897		15.2396		15.7897		8.34348		8.95484		4.51362		4.79288		2.56486		1.94507		1.41642		0.986348		0.566414
18.94	0.416756		0.123912		0.561989		0.247385		1.3599		0.990597		2.59876		1.95332		4.7465		4.81229		8.89671		8.98851		15.4475		15.8414		15.2986		15.8414		8.37043		8.98851		4.53825		4.81229		2.56837		1.95332		1.41682		0.990597		0.566811
19.04	0.420464		0.12445		0.560997		0.248456		1.37142		0.994837		2.61419		1.96156		4.76974		4.83164		8.92855		9.02207		15.4973		15.8928		15.3609		15.8928		8.40539		9.02207		4.56069		4.83164		2.57677		1.96156		1.42052		0.994837		0.570518
19.14	0.428459		0.124986		0.557274		0.249525		1.381		0.999069		2.61828		1.96977		4.79025		4.85095		8.95919		9.05552		15.5522		15.9441		15.4048		15.9441		8.44073		9.05552		4.5812		4.85095		2.58245		1.96977		1.42931		0.999069		0.571495
19.24	0.425743		0.125522		0.554558		0.250592		1.38061		1.00329		2.62728		1.97797		4.80627		4.8702		8.98382		9.08886		15.5924		15.9951		15.4482		15.9951		8.48177		9.08886		4.59332		4.8702		2.59377		1.97797		1.43362		1.00329		0.575798
19.34	0.437843		0.126056		0.558846		0.251657		1.3802		1.00751		2.63938		1.98615		4.82697		4.88941		9.01936		9.1221		15.667		16.0459		15.5111		16.0459		8.52433		9.1221		4.60932		4.88941		2.59806		1.98615		1.4379		1.00751		0.568367
19.44	0.432762		0.12659		0.553764		0.25272		1.37981		1.01171		2.64291		1.99432		4.83672		4.90856		9.05334		9.15523		15.7205		16.0964		15.5568		16.0964		8.53878		9.15523		4.61517		4.90856		2.6039		1.99432		1.43282		1.01171		0.563286
19.54	0.432762		0.127122		0.56707		0.253781		1.39233		1.01591		2.65072		2.00246		4.85314		4.92767		9.08459		9.18825		15.7612		16.1468		15.6122		16.1468		8.56771		9.18825		4.63628		4.92767		2.618		2.00246		1.43752		1.01591		0.567986
19.64	0.430427		0.127653		0.567055		0.254839		1.39231		1.0201		2.66712		2.01059		4.87736		4.94672		9.1135		9.22116		15.812		16.1969		15.6677		16.1969		8.61066		9.22116		4.6652		4.94672		2.64143		2.01059		1.45393		1.0201		0.57267
19.74	0.438835		0.128183		0.566856		0.255896		1.38509		1.02427		2.67864		2.0187		4.89199		4.96573		9.15237		9.25397		15.8578		16.2469		15.7183		16.2469		8.63		9.25397		4.68374		4.96573		2.64123		2.0187		1.45373		1.02427		0.572472
19.84	0.432182		0.128713		0.568016		0.25695		1.38003		1.02845		2.6798		2.02679		4.89553		4.98468		9.16683		9.28667		15.8997		16.2966		15.7554		16.2966		8.66241		9.28667		4.6896		4.98468		2.64239		2.02679		1.45177		1.02845		0.570518
19.94	0.436287		0.129241		0.565102		0.258003		1.39115		1.03261		2.68861		2.03486		4.92539		5.00359		9.19749		9.31927		15.9623		16.3461		15.7986		16.3461		8.69074		9.31927		4.70542		5.00359		2.65119		2.03486		1.46369		1.03261		0.569923
20.04	0.446632		0.129768		0.567635		0.259053		1.4015		1.03676		2.69895		2.04292		4.92872		5.02244		9.23908		9.35176		16.0157		16.3954		15.8519		16.3954		8.73234		9.35176		4.72749		5.02244		2.65842		2.04292		1.46622		1.03676		0.565437
20.14	0.440956		0.130294		0.561958		0.260101		1.40052		1.04091		2.70969		2.05095		4.94727		5.04125		9.27247		9.38415		16.0686		16.4445		15.89		16.4445		8.75089		9.38415		4.73432		5.04125		2.66447		2.05095		1.46525		1.04091		0.556648
20.24	0.437065		0.130819		0.569786		0.261148		1.40365		1.04504		2.72924		2.05897		4.96993		5.06001		9.29983		9.41644		16.1233		16.4934		15.9439		16.4934		8.78527		9.41644		4.75228		5.06001		2.67931		2.05897		1.46838		1.04504		0.559776
20.34	0.439232		0.131344		0.571953		0.262192		1.41595		1.04917		2.73293		2.06698		4.98223		5.07872		9.33324		9.44862		16.1762		16.5421		15.9757		16.5421		8.81478		9.44862		4.78179		5.07872		2.68459		2.06698		1.47366		1.04917		0.572868
20.44	0.440773		0.131867		0.573494		0.263234		1.41517		1.05329		2.74387		2.07496		5.00098		5.09738		9.37385		9.4807		16.2286		16.5905		16.014		16.5905		8.85459		9.4807		4.79975		5.09738		2.70335		2.07496		1.4846		1.05329		0.568184
20.54	0.456017		0.132389		0.577019		0.264274		1.42651		1.0574		2.756		2.08293		5.02093		5.11599		9.41174		9.51267		16.2829		16.6388		16.0761		16.6388		8.87533		9.51267		4.81109		5.11599		2.71389		2.08293		1.49514		1.0574		0.567009
20.64	0.450722		0.13291		0.584236		0.265312		1.43452		1.0615		2.75852		2.09088		5.03516		5.13455		9.43537		9.54455		16.3213		16.6869		16.1263		16.6869		8.9091		9.54455		4.83002		5.13456		2.71641		2.09088		1.49455		1.0615		0.566414
20.74	0.444099		0.13343		0.579933		0.266348		1.43021		1.0656		2.76594		2.09881		5.04728		5.15307		9.47483		9.57632		16.3725		16.7348		16.1579		16.7348		8.94386		9.57632		4.84214		5.15307		2.7215		2.09881		1.49494		1.0656		0.562111
20.84	0.44352		0.133949		0.587166		0.267382		1.43586		1.06968		2.76926		2.10673		5.06934		5.17154		9.52503		9.60799		16.4336		16.7824		16.1964		16.7824		8.97062		9.60799		4.8689		5.17154		2.73576		2.10673		1.50919		1.06968		0.557625
20.94	0.448586		0.134467		0.586006		0.268414		1.43079		1.07376		2.77824		2.11462		5.08613		5.18996		9.54963		9.63957		16.4864		16.8299		16.2523		16.8299		8.9921		9.63957		4.8896		5.18996		2.73771		2.11462		1.51115		1.07376		0.559578
21.04	0.447411		0.134984		0.584831		0.269444		1.43121		1.07783		2.78255		2.12251		5.09905		5.20833		9.5797		9.67104		16.536		16.8772		16.287		16.8772		9.01516		9.67104		4.90093		5.20833		2.74905		2.12251		1.51467		1.07783		0.563103
21.14	0.443901		0.1355		0.588341		0.270472		1.44173		1.08189		2.79467		2.13037		5.11739		5.22666		9.62698		9.70241		16.5911		16.9243		16.3491		16.9243		9.05462		9.70241		4.91616		5.22666		2.75726		2.13037		1.52599		1.08189		0.566612
21.24	0.454643		0.136015		0.590477		0.271498		1.45248		1.08594		2.80071		2.13821		5.13595		5.24494		9.66506		9.73368		16.6377		16.9712		16.3942		16.9712		9.08019		9.73368		4.9277		5.24494		2.7633		2.13821		1.52502		1.08594		0.573448
21.34	0.451897		0.136529		0.585411		0.272522		1.44973		1.08998		2.81048		2.14604		5.16134		5.26317		9.69515		9.76485		16.6936		17.0179		16.4282		17.0179		9.10168		9.76485		4.94839		5.26317		2.76525		2.14604		1.52697		1.08998		0.567589
21.44	0.448586		0.137042		0.600838		0.273544		1.45423		1.09402		2.82121		2.15386		5.16816		5.28135		9.72541		9.79593		16.7481		17.0644		16.4827		17.0644		9.13663		9.79593		4.97163		5.28135		2.78379		2.15386		1.53068		1.09402		0.579109
21.54	0.45211		0.137554		0.60125		0.274563		1.45776		1.09804		2.82552		2.16165		5.19592		5.29949		9.75628		9.8269		16.7977		17.1107		16.5449		17.1107		9.1628		9.8269		4.98687		5.29949		2.79671		2.16165		1.54592		1.09804		0.579521
21.64	0.450356		0.138065		0.597908		0.275581		1.47083		1.10206		2.8386		2.16943		5.20197		5.31758		9.792		9.85778		16.8428		17.1568		16.6087		17.1568		9.18839		9.85778		5.00776		5.31758		2.80509		2.16943		1.53556		1.10206		0.576179
21.74	0.456993		0.138575		0.596733		0.276597		1.48217		1.10607		2.84682		2.17719		5.22033		5.33562		9.81976		9.88856		16.8971		17.2027		16.6825		17.2027		9.22317		9.88856		5.02221		5.33562		2.81643		2.17719		1.55392		1.10607		0.575005
21.84	0.451698		0.139085		0.596931		0.277611		1.48158		1.11008		2.85325		2.18493		5.23847		5.35362		9.84571		9.91925		16.952		17.2484		16.721		17.2484		9.2468		9.91925		5.03803		5.35362		2.81895		2.18493		1.55802		1.11008		0.56739
21.94	0.448784		0.139593		0.601036		0.278624		1.4974		1.11407		2.86517		2.19266		5.24337		5.37157		9.88186		9.94983		17.01		17.294		16.7759		17.294		9.28918		9.94983		5.06167		5.37157		2.83947		2.19266		1.56213		1.11407		0.571495
22.04	0.46032		0.1401		0.603966		0.279634		1.49563		1.11806		2.87981		2.20037		5.26583		5.38948		9.92074		9.98032		17.059		17.3394		16.8343		17.3394		9.31164		9.98032		5.07241		5.38947		2.8424		2.20037		1.56976		1.11806		0.574425
22.14	0.457573		0.140606		0.614525		0.280642		1.49837		1.12203		2.8966		2.20807		5.27639		5.40733		9.94924		10.0107		17.093		17.3845		16.8823		17.3845		9.33312		10.0107		5.08608		5.40734		2.84905		2.20807		1.56701		1.12203		0.588096
22.24	0.458748		0.141111		0.611		0.281648		1.50816		1.126		2.90247		2.21574		5.28068		5.42515		9.98948		10.041		17.1567		17.4295		16.9421		17.4295		9.36866		10.041		5.11149		5.42515		2.86897		2.21574		1.56818		1.126		0.589272
22.34	0.457359		0.141615		0.609612		0.282652		1.50677		1.12997		2.9136		2.2234		5.30273		5.44292		10.0272		10.0712		17.2069		17.4743		16.9962		17.4743		9.3962		10.0712		5.13354		5.44292		2.87228		2.2234		1.5715		1.12997		0.576164
22.44	0.461479		0.142119		0.602013		0.283654		1.514		1.13392		2.92474		2.23105		5.31466		5.46064		10.0594		10.1013		17.2641		17.519		17.0464		17.519		9.41515		10.1013		5.14077		5.46064		2.87951		2.23105		1.57092		1.13392		0.580284
22.54	0.464409		0.142621		0.604942		0.284655		1.52865		1.13786		2.93548		2.23867		5.3254		5.47832		10.0967		10.1314		17.3108		17.5634		17.0954		17.5634		9.45403		10.1314		5.15542		5.47832		2.88244		2.23867		1.57384		1.13787		0.580101
22.64	0.467934		0.143122		0.615486		0.285653		1.52747		1.1418		2.94761		2.24628		5.33595		5.49595		10.1315		10.1613		17.3503		17.6077		17.1505		17.6077		9.48411		10.1613		5.18159		5.49595		2.89066		2.24628		1.57737		1.1418		0.582039
22.74	0.479073		0.143623		0.614906		0.28665		1.5355		1.14573		2.95246		2.25388		5.3549		5.51354		10.1606		10.1911		17.4106		17.6518		17.2077		17.6518		9.51008		10.1911		5.20444		5.51354		2.91584		2.25388		1.59553		1.14573		0.593178
22.84	0.474953		0.144122		0.623299		0.287644		1.5423		1.14965		2.95774		2.26146		5.38361		5.53108		10.1854		10.2208		17.4424		17.6957		17.2591		17.6957		9.54191		10.2208		5.22456		5.53108		2.91642		2.26146		1.59611		1.14965		0.590645
22.94	0.471031		0.144621		0.620964		0.288637		1.54467		1.15357		2.97024		2.26902		5.40704		5.54858		10.2174		10.2505		17.4893		17.7394		17.2989		17.7394		9.56222		10.2505		5.23315		5.54858		2.92501		2.26902		1.59689		1.15357		0.586723
23.04	0.468315		0.145118		0.620567		0.289627		1.55599		1.15747		2.99407		2.27656		5.41836		5.56603		10.2459		10.28		17.5373		17.783		17.3423		17.783		9.59075		10.28		5.24917		5.56603		2.93243		2.27656		1.6043		1.15747		0.591026
23.14	0.481209		0.145615		0.621742		0.290616		1.56498		1.16137		3.00306		2.28409		5.43986		5.58344		10.2737		10.3095		17.594		17.8264		17.3825		17.8264		9.61378		10.3095		5.26987		5.58344		2.9383		2.28409		1.60706		1.16137		0.592201
23.24	0.478874		0.14611		0.634239		0.291603		1.56576		1.16526		3.01556		2.2916		5.46407		5.6008		10.294		10.3389		17.6291		17.8696		17.4458		17.8696		9.64349		10.3389		5.28316		5.6008		2.93908		2.2916		1.60314		1.16526		0.592979
23.34	0.478279		0.146605		0.633644		0.292588		1.57688		1.16914		3.02277		2.2991		5.48771		5.61812		10.3246		10.3681		17.6793		17.9126		17.4742		17.9126		9.67414		10.3681		5.30601		5.61812		2.94788		2.2991		1.60725		1.16914		0.597084
23.44	0.490776		0.147099		0.628197		0.293571		1.58236		1.17302		3.03216		2.30658		5.51662		5.6354		10.3535		10.3973		17.7278		17.9555		17.5249		17.9555		9.70147		10.3973		5.33022		5.6354		2.97131		2.30658		1.61193		1.17302		0.601768
23.54	0.489616		0.147591		0.63015		0.294552		1.59292		1.17688		3.0396		2.31404		5.5342		5.65263		10.3797		10.4264		17.7852		17.9982		17.5628		17.9982		9.73626		10.4264		5.34078		5.65263		2.97015		2.31404		1.61077		1.17688		0.600609
23.64	0.495049		0.148083		0.640281		0.295531		1.60305		1.18074		3.04815		2.32149		5.55215		5.66982		10.418		10.4554		17.8235		18.0407		17.6159		18.0407		9.76592		10.4554		5.37045		5.66982		2.98339		2.32149		1.6209		1.18074		0.61074
23.74	0.490776		0.148574		0.638329		0.296509		1.6144		1.18459		3.06341		2.32893		5.58614		5.68697		10.4473		10.4844		17.8801		18.083		17.6577		18.083		9.7882		10.4844		5.37319		5.68697		2.99084		2.32893		1.62365		1.18459		0.625206
23.84	0.484322		0.149064		0.641273		0.297484		1.61576		1.18843		3.06165		2.33634		5.5875		5.70407		10.4799		10.5132		17.9049		18.1252		17.7021		18.1252		9.80598		10.5132		5.39097		5.70407		2.99689		2.33634		1.62189		1.18843		0.623451
23.94	0.490013		0.149553		0.645378		0.298458		1.61517		1.19227		3.07436		2.34374		5.60412		5.72113		10.5043		10.5419		17.9411		18.1672		17.7382		18.1672		9.84603		10.5419		5.40289		5.72113		3.001		2.34374		1.63772		1.19227		0.622856
24.04	0.489601		0.150041		0.646553		0.29943		1.62415		1.1961		3.08176		2.35113		5.63184		5.73815		10.5399		10.5706		18.0039		18.2091		17.7933		18.2091		9.87687		10.5706		5.422		5.73814		3.00529		2.35113		1.64201		1.1961		0.620125
24.14	0.494682		0.150528		0.639122		0.3004		1.62142		1.19992		3.09075		2.35849		5.64864		5.75512		10.5684		10.5991		18.0294		18.2508		17.8249		18.2508		9.90148		10.5991		5.4435		5.75512		3.01897		2.35849		1.63927		1.19992		0.617394
24.24	0.495461		0.151014		0.635201		0.301368		1.6269		1.20373		3.09934		2.36585		5.66584		5.77205		10.584		10.6276		18.084		18.2923		17.8577		18.2923		9.92179		10.6276		5.456		5.77205		3.02677		2.36585		1.64005		1.20373		0.618172
24.34	0.506981		0.1515		0.640495		0.302334		1.63842		1.20753		3.11556		2.37318		5.68517		5.78894		10.6205		10.656		18.1346		18.3337		17.9247		18.3337		9.95284		10.656		5.46832		5.78894		3.03127		2.37318		1.65237		1.20753		0.622673
24.44	0.49839		0.151984		0.638924		0.303298		1.63685		1.21133		3.12101		2.3805		5.70313		5.80578		10.6502		10.6843		18.1573		18.3748		17.9669		18.3748		9.98801		10.6843		5.48316		5.80578		3.03751		2.3805		1.65079		1.21133		0.621101
24.54	0.493523		0.152468		0.644188		0.304261		1.63821		1.21512		3.12005		2.38781		5.7131		5.82259		10.6766		10.7125		18.1899		18.4159		18.0034		18.4159		10.0128		10.7125		5.50796		5.82258		3.03887		2.38781		1.64904		1.21512		0.619347
24.64	0.503471		0.15295		0.640099		0.305221		1.64584		1.2189		3.14251		2.3951		5.73086		5.83935		10.6944		10.7406		18.2366		18.4567		18.0485		18.4567		10.0392		10.7406		5.52261		5.83935		3.05822		2.3951		1.65197		1.2189		0.626976
24.74	0.504646		0.153432		0.638161		0.30618		1.65482		1.22267		3.15229		2.40237		5.74454		5.85607		10.7182		10.7687		18.2737		18.4974		18.0935		18.4974		10.0708		10.7687		5.53159		5.85606		3.05939		2.40237		1.65314		1.22267		0.623451
24.84	0.511665		0.153913		0.637367		0.307137		1.67045		1.22644		3.15931		2.40963		5.76328		5.87274		10.7463		10.7966		18.3354		18.538		18.1482		18.538		10.0989		10.7966		5.54722		5.87274		3.068		2.40963		1.66877		1.22644		0.627357
24.94	0.508736		0.154392		0.636757		0.308092		1.66984		1.2302		3.17042		2.41688		5.77677		5.88938		10.7668		10.8245		18.3785		18.5784		18.2077		18.5784		10.1226		10.8245		5.55912		5.88938		3.09083		2.41688		1.67286		1.2302		0.631447
25.04	0.510109		0.154871		0.635811		0.309046		1.67591		1.23395		3.17258		2.4241		5.79298		5.90597		10.7947		10.8523		18.419		18.6186		18.2552		18.6186		10.1474		10.8523		5.58314		5.90597		3.0922		2.4241		1.67423		1.23395		0.63282
25.14	0.507592		0.155349		0.631706		0.309997		1.68432		1.23769		3.18179		2.43132		5.80529		5.92252		10.8102		10.88		18.4657		18.6587		18.2949		18.6587		10.1753		10.88		5.60015		5.92252		3.09591		2.43132		1.67483		1.23769		0.633415
25.24	0.513817		0.155826		0.647331		0.310947		1.68511		1.24143		3.18099		2.43851		5.82873		5.93903		10.8383		10.9076		18.5016		18.6986		18.3566		18.6986		10.2035		10.9076		5.61187		5.93903		3.11233		2.43851		1.67873		1.24143		0.644341
25.34	0.509529		0.156302		0.650063		0.311895		1.69486		1.24516		3.19855		2.4457		5.84629		5.9555		10.8684		10.9352		18.552		18.7384		18.3913		18.7384		10.2445		10.9352		5.62632		5.9555		3.11976		2.4457		1.68147		1.24516		0.640053
25.44	0.51638		0.156778		0.647514		0.312841		1.70483		1.24888		3.20541		2.45286		5.86095		5.97193		10.8987		10.9626		18.6081		18.778		18.4325		18.778		10.2661		10.9626		5.648		5.97193		3.12893		2.45286		1.69143		1.24888		0.642204
25.54	0.517143		0.157252		0.645958		0.313785		1.71029		1.25259		3.21087		2.46001		5.88284		5.98832		10.9307		10.99		18.6526		18.8174		18.4857		18.8174		10.2911		10.99		5.66988		5.98832		3.13439		2.46001		1.69689		1.25259		0.647667
25.64	0.52787		0.157726		0.658272		0.314728		1.72572		1.2563		3.22941		2.46715		5.88886		6.00466		10.957		11.0173		18.7024		18.8567		18.5191		18.8567		10.3144		11.0173		5.68842		6.00466		3.15452		2.46715		1.6959		1.2563		0.651375
25.74	0.520653		0.158198		0.653374		0.315668		1.72082		1.26		3.22219		2.47427		5.90899		6.02097		10.9811		11.0445		18.7459		18.8959		18.5626		18.8959		10.3454		11.0445		5.70776		6.02097		3.16134		2.47427		1.68868		1.26		0.651176
25.84	0.524178		0.15867		0.652199		0.316607		1.71732		1.26369		3.24213		2.48138		5.93595		6.03723		11.0158		11.0716		18.7807		18.9349		18.5974		18.9349		10.3685		11.0716		5.723		6.03723		3.17579		2.48138		1.69221		1.26369		0.659401
25.94	0.516151		0.159141		0.649666		0.317544		1.71088		1.26737		3.25364		2.48847		5.95216		6.05346		11.0352		11.0986		18.8477		18.9737		18.6401		18.9737		10.3894		11.0986		5.7392		6.05346		3.17716		2.48847		1.7006		1.26737		0.651375
26.04	0.517357		0.159611		0.650078		0.31848		1.71752		1.27105		3.26418		2.49554		5.95568		6.06964		11.0629		11.1256		18.8872		19.0124		18.6757		19.0124		10.4195		11.1256		5.74273		6.06964		3.18539		2.49554		1.70412		1.27105		0.6549
26.14	0.529839		0.16008		0.650841		0.319413		1.73		1.27472		3.27044		2.5026		5.96896		6.08578		11.0996		11.1525		18.934		19.051		18.7202		19.051		10.4562		11.1525		5.76772		6.08579		3.19787		2.5026		1.70959		1.27472		0.660362
26.24	0.534721		0.160548		0.651024		0.320345		1.73568		1.27838		3.28704		2.50965		5.99416		6.10189		11.1287		11.1793		18.9709		19.0894		18.7611		19.0894		10.4837		11.1793		5.78902		6.10189		3.21447		2.50965		1.72228		1.27838		0.660545
26.34	0.530022		0.161015		0.655724		0.321275		1.7474		1.28203		3.29485		2.51668		6.009		6.11795		11.1553		11.206		19.0022		19.1276		18.8072		19.1276		10.5001		11.206		5.80386		6.11795		3.21758		2.51668		1.72228		1.28203		0.653526
26.44	0.531792		0.161481		0.652		0.322203		1.76009		1.28568		3.30755		2.5237		6.0295		6.13398		11.1875		11.2326		19.0586		19.1657		18.8394		19.1657		10.5402		11.2326		5.81655		6.13398		3.22326		2.5237		1.73498		1.28568		0.654503
26.54	0.530815		0.161947		0.651817		0.32313		1.756		1.28932		3.30657		2.5307		6.03634		6.14996		11.2014		11.2592		19.1038		19.2037		18.8728		19.2037		10.5634		11.2592		5.83511		6.14996		3.22698		2.5307		1.734		1.28932		0.653526
26.64	0.532585		0.162412		0.653588		0.324054		1.764		1.29295		3.32787		2.53768		6.05605		6.16591		11.2383		11.2856		19.1625		19.2415		18.9097		19.2415		10.5948		11.2856		5.85482		6.16591		3.2467		2.53768		1.73577		1.29295		0.658409
26.74	0.52906		0.162875		0.650063		0.324977		1.76048		1.29658		3.32435		2.54466		6.06193		6.18181		11.2707		11.312		19.1957		19.2792		18.9538		19.2792		10.6077		11.312		5.86851		6.18181		3.24787		2.54466		1.73225		1.29658		0.671303
26.84	0.540565		0.163338		0.654549		0.325899		1.75794		1.3002		3.34837		2.55161		6.09766		6.19768		11.3112		11.3384		19.2463		19.3167		18.9943		19.3167		10.6435		11.3384		5.88471		6.19768		3.25547		2.55161		1.73673		1.3002		0.672676
26.94	0.538429		0.1638		0.654732		0.326818		1.78236		1.30381		3.34855		2.55856		6.11036		6.21351		11.3426		11.3646		19.2832		19.3541		19.0452		19.3541		10.6679		11.3646		5.89741		6.21351		3.26505		2.55856		1.74943		1.30381		0.672859
27.04	0.534935		0.164262		0.65905		0.327736		1.77886		1.30741		3.36068		2.56548		6.12481		6.2293		11.357		11.3908		19.3305		19.3914		19.087		19.3914		10.687		11.3908		5.90874		6.22929		3.27639		2.56548		1.74905		1.30741		0.672478
27.14	0.533348		0.164722		0.66375		0.328652		1.78197		1.31101		3.36849		2.5724		6.13421		6.24504		11.3891		11.4168		19.3844		19.4285		19.1308		19.4285		10.7175		11.4168		5.93609		6.24505		3.2889		2.5724		1.75686		1.31101		0.68029
27.24	0.53257		0.165181		0.653572		0.329566		1.78352		1.3146		3.37473		2.5793		6.14356		6.26076		11.4227		11.4428		19.4297		19.4654		19.1644		19.4654		10.7362		11.4428		5.93842		6.26076		3.29044		2.5793		1.7631		1.3146		0.670113
27.34	0.536095		0.16564		0.66021		0.330479		1.78002		1.31818		3.39779		2.58618		6.16662		6.27643		11.4535		11.4688		19.484		19.5023		19.207		19.5023		10.7593		11.4688		5.95837		6.27643		3.29397		2.58618		1.76192		1.31818		0.666618
27.44	0.540382		0.166098		0.657478		0.33139		1.78742		1.32176		3.40208		2.59305		6.19044		6.29206		11.486		11.4946		19.5227		19.5389		19.2472		19.5389		10.7831		11.4946		5.98139		6.29206		3.30607		2.59305		1.75919		1.32176		0.670906
27.54	0.545448		0.166554		0.659431		0.332299		1.77924		1.32533		3.42045		2.5999		6.19941		6.30766		11.5098		11.5204		19.5567		19.5755		19.2952		19.5755		10.8163		11.5204		5.99116		6.30766		3.30802		2.5999		1.77287		1.32533		0.672859
27.64	0.543312		0.167011		0.67292		0.333206		1.79115		1.32889		3.41593		2.60675		6.21369		6.32321		11.5467		11.5461		19.5975		19.6119		19.3392		19.6119		10.8407		11.5461		6.00776		6.32321		3.31602		2.60675		1.77775		1.32889		0.677742
27.74	0.546837		0.167466		0.671745		0.334112		1.79467		1.33244		3.43197		2.61357		6.22424		6.33873		11.5784		11.5717		19.6393		19.6482		19.3888		19.6482		10.8685		11.5717		6.03082		6.33873		3.33596		2.61357		1.78127		1.33244		0.68438
27.84	0.545479		0.16792		0.6688		0.335016		1.80344		1.33599		3.43372		2.62038		6.2338		6.35421		11.5902		11.5973		19.6801		19.6843		19.4343		19.6843		10.8968		11.5973		6.04038		6.35421		3.3307		2.62038		1.78773		1.33599		0.679115
27.94	0.54644		0.168373		0.667442		0.335918		1.8099		1.33953		3.4558		2.62718		6.2543		6.36966		11.6201		11.6227		19.7366		19.7203		19.4907		19.7203		10.922		11.6227		6.05776		6.36966		3.35509		2.62718		1.78869		1.33953		0.684776
28.04	0.54644		0.168826		0.679161		0.336819		1.80679		1.34306		3.4511		2.63397		6.26681		6.38506		11.6592		11.6481		19.7592		19.7562		19.5298		19.7562		10.9532		11.6481		6.06557		6.38506		3.35979		2.63397		1.78869		1.34306		0.684776
28.14	0.555412		0.169278		0.678001		0.337718		1.81576		1.34659		3.46008		2.64074		6.28829		6.40043		11.6838		11.6735		19.7971		19.7919		19.5825		19.7919		10.9747		11.6735		6.07925		6.40043		3.36407		2.64074		1.79064		1.34659		0.683617
28.24	0.544106		0.169729		0.672127		0.338615		1.80988		1.35011		3.47141		2.64749		6.30744		6.41576		11.699		11.6987		19.8319		19.8275		19.629		19.8275		10.9931		11.6987		6.0976		6.41576		3.35587		2.64749		1.80119		1.35011		0.677742
28.34	0.542931		0.170179		0.678764		0.33951		1.8142		1.35362		3.47024		2.65423		6.31408		6.43105		11.7299		11.7239		19.8815		19.863		19.6669		19.863		11.0192		11.7239		6.10815		6.43105		3.37582		2.65423		1.81252		1.35362		0.681267
28.44	0.557182		0.170628		0.678185		0.340404		1.82064		1.35713		3.48919		2.66096		6.34005		6.44631		11.7645		11.749		19.9153		19.8983		19.7124		19.8983		11.0538		11.749		6.1271		6.44631		3.39239		2.66096		1.81896		1.35713		0.699425
28.54	0.552299		0.171077		0.668602		0.341296		1.82436		1.36063		3.49603		2.66767		6.34219		6.46153		11.7744		11.774		19.9612		19.9335		19.7419		19.9335		11.081		11.774		6.12222		6.46153		3.40002		2.66767		1.81408		1.36063		0.694542
28.64	0.550331		0.171524		0.676033		0.342187		1.8177		1.36412		3.50346		2.67437		6.35743		6.47671		11.8162		11.799		19.9905		19.9686		19.7689		19.9686		11.1103		11.799		6.14918		6.47671		3.40275		2.67437		1.81681		1.36412		0.697273
28.74	0.54351		0.171971		0.673119		0.343076		1.81869		1.36761		3.51067		2.68106		6.37716		6.49185		11.843		11.8238		20.0227		20.0035		19.8198		20.0035		11.13		11.8238		6.16811		6.49185		3.40295		2.68106		1.82403		1.36761		0.692772
28.84	0.553871		0.172417		0.670174		0.343963		1.82746		1.37108		3.50773		2.68773		6.38752		6.50696		11.869		11.8486		20.0588		20.0384		19.8607		20.0384		11.1552		11.8486		6.17768		6.50696		3.4094		2.68773		1.82346		1.37108		0.687508
28.94	0.551521		0.172862		0.680336		0.344849		1.82279		1.37455		3.52259		2.69439		6.38828		6.52203		11.8877		11.8734		20.0854		20.0731		19.9138		20.0731		11.1849		11.8734		6.19956		6.52203		3.41877		2.69439		1.82813		1.37455		0.686745
29.04	0.549751		0.173306		0.678566		0.345732		1.82261		1.37802		3.52241		2.70103		6.40372		6.53707		11.925		11.898		20.1196		20.1076		19.9511		20.1076		11.2105		11.898		6.21421		6.53707		3.4217		2.70103		1.83186		1.37802		0.684975
29.14	0.541756		0.17375		0.67057		0.346615		1.82475		1.38148		3.53626		2.70766		6.41447		6.55206		11.9506		11.9226		20.1428		20.142		19.9822		20.142		11.2454		11.9226		6.22105		6.55206		3.43244		2.70766		1.8426		1.38148		0.683998
29.24	0.542351		0.174192		0.682884		0.347495		1.83547		1.38493		3.55169		2.71428		6.43771		6.56703		11.9746		11.9471		20.1848		20.1763		20.0171		20.1763		11.2734		11.9471		6.23647		6.56703		3.43615		2.71428		1.84631		1.38493		0.687706
29.34	0.539207		0.174634		0.679741		0.348374		1.83001		1.38837		3.55636		2.72088		6.45098		6.58195		12.0074		11.9716		20.2254		20.2105		20.0577		20.2105		11.3132		11.9716		6.25756		6.58195		3.44863		2.72088		1.84786		1.38837		0.689262
29.44	0.542915		0.175075		0.680336		0.349251		1.83921		1.39181		3.56165		2.72747		6.46641		6.59684		12.0362		11.996		20.2534		20.2446		20.0943		20.2446		11.3333		11.996		6.26987		6.59684		3.45393		2.72747		1.86018		1.39181		0.685158
29.54	0.534721		0.175515		0.679161		0.350127		1.84115		1.39524		3.56518		2.73404		6.47775		6.6117		12.0498		12.0203		20.2905		20.2785		20.1197		20.2785		11.3517		12.0203		6.27651		6.61169		3.45745		2.73404		1.859		1.39524		0.676964
29.64	0.547615		0.175955		0.675636		0.351001		1.83762		1.39867		3.57337		2.74061		6.49534		6.62651		12.0823		12.0445		20.3237		20.3123		20.1521		20.3123		11.3724		12.0445		6.28941		6.62651		3.46565		2.74061		1.86018		1.39867		0.678139
29.74	0.54937		0.176393		0.670372		0.351874		1.83236		1.40208		3.57043		2.74715		6.50021		6.6413		12.0988		12.0687		20.3645		20.346		20.1851		20.346		11.3937		12.0687		6.29897		6.6413		3.47912		2.74715		1.86974		1.40208		0.679893
29.84	0.547798		0.176831		0.681313		0.352744		1.84409		1.40549		3.58137		2.75369		6.52207		6.65604		12.1223		12.0928		20.3958		20.3796		20.2226		20.3796		11.428		12.0928		6.31382		6.65604		3.48536		2.75369		1.87287		1.40549		0.683022
29.94	0.544304		0.177268		0.684837		0.353614		1.84603		1.4089		3.57787		2.76021		6.54122		6.67075		12.1571		12.1168		20.4289		20.413		20.2613		20.413		11.4589		12.1168		6.32827		6.67075		3.5014		2.76021		1.87481		1.4089		0.689659
30.04	0.534706		0.177704		0.691658		0.354481		1.84895		1.4123		3.59251		2.76672		6.54884		6.68543		12.1787		12.1407		20.4678		20.4463		20.3001		20.4463		11.497		12.1407		6.33979		6.68543		3.50822		2.76672		1.87931		1.4123		0.689461
30.14	0.538628		0.17814		0.690086		0.355347		1.84505		1.41569		3.60265		2.77321		6.56838		6.70007		12.2022		12.1646		20.51		20.4795		20.3197		20.4795		11.5196		12.1646		6.35073		6.70007		3.51916		2.77321		1.88244		1.41569		0.692589
30.24	0.551521		0.178574		0.684242		0.356211		1.85795		1.41907		3.60462		2.77969		6.57658		6.71467		12.2299		12.1885		20.5377		20.5126		20.3591		20.5126		11.5404		12.1885		6.36362		6.71467		3.52033		2.77969		1.88361		1.41907		0.690651
30.34	0.544304		0.179008		0.680138		0.357074		1.85073		1.42245		3.60912		2.78616		6.592		6.72924		12.2383		12.2122		20.5657		20.5455		20.3941		20.5455		11.5558		12.2122		6.37124		6.72924		3.52093		2.78616		1.88732		1.42245		0.681847
30.44	0.539024		0.179441		0.674858		0.357935		1.84075		1.42582		3.61166		2.79261		6.60314		6.74378		12.2659		12.2359		20.6041		20.5784		20.4325		20.5784		11.5669		12.2359		6.37847		6.74378		3.52737		2.79261		1.88674		1.42582		0.676567
30.54	0.544868		0.179873		0.681496		0.358795		1.83958		1.42918		3.62922		2.79905		6.62852		6.75828		12.2983		12.2595		20.6381		20.6111		20.4649		20.6111		11.5923		12.2595		6.39603		6.75828		3.54493		2.79905		1.89259		1.42918		0.675392
30.64	0.549171		0.180304		0.682686		0.359653		1.85169		1.43254		3.63352		2.80548		6.63593		6.77274		12.3221		12.283		20.6768		20.6437		20.5013		20.6437		11.6278		12.283		6.40815		6.77274		3.54063		2.80548		1.90861		1.43254		0.679695
30.74	0.545647		0.180735		0.679161		0.360509		1.84817		1.43589		3.64953		2.8119		6.64181		6.78718		12.3506		12.3065		20.7045		20.6762		20.5337		20.6762		11.6368		12.3065		6.42104		6.78718		3.55822		2.8119		1.90978		1.43589		0.68087
30.84	0.540199		0.181165		0.680733		0.361364		1.83961		1.43924		3.6558		2.8183		6.65119		6.80157		12.3834		12.3299		20.7381		20.7085		20.5743		20.7085		11.661		12.3299		6.43043		6.80157		3.55979		2.8183		1.91135		1.43924		0.682442
30.94	0.542351		0.181594		0.685997		0.362217		1.85189		1.44258		3.66576		2.82468		6.66817		6.81593		12.4152		12.3533		20.7825		20.7408		20.6187		20.7408		11.6905		12.3533		6.44741		6.81593		3.56976		2.82468		1.92443		1.44258		0.687706
31.04	0.532951		0.182022		0.697716		0.363069		1.85189		1.44591		3.67278		2.83106		6.68459		6.83026		12.4278		12.3766		20.8184		20.7729		20.6546		20.7729		11.7218		12.3766		6.45913		6.83026		3.57677		2.83106		1.93615		1.44591		0.683006
31.14	0.541755		0.182449		0.697121		0.363919		1.85911		1.44924		3.68		2.83742		6.70353		6.84456		12.4709		12.3998		20.8608		20.8049		20.6853		20.8049		11.7376		12.3998		6.47105		6.84456		3.58088		2.83742		1.93714		1.44924		0.680092
31.24	0.539604		0.182876		0.68795		0.364767		1.85854		1.45256		3.68255		2.84377		6.7084		6.85882		12.4852		12.4229		20.8813		20.8368		20.7222		20.8368		11.755		12.4229		6.48061		6.85882		3.58184		2.84377		1.93029		1.45256		0.685753
31.34	0.543312		0.183302		0.700264		0.365614		1.85755		1.45587		3.69096		2.85011		6.72462		6.87304		12.5154		12.446		20.9209		20.8686		20.7571		20.8686		11.7829		12.446		6.49213		6.87304		3.60197		2.85011		1.94181		1.45587		0.689461
31.44	0.545662		0.183727		0.697914		0.366459		1.86692		1.45917		3.70033		2.85643		6.7465		6.88723		12.549		12.469		20.9623		20.9003		20.7986		20.9003		11.8118		12.469		6.51402		6.88723		3.60432		2.85643		1.95588		1.45917		0.691811
31.54	0.555046		0.184151		0.697899		0.367303		1.86459		1.46247		3.70812		2.86274		6.77071		6.90139		12.5686		12.4919		21.0061		20.9319		20.8376		20.9319		11.8361		12.4919		6.53042		6.90139		3.6137		2.86274		1.96056		1.46247		0.693382
31.64	0.548393		0.184575		0.696739		0.368145		1.86263		1.46577		3.71087		2.86904		6.78359		6.91552		12.5869		12.5148		21.0385		20.9633		20.8716		20.9633		11.8536		12.5148		6.548		6.91552		3.62658		2.86904		1.95861		1.46577		0.68673
31.74	0.550743		0.184997		0.699089		0.368986		1.8728		1.46906		3.72805		2.87532		6.79064		6.92961		12.6205		12.5376		21.0651		20.9946		20.913		20.9946		11.8708		12.5376		6.56207		6.92961		3.62893		2.87532		1.96096		1.46906		0.700798
31.84	0.549355		0.185419		0.7024		0.369825		1.87611		1.47234		3.73295		2.88159		6.80177		6.94367		12.6356		12.5604		21.1043		21.0259		20.9476		21.0259		11.8984		12.5604		6.57319		6.94366		3.63224		2.88159		1.96427		1.47234		0.704109
31.94	0.547615		0.18584		0.704567		0.370663		1.87827		1.47561		3.74134		2.88785		6.81565		6.95769		12.6651		12.5831		21.1362		21.057		20.9919		21.057		11.9114		12.5831		6.59019		6.95769		3.64063		2.88785		1.98127		1.47561		0.69767
32.04	0.545448		0.186261		0.714119		0.371499		1.88783		1.47888		3.75089		2.89409		6.83302		6.97168		12.6895		12.6057		21.1778		21.088		21.0257		21.088		11.9452		12.6057		6.61225		6.97168		3.64787		2.89409		1.97208		1.47888		0.707222
32.14	0.537453		0.186681		0.713143		0.372333		1.88685		1.48214		3.75071		2.90033		6.85157		6.98564		12.701		12.6283		21.2112		21.1189		21.0638		21.1189		11.9638		12.6283		6.61909		6.98564		3.66331		2.90033		1.98283		1.48214		0.699227
32.24	0.549583		0.187099		0.716667		0.373166		1.89037		1.4854		3.76284		2.90655		6.86993		6.99956		12.7311		12.6508		21.2389		21.1497		21.1033		21.1497		11.9837		12.6508		6.63433		6.99956		3.67385		2.90655		1.98635		1.4854		0.702751
32.34	0.538628		0.187518		0.713524		0.373998		1.88723		1.48865		3.7597		2.91276		6.86837		7.01346		12.7373		12.6732		21.2717		21.1804		21.1314		21.1804		12.004		12.6732		6.63119		7.01346		3.66759		2.91276		1.98791		1.48865		0.696495
32.44	0.542534		0.187935		0.710411		0.374828		1.88412		1.49189		3.78704		2.91895		6.88869		7.02732		12.7772		12.6956		21.3038		21.2109		21.1618		21.2109		12.0275		12.6956		6.64449		7.02732		3.6715		2.91895		1.99181		1.49189		0.697289
32.54	0.54644		0.188352		0.714317		0.375656		1.88491		1.49513		3.78625		2.92513		6.89962		7.04114		12.8076		12.7179		21.342		21.2414		21.1947		21.2414		12.0509		12.7179		6.66244		7.04114		3.68322		2.92513		1.99572		1.49513		0.696495
32.64	0.553276		0.188767		0.713341		0.376483		1.89095		1.49836		3.78606		2.9313		6.91348		7.05494		12.8262		12.7401		21.3723		21.2718		21.2351		21.2718		12.0616		12.7401		6.66225		7.05494		3.68536		2.9313		1.99474		1.49836		0.707237
32.74	0.550728		0.189183		0.715492		0.377308		1.8931		1.50158		3.79682		2.93746		6.92814		7.0687		12.8432		12.7623		21.4135		21.302		21.2497		21.302		12.0833		12.7623		6.67612		7.0687		3.69221		2.93746		2.00861		1.50158		0.704689
32.84	0.541557		0.189597		0.710228		0.378132		1.89407		1.5048		3.79308		2.94361		6.9338		7.08243		12.8535		12.7844		21.4379		21.3322		21.2866		21.3322		12.089		12.7844		6.68179		7.08243		3.69006		2.94361		2.00176		1.5048		0.695518
32.94	0.546043		0.190011		0.721733		0.378955		1.89153		1.50801		3.80227		2.94974		6.95782		7.09613		12.8893		12.8065		21.4666		21.3622		21.3224		21.3622		12.1169		12.8065		6.69799		7.09613		3.71096		2.94974		2.00704		1.50801		0.700005
33.04	0.543526		0.190423		0.722328		0.379775		1.89213		1.51122		3.80756		2.95586		6.96702		7.10979		12.9063		12.8285		21.4946		21.3921		21.3542		21.3921		12.137		12.8285		6.715		7.10979		3.71857		2.95586		2.00764		1.51122		0.7006
33.14	0.538628		0.190836		0.71743		0.380595		1.89895		1.51442		3.81438		2.96197		6.98165		7.12342		12.9326		12.8504		21.5334		21.422		21.3814		21.422		12.1446		12.8504		6.71011		7.12342		3.71838		2.96197		2.00744		1.51442		0.708214
33.24	0.536278		0.191247		0.712761		0.381413		1.906		1.51761		3.82375		2.96806		7.00353		7.13703		12.9623		12.8723		21.5639		21.4517		21.4267		21.4517		12.1665		12.8723		6.73199		7.13702		3.72543		2.96806		2.00979		1.51761		0.707451
33.34	0.544487		0.191657		0.71627		0.382229		1.90639		1.5208		3.82806		2.97414		7.01876		7.15059		12.9971		12.8941		21.6018		21.4813		21.4693		21.4813		12.1896		12.8941		6.74722		7.15059		3.73595		2.97414		2.02502		1.5208		0.706261
33.44	0.547417		0.192067		0.727013		0.383044		1.90462		1.52398		3.83801		2.98021		7.0248		7.16413		13.0196		12.9159		21.6477		21.5108		21.487		21.5108		12.2159		12.9159		6.75326		7.16413		3.74981		2.98021		2.02795		1.52398		0.70919
33.54	0.548012		0.192476		0.730721		0.383857		1.91615		1.52716		3.84251		2.98627		7.04102		7.17764		13.0576		12.9376		21.674		21.5402		21.5228		21.5402		12.2392		12.9376		6.76167		7.17764		3.75822		2.98627		2.03947		1.52716		0.712898
33.64	0.546837		0.192885		0.741264		0.384669		1.91967		1.53033		3.85775		2.99232		7.05627		7.19111		13.0737		12.9592		21.7018		21.5696		21.5654		21.5696		12.2653		12.9592		6.773		7.19111		3.76174		2.99232		2.03988		1.53033		0.711723
33.74	0.550728		0.193293		0.735023		0.38548		1.91575		1.53349		3.86323		2.99835		7.07658		7.20455		13.1026		12.9808		21.7416		21.5988		21.5943		21.5988		12.2904		12.9808		6.7855		7.20455		3.76252		2.99835		2.03596		1.53349		0.705482
33.84	0.546242		0.193699		0.734444		0.386289		1.92298		1.53665		3.87278		3.00437		7.08302		7.21797		13.1317		13.0023		21.7606		21.6279		21.6312		21.6279		12.3124		13.0023		6.79585		7.21797		3.76975		3.00437		2.05021		1.53665		0.708015
33.94	0.545464		0.194106		0.728966		0.387096		1.9269		1.5398		3.87511		3.01038		7.09005		7.23135		13.1457		13.0237		21.7934		21.6569		21.6616		21.6569		12.3312		13.0237		6.80679		7.23135		3.79082		3.01038		2.04943		1.5398		0.704124
34.04	0.545662		0.194511		0.736977		0.387902		1.9224		1.54295		3.88001		3.01638		7.09806		7.2447		13.1701		13.0451		21.8139		21.6858		21.6931		21.6858		12.3509		13.0451		6.8187		7.24469		3.79572		3.01638		2.04963		1.54295		0.711342
34.14	0.54995		0.194916		0.736565		0.388707		1.93841		1.54609		3.89291		3.02237		7.12109		7.25801		13.2018		13.0664		21.8612		21.7146		21.7247		21.7146		12.3669		13.0664		6.8308		7.25801		3.80782		3.02237		2.06173		1.54609		0.71563
34.24	0.548775		0.19532		0.744789		0.38951		1.93723		1.54922		3.89954		3.02834		7.12229		7.2713		13.2217		13.0877		21.9038		21.7434		21.7548		21.7434		12.39		13.0877		6.84605		7.2713		3.81135		3.02834		2.06525		1.54922		0.714455
34.34	0.541756		0.195723		0.744789		0.390312		1.93021		1.55235		3.91908		3.0343		7.13712		7.28456		13.2483		13.1089		21.9264		21.772		21.779		21.772		12.4095		13.1089		6.86558		7.28456		3.81135		3.0343		2.07697		1.55235		0.707436
34.44	0.553291		0.196126		0.744606		0.391112		1.93314		1.55547		3.92902		3.04025		7.15958		7.29778		13.2707		13.1301		21.9653		21.8005		21.8093		21.8005		12.432		13.1301		6.87632		7.29778		3.81898		3.04025		2.0799		1.55547		0.710365
34.54	0.537453		0.196527		0.740486		0.39191		1.94154		1.55859		3.9304		3.04619		7.175		7.31098		13.2861		13.1512		21.9932		21.8289		21.8497		21.8289		12.4521		13.1512		6.88862		7.31098		3.82658		3.04619		2.08048		1.55859		0.718758
34.64	0.54995		0.196929		0.741264		0.392708		1.94231		1.5617		3.94289		3.05212		7.19219		7.32414		13.3111		13.1722		22.0252		21.8572		21.8732		21.8572		12.4724		13.1722		6.90423		7.32414		3.82735		3.05212		2.07656		1.5617		0.719536
34.74	0.55172		0.197329		0.738335		0.393504		1.95269		1.5648		3.94936		3.05803		7.21038		7.33727		13.3442		13.1932		22.063		21.8855		21.9062		21.8855		12.4976		13.1932		6.9107		7.33727		3.82912		3.05803		2.07131		1.5648		0.716606
34.84	0.54995		0.197729		0.745964		0.394298		1.95092		1.5679		3.95931		3.06393		7.22814		7.35038		13.3619		13.2141		22.0807		21.9136		21.9435		21.9136		12.52		13.2141		6.92144		7.35038		3.84689		3.06393		2.08596		1.5679		0.712517
34.94	0.544289		0.198127		0.755135		0.395091		1.94758		1.57099		3.96769		3.06982		7.23731		7.36345		13.3844		13.235		22.125		21.9416		21.9691		21.9416		12.5378		13.235		6.94233		7.36345		3.85294		3.06982		2.09513		1.57099		0.725594
35.04	0.543907		0.198526		0.757866		0.395882		1.94329		1.57408		3.97121		3.0757		7.25957		7.37649		13.4098		13.2558		22.1504		21.9696		22.003		21.9696		12.5585		13.2558		6.95367		7.37649		3.86037		3.0757		2.09475		1.57408		0.728325
35.14	0.537651		0.198923		0.753197		0.396673		1.94955		1.57716		3.98138		3.08157		7.26974		7.38951		13.4199		13.2766		22.17		21.9974		22.0288		21.9974		12.5781		13.2766		6.95522		7.38951		3.87756		3.08157		2.08849		1.57716		0.723656
35.24	0.554649		0.19932		0.753777		0.397461		1.96655		1.58023		3.99447		3.08742		7.28674		7.40249		13.4479		13.2973		22.2213		22.0252		22.0622		22.0252		12.5982		13.2973		6.98394		7.40249		3.88284		3.08742		2.10549		1.58023		0.724236
35.34	0.557381		0.199716		0.763527		0.398249		1.96458		1.5833		4.00892		3.09327		7.309		7.41544		13.4748		13.3179		22.2514		22.0528		22.0915		22.0528		12.6235		13.3179		6.99448		7.41544		3.88557		3.09327		2.11134		1.5833		0.726967
35.44	0.558357		0.200111		0.757484		0.399034		1.95542		1.58636		4.01301		3.0991		7.32481		7.42836		13.5071		13.3385		22.2907		22.0804		22.1199		22.0804		12.6409		13.3385		7.01499		7.42836		3.88966		3.0991		2.10529		1.58636		0.727943
35.54	0.554436		0.200506		0.758263		0.399819		1.96322		1.58942		4.01849		3.10492		7.32638		7.44126		13.5321		13.359		22.3118		22.1078		22.1402		22.1078		12.6612		13.359		7.02749		7.44126		3.90295		3.10492		2.10607		1.58942		0.736534
35.64	0.551903		0.2009		0.770561		0.400602		1.97552		1.59247		4.03158		3.11073		7.33947		7.45412		13.5631		13.3795		22.3444		22.1352		22.1712		22.1352		12.6853		13.3795		7.03979		7.45412		3.90743		3.11073		2.11056		1.59247		0.73632
35.74	0.555428		0.201293		0.774086		0.401383		1.97904		1.59552		4.03822		3.11652		7.35783		7.46696		13.5862		13.3999		22.3823		22.1625		22.199		22.1625		12.713		13.3999		7.05033		7.46696		3.91566		3.11652		2.1258		1.59552		0.744545
35.84	0.554649		0.201686		0.770195		0.402164		1.98998		1.59856		4.04916		3.12231		7.37188		7.47976		13.6049		13.4203		22.4198		22.1897		22.2255		22.1897		12.7388		13.4203		7.06207		7.47976		3.9219		3.12231		2.12502		1.59856		0.740654
35.94	0.565971		0.202078		0.776024		0.402942		1.98879		1.60159		4.06048		3.12808		7.38009		7.49254		13.635		13.4406		22.4436		22.2168		22.2603		22.2168		12.754		13.4406		7.07729		7.49254		3.92541		3.12808		2.12853		1.60159		0.739464
36.04	0.558952		0.202469		0.765099		0.40372		1.98257		1.60462		4.06359		3.13385		7.384		7.50528		13.6436		13.4608		22.4788		22.2438		22.2759		22.2438		12.7696		13.4608		7.0812		7.50528		3.93322		3.13385		2.13244		1.60462		0.735558
36.14	0.556191		0.202859		0.771736		0.404496		1.9845		1.60765		4.06791		3.1396		7.40705		7.518		13.6697		13.481		22.5119		22.2707		22.3138		22.2707		12.8075		13.481		7.08784		7.518		3.93986		3.1396		2.13908		1.60765		0.749214
36.24	0.552299		0.203249		0.782677		0.40527		1.99935		1.61066		4.07806		3.14534		7.42422		7.53069		13.6893		13.5012		22.5393		22.2976		22.3435		22.2976		12.8185		13.5012		7.1105		7.53069		3.94299		3.14534		2.15392		1.61066		0.745323
36.34	0.555229		0.203638		0.780907		0.406044		2.00539		1.61367		4.0888		3.15106		7.42794		7.54335		13.7188		13.5213		22.5813		22.3243		22.3667		22.3243		12.8409		13.5213		7.11031		7.54334		3.95061		3.15106		2.15685		1.61367		0.756065
36.44	0.555229		0.204027		0.773888		0.406816		1.99837		1.61668		4.09582		3.15678		7.43966		7.55597		13.7336		13.5413		22.6094		22.3509		22.3831		22.3509		12.8527		13.5413		7.11733		7.55597		3.95763		3.15678		2.15685		1.61668		0.756065
36.54	0.554268		0.204414		0.772926		0.407586		2.01225		1.61968		4.10267		3.16249		7.44492		7.56858		13.7483		13.5613		22.6264		22.3775		22.4118		22.3775		12.8774		13.5613		7.13902		7.56858		3.9676		3.16249		2.159		1.61968		0.758217
36.64	0.565391		0.204801		0.772331		0.408355		2.01635		1.62268		4.11459		3.16818		7.45843		7.58115		13.7688		13.5812		22.6696		22.404		22.4472		22.404		12.9027		13.5812		7.14312		7.58115		3.97482		3.16818		2.17483		1.62268		0.762321
36.74	0.564598		0.205188		0.783257		0.409123		2.02026		1.62567		4.13021		3.17386		7.46465		7.59369		13.7945		13.6011		22.6953		22.4304		22.4855		22.4304		12.9198		13.6011		7.16186		7.59369		3.97872		3.17386		2.17403		1.62567		0.770134
36.84	0.567131		0.205573		0.777977		0.409889		2.022		1.62865		4.13665		3.17954		7.4789		7.60621		13.8057		13.6209		22.712		22.4567		22.5114		22.4567		12.9357		13.6209		7.173		7.60621		3.97814		3.17954		2.18127		1.62865		0.764854
36.94	0.559135		0.205958		0.766869		0.410654		2.014		1.63163		4.13097		3.1852		7.49514		7.61869		13.8195		13.6406		22.7493		22.4829		22.523		22.4829		12.9425		13.6406		7.17983		7.61869		3.98888		3.1852		2.18029		1.63163		0.759178
37.04	0.561287		0.206342		0.776039		0.411418		2.02787		1.6346		4.14564		3.19085		7.49961		7.63115		13.8459		13.6604		22.7788		22.509		22.5525		22.509		12.9681		13.6604		7.20152		7.63115		3.97932		3.19085		2.18244		1.6346		0.762123
37.14	0.555992		0.206726		0.775444		0.41218		2.02728		1.63757		4.14974		3.19649		7.5006		7.64358		13.8649		13.68		22.8164		22.535		22.58		22.535		12.987		13.68		7.21264		7.64358		3.99514		3.19649		2.18185		1.63757		0.761528
37.24	0.55172		0.207109		0.778191		0.412941		2.03472		1.64053		4.15481		3.20211		7.51818		7.65598		13.8903		13.6996		22.8512		22.561		22.6093		22.561		12.9976		13.6996		7.2232		7.65598		4.00491		3.20211		2.18459		1.64053		0.764275
37.34	0.547615		0.207491		0.774086		0.4137		2.02592		1.64348		4.1554		3.20773		7.53361		7.66836		13.8987		13.7192		22.8784		22.5868		22.6365		22.5868		13.0052		13.7192		7.22611		7.66836		4.0008		3.20773		2.19221		1.64348		0.76017
37.44	0.550545		0.207873		0.780128		0.414458		2.03587		1.64643		4.16615		3.21333		7.54826		7.6807		13.925		13.7387		22.9204		22.6126		22.6737		22.6126		13.0159		13.7387		7.23374		7.6807		4.01154		3.21333		2.19044		1.64643		0.759987
37.54	0.549187		0.208254		0.774864		0.415215		2.0353		1.64938		4.18273		3.21893		7.55782		7.69302		13.9541		13.7581		22.9385		22.6383		22.6958		22.6383		13.0372		13.7581		7.24331		7.69302		4.0133		3.21893		2.19299		1.64938		0.757042
37.64	0.557762		0.208634		0.776421		0.415971		2.04699		1.65232		4.18587		3.22451		7.57421		7.70531		13.9721		13.7775		22.9697		22.6639		22.7286		22.6639		13.07		13.7775		7.2644		7.70531		4.01485		3.22451		2.19454		1.65232		0.758598
37.74	0.557182		0.209013		0.772728		0.416725		2.04641		1.65525		4.18841		3.23008		7.57833		7.71757		13.9981		13.7969		22.9934		22.6894		22.7562		22.6894		13.0859		13.7969		7.26382		7.71757		4.02599		3.23008		2.20568		1.65525		0.758018
37.84	0.558159		0.209392		0.780724		0.417477		2.04507		1.65818		4.2011		3.23564		7.59884		7.72981		14.0186		13.8162		23.0256		22.7149		22.7915		22.7149		13.1134		13.8162		7.28432		7.72981		4.02697		3.23564		2.20666		1.65818		0.766014
37.94	0.551704		0.20977		0.782082		0.418229		2.04563		1.6611		4.20325		3.24119		7.6049		7.74201		14.0364		13.8354		23.0512		22.7402		22.821		22.7402		13.1195		13.8354		7.29429		7.74201		4.02522		3.24119		2.2049		1.6611		0.75724
38.04	0.544502		0.210148		0.777992		0.418979		2.04935		1.66402		4.20228		3.24673		7.62815		7.75419		14.0588		13.8546		23.0854		22.7655		22.8466		22.7655		13.1419		13.8546		7.31675		7.75419		4.03596		3.24673		2.21253		1.66402		0.76017
38.14	0.540779		0.210525		0.774269		0.419728		2.06205		1.66693		4.22279		3.25226		7.63224		7.76634		14.0832		13.8737		23.1145		22.7907		22.8718		22.7907		13.1546		13.8737		7.32944		7.76634		4.03693		3.25226		2.20881		1.66693		0.768959
38.24	0.541557		0.210901		0.768028		0.420475		2.05972		1.66984		4.23058		3.25778		7.65255		7.77847		14.1035		13.8928		23.145		22.8158		22.9038		22.8158		13.1749		13.8928		7.33804		7.77847		4.04943		3.25778		2.22131		1.66984		0.769737
38.34	0.540565		0.211276		0.780342		0.421221		2.07044		1.67274		4.23508		3.26329		7.66798		7.79056		14.1221		13.9119		23.169		22.8408		22.9466		22.8408		13.1982		13.9119		7.35346		7.79056		4.05314		3.26329		2.22501		1.67274		0.773445
38.44	0.540382		0.211651		0.774666		0.421966		2.07728		1.67564		4.24271		3.26878		7.67481		7.80263		14.1336		13.9308		23.1993		22.8657		22.962		22.8657		13.2089		13.9308		7.3603		7.80263		4.05216		3.26878		2.22715		1.67564		0.767769
38.54	0.540581		0.212026		0.774864		0.422709		2.07748		1.67853		4.24603		3.27427		7.68203		7.81468		14.1416		13.9498		23.2307		22.8906		22.9888		22.8906		13.2333		13.9498		7.37222		7.81468		4.05236		3.27427		2.22033		1.67853		0.772667
38.64	0.553093		0.212399		0.774071		0.423452		2.08138		1.68141		4.25695		3.27974		7.69845		7.82669		14.1659		13.9687		23.2612		22.9154		23.02		22.9154		13.2638		13.9687		7.39565		7.82669		4.05627		3.27974		2.22424		1.68141		0.776573
38.74	0.547035		0.212772		0.765694		0.424192		2.08704		1.68429		4.24857		3.28521		7.70881		7.83868		14.1793		13.9875		23.2801		22.9401		23.057		22.9401		13.2773		13.9875		7.40681		7.83868		4.06663		3.28521		2.23148		1.68429		0.775215
38.84	0.547203		0.213144		0.775261		0.424932		2.08489		1.68717		4.26205		3.29066		7.72149		7.85064		14.199		14.0063		23.3209		22.9647		23.0743		22.9647		13.2915		14.0063		7.42571		7.85064		4.0715		3.29066		2.23165		1.68717		0.77697
38.94	0.542534		0.213516		0.772911		0.42567		2.09505		1.69004		4.27453		3.2961		7.73086		7.86258		14.2217		14.025		23.3498		22.9892		23.1079		22.9892		13.3118		14.025		7.42574		7.86258		4.07384		3.2961		2.234		1.69004		0.782433
39.04	0.537666		0.213887		0.782875		0.426407		2.10191		1.6929		4.27357		3.30154		7.74162		7.87449		14.2434		14.0437		23.3746		23.0137		23.1335		23.0137		13.3343		14.0437		7.45054		7.87449		4.08302		3.30154		2.23225		1.6929		0.780678
39.14	0.542732		0.214257		0.780128		0.427143		2.09916		1.69576		4.28724		3.30696		7.74827		7.88637		14.2649		14.0624		23.4055		23.0381		23.162		23.0381		13.348		14.0624		7.45249		7.88637		4.08967		3.30696		2.24592		1.69576		0.782631
39.24	0.556984		0.214627		0.775642		0.427877		2.1095		1.69861		4.29758		3.31237		7.76954		7.89823		14.2869		14.081		23.4346		23.0624		23.1966		23.0624		13.37		14.081		7.47456		7.89822		4.0922		3.31237		2.24845		1.69861		0.796883
39.34	0.552483		0.214996		0.775841		0.42861		2.12142		1.70146		4.3048		3.31777		7.77755		7.91005		14.3153		14.0995		23.4622		23.0866		23.2249		23.0866		13.3898		14.0995		7.47475		7.91005		4.10412		3.31777		2.25646		1.70146		0.797081
39.44	0.547218		0.215364		0.782295		0.429342		2.11848		1.7043		4.30424		3.32316		7.79102		7.92186		14.3319		14.118		23.5069		23.1108		23.2415		23.1108		13.4032		14.118		7.48823		7.92186		4.10587		3.32316		2.25822		1.7043		0.810555
39.54	0.543114		0.215732		0.778191		0.430072		2.11987		1.70714		4.31185		3.32854		7.79943		7.93363		14.352		14.1364		23.5223		23.1348		23.2812		23.1348		13.4234		14.1364		7.50835		7.93363		4.11428		3.32854		2.25881		1.70714		0.794731
39.64	0.538826		0.216099		0.776222		0.430801		2.1226		1.70998		4.3216		3.33391		7.81388		7.94538		14.3742		14.1548		23.5571		23.1588		23.3034		23.1588		13.4386		14.1548		7.5228		7.94538		4.11701		3.33391		2.27326		1.70997		0.802162
39.74	0.547432		0.216465		0.780922		0.431529		2.13432		1.7128		4.3224		3.33927		7.82169		7.95711		14.3938		14.1732		23.5961		23.1827		23.33		23.1827		13.4573		14.1732		7.5228		7.95711		4.11701		3.33927		2.27326		1.7128		0.802162
39.84	0.547615		0.216831		0.785805		0.432256		2.13609		1.71562		4.33588		3.34462		7.84141		7.9688		14.4135		14.1915		23.6206		23.2066		23.3474		23.2066		13.4818		14.1915		7.5355		7.9688		4.13831		3.34462		2.28596		1.71562		0.807045
39.94	0.550331		0.217196		0.785408		0.432981		2.13099		1.71844		4.32609		3.34995		7.84571		7.98048		14.4326		14.2097		23.6483		23.2303		23.3782		23.2303		13.5009		14.2097		7.54682		7.98048		4.14494		3.34995		2.28556		1.71844		0.814461
40.04	0.543312		0.217561		0.785408		0.433705		2.14271		1.72125		4.32688		3.35528		7.86524		7.99212		14.4451		14.2279		23.6701		23.254		23.3947		23.254		13.5126		14.2279		7.55463		7.99212		4.14494		3.35528		2.28556		1.72125		0.811348
40.14	0.541374		0.217925		0.78347		0.434428		2.1517		1.72406		4.33666		3.3606		7.87502		8.00374		14.4627		14.2461		23.6838		23.2776		23.4224		23.2776		13.5333		14.2461		7.56753		8.00374		4.14611		3.3606		2.28674		1.72406		0.807823
40.24	0.538826		0.218288		0.780922		0.435149		2.14915		1.72686		4.35365		3.36591		7.88029		8.01534		14.4797		14.2642		23.725		23.3011		23.4441		23.3011		13.555		14.2642		7.57749		8.01534		4.15607		3.36591		2.28889		1.72686		0.809975
40.34	0.540977		0.21865		0.794792		0.43587		2.156		1.72966		4.3511		3.3712		7.90197		8.02691		14.5014		14.2823		23.7553		23.3246		23.4736		23.3246		13.5767		14.2823		7.58666		8.0269		4.15823		3.3712		2.29104		1.72966		0.823845
40.44	0.549355		0.219012		0.791451		0.436589		2.15736		1.73245		4.35246		3.37649		7.91505		8.03845		14.5293		14.3003		23.7746		23.348		23.4898		23.348		13.5898		14.3003		7.59351		8.03845		4.15958		3.37649		2.30412		1.73245		0.820503
40.54	0.543114		0.219374		0.78521		0.437306		2.16283		1.73523		4.35403		3.38177		7.93066		8.04997		14.5426		14.3183		23.7996		23.3713		23.5148		23.3713		13.6101		14.3183		7.61303		8.04997		4.17208		3.38177		2.30489		1.73523		0.822075
40.64	0.540779		0.219734		0.782875		0.438023		2.1558		1.73802		4.3603		3.38703		7.93302		8.06146		14.552		14.3362		23.8168		23.3945		23.5437		23.3945		13.6273		14.3362		7.62241		8.06146		4.17286		3.38703		2.30256		1.73802		0.81974
40.74	0.540779		0.220094		0.790688		0.438738		2.16752		1.74079		4.36341		3.39229		7.95255		8.07293		14.5684		14.3541		23.8364		23.4177		23.5632		23.4177		13.6468		14.3541		7.64194		8.07292		4.18928		3.39229		2.30256		1.74079		0.816628
40.84	0.548409		0.220454		0.793617		0.439452		2.17045		1.74356		4.37336		3.39753		7.96329		8.08437		14.5862		14.3719		23.8659		23.4407		23.6052		23.4407		13.6724		14.3719		7.65269		8.08437		4.19221		3.39753		2.3133		1.74356		0.814857
40.94	0.539207		0.220813		0.796928		0.440165		2.18157		1.74633		4.37435		3.40277		7.97521		8.09578		14.609		14.3897		23.8817		23.4637		23.6249		23.4637		13.6999		14.3897		7.66772		8.09578		4.20333		3.40277		2.31661		1.74633		0.818169
41.04	0.541542		0.221171		0.791451		0.440876		2.17609		1.74909		4.38059		3.408		7.98927		8.10717		14.6231		14.4074		23.9121		23.4867		23.6507		23.4867		13.7304		14.4074		7.66694		8.10717		4.20255		3.408		2.32755		1.74909		0.824409
41.14	0.536674		0.221529		0.786583		0.441586		2.18295		1.75185		4.39758		3.41321		8.00625		8.11854		14.6377		14.4251		23.9502		23.5095		23.6724		23.5095		13.7443		14.4251		7.68862		8.11854		4.2094		3.41321		2.325		1.75185		0.819542
41.24	0.53315		0.221886		0.796364		0.442295		2.19193		1.7546		4.40345		3.41842		8.01994		8.12988		14.6584		14.4428		23.9663		23.5323		23.7001		23.5323		13.765		14.4428		7.69761		8.12988		4.2176		3.41842		2.32697		1.7546		0.820717
41.34	0.527885		0.222242		0.793419		0.443003		2.20071		1.75734		4.41302		3.42361		8.03341		8.1412		14.6797		14.4604		23.9993		23.5551		23.7222		23.5551		13.7745		14.4604		7.71108		8.1412		4.23107		3.42361		2.32873		1.75734		0.822472
41.44	0.528877		0.222598		0.797523		0.443709		2.19779		1.76008		4.41712		3.4288		8.04533		8.15249		14.7151		14.4779		24.0346		23.5777		23.7575		23.5777		13.8029		14.4779		7.71519		8.15249		4.23518		3.4288		2.33283		1.76008		0.834389
41.54	0.539604		0.222953		0.801231		0.444415		2.21011		1.76282		4.43725		3.43398		8.05764		8.16376		14.7383		14.4954		24.061		23.6003		23.7925		23.6003		13.8253		14.4954		7.73843		8.16376		4.2467		3.43398		2.34826		1.76282		0.833397
41.64	0.538429		0.223307		0.803169		0.445119		2.20423		1.76555		4.43137		3.43914		8.0713		8.175		14.7535		14.5129		24.084		23.6228		23.8195		23.6228		13.8437		14.5129		7.73725		8.175		4.24552		3.43914		2.34397		1.76555		0.825203
41.74	0.535301		0.223661		0.797722		0.445822		2.21362		1.76827		4.43996		3.4443		8.0924		8.18622		14.7739		14.5303		24.1051		23.6452		23.8359		23.6452		13.857		14.5303		7.75054		8.18621		4.25881		3.4443		2.34084		1.76827		0.823662
41.84	0.53257		0.224015		0.80201		0.446523		2.2179		1.771		4.44505		3.44944		8.10841		8.19741		14.7977		14.5477		24.1376		23.6676		23.8628		23.6676		13.8808		14.5477		7.76264		8.19741		4.2631		3.44944		2.35215		1.771		0.834969
41.94	0.52906		0.224367		0.795387		0.447224		2.22611		1.77371		4.45325		3.45458		8.10801		8.20858		14.809		14.565		24.1567		23.6899		23.8718		23.6899		13.8968		14.565		7.75913		8.20858		4.25959		3.45458		2.34162		1.77371		0.831459
42.04	0.53434		0.224719		0.795967		0.447923		2.23139		1.77642		4.45853		3.45971		8.11799		8.21972		14.8268		14.5823		24.1932		23.7121		23.9005		23.7121		13.9216		14.5823		7.77613		8.21972		4.26957		3.45971		2.35471		1.77642		0.832039
42.14	0.538429		0.225071		0.800056		0.448621		2.23859		1.77913		4.47904		3.46483		8.14161		8.23084		14.8504		14.5996		24.2121		23.7342		23.9273		23.7342		13.9452		14.5996		7.78803		8.23084		4.28849		3.46483		2.3588		1.77913		0.829109
42.24	0.536095		0.225422		0.812553		0.449317		2.24407		1.78183		4.47512		3.46993		8.1455		8.24194		14.8707		14.6168		24.2371		23.7563		23.9523		23.7563		13.9577		14.6168		7.79583		8.24194		4.28927		3.46993		2.35647		1.78183		0.829887
42.34	0.538048		0.225772		0.811394		0.450013		2.24291		1.78453		4.48098		3.47503		8.14904		8.25301		14.8891		14.6339		24.2555		23.7783		23.9706		23.7783		13.9761		14.6339		7.79937		8.25301		4.29983		3.47503		2.35061		1.78453		0.825615
42.44	0.53492		0.226122		0.816078		0.450707		2.2476		1.78722		4.48646		3.48012		8.16544		8.26405		14.9024		14.6511		24.2797		23.8003		24.0035		23.8003		14.0003		14.6511		7.81187		8.26405		4.30451		3.48012		2.36231		1.78722		0.833412
42.54	0.531776		0.226471		0.825447		0.4514		2.25385		1.7899		4.48801		3.4852		8.17481		8.27508		14.9188		14.6681		24.3094		23.8222		24.0277		23.8222		14.0214		14.6681		7.82984		8.27508		4.31388		3.4852		2.36466		1.7899		0.834969
42.64	0.524758		0.226819		0.820747		0.452092		2.26087		1.79259		4.49973		3.49026		8.19123		8.28608		14.95		14.6852		24.3321		23.844		24.0511		23.844		14.0331		14.6852		7.83997		8.28608		4.3256		3.49026		2.36466		1.79259		0.846687
42.74	0.534523		0.227167		0.8274		0.452783		2.26283		1.79526		4.5095		3.49532		8.2002		8.29705		14.9746		14.7021		24.3653		23.8657		24.0804		23.8657		14.0546		14.7021		7.83491		8.29705		4.32755		3.49532		2.36662		1.79526		0.843941
42.84	0.53083		0.227514		0.82682		0.453473		2.26926		1.79793		4.51594		3.50037		8.20274		8.308		14.9787		14.7191		24.3912		23.8874		24.0993		23.8874		14.0618		14.7191		7.84605		8.308		4.32697		3.50037		2.37305		1.79793		0.836342
42.94	0.530235		0.227861		0.830925		0.454161		2.27416		1.8006		4.51302		3.50541		8.22326		8.31893		15.0141		14.736		24.4079		23.909		24.1347		23.909		14.0855		14.736		7.85796		8.31893		4.33108		3.50541		2.37014		1.8006		0.840446
43.04	0.526894		0.228207		0.832283		0.454848		2.27552		1.80326		4.51908		3.51044		8.23243		8.32983		15.035		14.7528		24.4405		23.9305		24.1626		23.9305		14.1103		14.7528		7.87104		8.32983		4.34415		3.51044		2.36839		1.80326		0.838692
43.14	0.519875		0.228552		0.836983		0.455534		2.27552		1.80592		4.5261		3.51546		8.24885		8.34071		15.0498		14.7696		24.4553		23.952		24.172		23.952		14.1181		14.7696		7.87885		8.34071		4.34415		3.51546		2.3715		1.80592		0.845711
43.24	0.535896		0.228897		0.836586		0.456219		2.29154		1.80857		4.54212		3.52047		8.24845		8.35157		15.0666		14.7864		24.4799		23.9734		24.2107		23.9734		14.1341		14.7864		7.89487		8.35157		4.35627		3.52047		2.3758		1.80857		0.845314
43.34	0.539803		0.229242		0.847511		0.456902		2.30015		1.81122		4.54914		3.52547		8.27189		8.36241		15.0783		14.8031		24.5151		23.9947		24.2341		23.9947		14.1575		14.8031		7.9105		8.3624		4.36018		3.52547		2.37971		1.81122		0.842201
43.44	0.539223		0.229585		0.843025		0.457585		2.29328		1.81387		4.55637		3.53047		8.28614		8.37321		15.1012		14.8198		24.534		24.016		24.2679		24.016		14.1679		14.8198		7.91773		8.37321		4.36582		3.53047		2.38926		1.81387		0.841621
43.54	0.535103		0.229928		0.840492		0.458266		2.30015		1.8165		4.55854		3.53545		8.29844		8.384		15.1135		14.8365		24.5581		24.0372		24.2685		24.0372		14.1849		14.8365		7.92222		8.384		4.37971		3.53545		2.37971		1.8165		0.842201
43.64	0.529641		0.230271		0.842049		0.458946		2.30402		1.81914		4.5554		3.54042		8.3047		8.39476		15.1229		14.8531		24.5791		24.0584		24.2943		24.0584		14.2099		14.8531		7.93159		8.39477		4.38126		3.54042		2.37815		1.81914		0.839058
43.74	0.53492		0.230613		0.859047		0.459625		2.3101		1.82177		4.5724		3.54539		8.32639		8.40551		15.1594		14.8696		24.611		24.0794		24.3191		24.0794		14.2261		14.8696		7.94859		8.40551		4.39436		3.54539		2.39045		1.82177		0.837318
43.84	0.544868		0.230954		0.861977		0.460303		2.31303		1.82439		4.58314		3.55034		8.33244		8.41622		15.1819		14.8861		24.6264		24.1004		24.3415		24.1004		14.2532		14.8861		7.95463		8.41622		4.39729		3.55034		2.39338		1.82439		0.851967
43.94	0.540779		0.231295		0.864906		0.460979		2.32298		1.82701		4.58137		3.55528		8.3502		8.42692		15.1996		14.9026		24.6458		24.1214		24.3609		24.1214		14.2679		14.9026		7.96226		8.42692		4.40022		3.55528		2.40412		1.82701		0.850197
44.04	0.542534		0.231635		0.866661		0.461655		2.32552		1.82963		4.58782		3.56022		8.35665		8.43759		15.2139		14.9191		24.6741		24.1423		24.3892		24.1423		14.2892		14.9191		7.97182		8.43759		4.41839		3.56022		2.40588		1.82963		0.844933
44.14	0.54702		0.231975		0.875847		0.462329		2.34173		1.83224		4.5892		3.56515		8.36584		8.44824		15.2348		14.9354		24.6934		24.1631		24.4132		24.1631		14.3015		14.9354		7.98803		8.44824		4.42989		3.56515		2.41738		1.83224		0.849419
44.24	0.547432		0.232314		0.874672		0.463002		2.34525		1.83484		4.59583		3.57006		8.3834		8.45886		15.2571		14.9518		24.7094		24.1838		24.4284		24.1838		14.3284		14.9518		8.00016		8.45886		4.43342		3.57006		2.41389		1.83484		0.849831
44.34	0.542534		0.232652		0.874474		0.463674		2.34194		1.83744		4.60265		3.57497		8.384		8.46946		15.2717		14.9681		24.7405		24.2045		24.4556		24.2045		14.3361		14.9681		8.00307		8.46946		4.43322		3.57497		2.41369		1.83744		0.844933
44.44	0.555428		0.23299		0.882668		0.464345		2.35014		1.84004		4.60853		3.57987		8.39219		8.48004		15.2854		14.9844		24.7581		24.2251		24.4755		24.2251		14.3568		14.9844		8.01597		8.48004		4.44221		3.57987		2.41486		1.84004		0.85392
44.54	0.552483		0.233327		0.877403		0.465014		2.3597		1.84263		4.6181		3.58476		8.39474		8.4906		15.3067		15.0006		24.7825		24.2457		24.4898		24.2457		14.3671		15.0006		8.02084		8.4906		4.44396		3.58476		2.41662		1.84263		0.850975
44.64	0.547814		0.233664		0.879753		0.465683		2.36205		1.84522		4.62905		3.58964		8.41351		8.50113		15.3285		15.0168		24.8161		24.2662		24.5117		24.2662		14.3843		15.0168		8.02789		8.50113		4.44631		3.58964		2.42678		1.84522		0.846306
44.74	0.550346		0.234		0.877586		0.46635		2.35989		1.8478		4.63		3.59451		8.42306		8.51165		15.3475		15.033		24.8451		24.2866		24.5407		24.2866		14.3986		15.033		8.03823		8.51165		4.46368		3.59451		2.4262		1.8478		0.848839
44.84	0.55172		0.234336		0.882866		0.467016		2.35735		1.85038		4.63918		3.59937		8.44707		8.52214		15.3668		15.0491		24.8621		24.307		24.546		24.307		14.4226		15.0491		8.05444		8.52214		4.47286		3.59937		2.42599		1.85038		0.853325
44.94	0.54937		0.234671		0.882103		0.467681		2.36831		1.85295		4.64153		3.60423		8.44942		8.5326		15.3809		15.0651		24.8957		24.3273		24.5765		24.3273		14.428		15.0651		8.0685		8.5326		4.48302		3.60423		2.44006		1.85295		0.852562
45.04	0.559135		0.235005		0.879356		0.468345		2.37337		1.85552		4.6466		3.60907		8.46621		8.54305		15.3977		15.0812		24.925		24.3476		24.5964		24.3476		14.4347		15.0812		8.08999		8.54305		4.4967		3.60907		2.43731		1.85552		0.861534
45.14	0.559135		0.235339		0.879356		0.469008		2.37337		1.85808		4.6513		3.61391		8.47091		8.55347		15.4102		15.0972		24.9563		24.3678		24.6292		24.3678		14.4542		15.0972		8.0978		8.55347		4.4967		3.61391		2.43029		1.85808		0.861534
45.24	0.554253		0.235673		0.874474		0.46967		2.36849		1.86064		4.65112		3.61873		8.46603		8.56387		15.4248		15.1131		24.9795		24.3879		24.647		24.3879		14.4571		15.1131		8.09994		8.56387		4.49181		3.61873		2.42541		1.86064		0.851952
45.34	0.553078		0.236005		0.885017		0.47033		2.38374		1.8632		4.66166		3.62355		8.48597		8.57425		15.4479		15.129		24.9932		24.408		24.6701		24.408		14.4841		15.129		8.10426		8.57425		4.49534		3.62355		2.43674		1.8632		0.848457
45.44	0.552498		0.236338		0.884438		0.47099		2.38548		1.86575		4.67982		3.62835		8.49552		8.5846		15.4739		15.1449		25.02		24.428		24.7077		24.428		14.5031		15.1449		8.12241		8.5846		4.5135		3.62835		2.44007		1.86575		0.854897
45.54	0.553078		0.236669		0.881905		0.471648		2.37904		1.86829		4.68821		3.63315		8.50312		8.59494		15.5057		15.1607		25.0518		24.4479		24.7232		24.4479		14.5302		15.1607		8.13081		8.59494		4.51408		3.63315		2.43595		1.8683		0.852364
45.64	0.555809		0.237		0.879936		0.472305		2.38958		1.87084		4.69796		3.63794		8.51055		8.60525		15.5248		15.1765		25.0858		24.4678		24.7384		24.4678		14.5399		15.1765		8.14526		8.60525		4.52462		3.63794		2.4504		1.87084		0.850395
45.74	0.549187		0.237331		0.876427		0.472961		2.39779		1.87337		4.69524		3.64272		8.51485		8.61554		15.5362		15.1923		25.0971		24.4876		24.7661		24.4876		14.5489		15.1923		8.15816		8.61554		4.52111		3.64272		2.44689		1.87337		0.854698
45.84	0.547417		0.237661		0.882469		0.473616		2.40072		1.87591		4.69506		3.6475		8.5342		8.62581		15.5586		15.208		25.1243		24.5074		24.7855		24.5074		14.5597		15.208		8.16811		8.62581		4.52404		3.6475		2.44982		1.87591		0.852928
45.94	0.56031		0.23799		0.876625		0.47427		2.40659		1.87843		4.70325		3.65226		8.5424		8.63606		15.5785		15.2237		25.1497		24.5271		24.8015		24.5271		14.5726		15.2237		8.1771		8.63606		4.53693		3.65226		2.45881		1.87843		0.847084
46.04	0.559715		0.238319		0.892448		0.474923		2.406		1.88096		4.70736		3.65701		8.56603		8.64628		15.5951		15.2393		25.1686		24.5467		24.8368		24.5467		14.5962		15.2393		8.19604		8.64628		4.54104		3.65701		2.46993		1.88096		0.851189
46.14	0.554054		0.238647		0.890694		0.475574		2.41438		1.88348		4.70872		3.66176		8.56269		8.65648		15.6043		15.2549		25.2012		24.5663		24.846		24.5663		14.6093		15.2549		8.20991		8.65649		4.5424		3.66176		2.46427		1.88348		0.861153
46.24	0.553871		0.238975		0.888924		0.476225		2.41029		1.88599		4.71476		3.6665		8.57813		8.66667		15.619		15.2705		25.2354		24.5858		24.8677		24.5858		14.62		15.2705		8.22456		8.66667		4.54533		3.6665		2.4672		1.88599		0.859383
46.34	0.551521		0.239302		0.891273		0.476874		2.42435		1.8885		4.72181		3.67122		8.59531		8.67683		15.6408		15.286		25.2604		24.6053		24.8904		24.6053		14.6341		15.286		8.22691		8.67683		4.55549		3.67122		2.46955		1.8885		0.857033
46.44	0.563042		0.239629		0.902		0.477523		2.42806		1.89101		4.72552		3.67594		8.60372		8.68697		15.6594		15.3015		25.2852		24.6247		24.9136		24.6247		14.6425		15.3015		8.23531		8.68697		4.5592		3.67594		2.48498		1.89101		0.853722
46.54	0.554634		0.239955		0.899086		0.47817		2.43687		1.89351		4.74915		3.68065		8.61253		8.69708		15.6729		15.3169		25.3159		24.644		24.9458		24.644		14.6536		15.3169		8.24644		8.69708		4.5633		3.68065		2.48438		1.89351		0.853127
46.64	0.555031		0.240281		0.906502		0.478816		2.43177		1.896		4.74876		3.68535		8.61915		8.70718		15.6795		15.3323		25.335		24.6633		24.9603		24.6633		14.6728		15.3323		8.26557		8.70718		4.57462		3.68535		2.48478		1.896		0.845711
46.74	0.557381		0.240606		0.904152		0.479461		2.44584		1.8985		4.75971		3.69005		8.63633		8.71726		15.7014		15.3477		25.3639		24.6826		24.9822		24.6826		14.6868		15.3477		8.26792		8.71726		4.57697		3.69005		2.48402		1.8985		0.844948
46.84	0.566551		0.24093		0.894585		0.480105		2.43859		1.90098		4.75558		3.69473		8.64318		8.72731		15.7137		15.363		25.3786		24.7017		25.0062		24.7017		14.6921		15.363		8.2849		8.72731		4.57442		3.69473		2.47677		1.90098		0.8377
46.94	0.565956		0.241254		0.907295		0.480748		2.43568		1.90347		4.75266		3.69941		8.64259		8.73734		15.7303		15.3783		25.3975		24.7208		25.0228		24.7208		14.7157		15.3783		8.30073		8.73734		4.57853		3.69941		2.49259		1.90347		0.853523
47.04	0.552315		0.241577		0.906898		0.481389		2.43217		1.90595		4.75617		3.70407		8.65391		8.74735		15.7432		15.3936		25.4088		24.7399		25.0505		24.7399		14.7239		15.3936		8.30033		8.74735		4.58283		3.70407		2.48908		1.90595		0.845314
47.14	0.55172		0.2419		0.911003		0.48203		2.44408		1.90842		4.76107		3.70873		8.66271		8.75734		15.7621		15.4088		25.4372		24.7589		25.071		24.7589		14.7359		15.4088		8.30914		8.75734		4.58382		3.70873		2.501		1.90842		0.842399
47.24	0.556404		0.242222		0.910988		0.48267		2.44407		1.91089		4.77747		3.71338		8.67521		8.76731		15.7864		15.424		25.4583		24.7779		25.1023		24.7779		14.764		15.424		8.31382		8.76731		4.59553		3.71338		2.50568		1.91089		0.847084
47.34	0.553459		0.242544		0.905724		0.483308		2.4388		1.91336		4.78393		3.71802		8.69338		8.77726		15.7998		15.4391		25.4748		24.7967		25.1314		24.7967		14.7736		15.4391		8.32418		8.77726		4.59728		3.71802		2.50274		1.91336		0.848839
47.44	0.550148		0.242865		0.918037		0.483946		2.45112		1.91582		4.78294		3.72265		8.70411		8.78719		15.8184		15.4542		25.4934		24.8156		25.1499		24.8156		14.7968		15.4542		8.331		8.78719		4.60099		3.72265		2.51115		1.91582		0.860359
47.54	0.547234		0.243186		0.913536		0.484582		2.44662		1.91828		4.79485		3.72728		8.71914		8.7971		15.8311		15.4693		25.5178		24.8343		25.1626		24.8343		14.8087		15.4693		8.34292		8.7971		4.60119		3.72728		2.51134		1.91828		0.857445
47.64	0.553673		0.243506		0.916862		0.485217		2.45776		1.92073		4.79348		3.73189		8.73498		8.80698		15.8508		15.4843		25.5407		24.8531		25.1972		24.8531		14.8198		15.4843		8.35406		8.80698		4.60452		3.73189		2.51467		1.92073		0.856071
47.74	0.555031		0.243826		0.913521		0.485852		2.47083		1.92318		4.79954		3.7365		8.74805		8.81685		15.8592		15.4993		25.549		24.8717		25.2181		24.8717		14.8282		15.4993		8.36243		8.81685		4.61759		3.7365		2.52073		1.92318		0.85743
47.84	0.549553		0.244145		0.913536		0.486485		2.47005		1.92563		4.80657		3.7411		8.75198		8.82669		15.878		15.5143		25.5608		24.8903		25.2321		24.8903		14.84		15.5143		8.36245		8.82669		4.61211		3.7411		2.51525		1.92563		0.856651
47.94	0.557381		0.244463		0.928383		0.487117		2.46848		1.92807		4.82142		3.74569		8.76212		8.83652		15.8959		15.5292		25.592		24.9089		25.2595		24.9089		14.8548		15.5292		8.3773		8.83652		4.61292		3.74569		2.5301		1.92807		0.859779
48.04	0.558952		0.244781		0.929955		0.487748		2.47787		1.9305		4.8308		3.75027		8.76992		8.84632		15.9053		15.5441		25.6116		24.9274		25.2806		24.9274		14.879		15.5441		8.38198		8.84632		4.63244		3.75027		2.53478		1.9305		0.876183
48.14	0.556984		0.245099		0.923286		0.488378		2.4853		1.93293		4.84055		3.75484		8.78907		8.85611		15.9229		15.559		25.6291		24.9458		25.2904		24.9458		14.8896		15.559		8.39252		8.85611		4.63517		3.75484		2.54533		1.93293		0.878914
48.24	0.563042		0.245416		0.922325		0.489007		2.48666		1.93536		4.84661		3.75941		8.80294		8.86587		15.9414		15.5738		25.6563		24.9642		25.3238		24.9642		14.9073		15.5738		8.4103		8.86587		4.63653		3.75941		2.55138		1.93536		0.884972
48.34	0.571037		0.245732		0.923302		0.489634		2.48763		1.93779		4.8507		3.76396		8.82345		8.87561		15.9588		15.5886		25.6721		24.9825		25.356		24.9825		14.9247		15.5886		8.423		8.87561		4.63049		3.76396		2.55938		1.93779		0.885948
48.44	0.561089		0.246048		0.925072		0.490261		2.49642		1.9402		4.85247		3.76851		8.83224		8.88534		15.9707		15.6033		25.6887		25.0008		25.3726		25.0008		14.9288		15.6033		8.42788		8.88534		4.63226		3.76851		2.54943		1.9402		0.883018
48.54	0.565376		0.246363		0.921547		0.490887		2.4976		1.94262		4.85365		3.77305		8.83652		8.89504		15.9836		15.6181		25.7047		25.0191		25.3808		25.0191		14.9378		15.6181		8.44077		8.89504		4.64045		3.77305		2.54749		1.94262		0.879494
48.64	0.559532		0.246678		0.929741		0.491512		2.50658		1.94503		4.85952		3.77758		8.8424		8.90472		15.9996		15.6327		25.7184		25.0372		25.4023		25.0372		14.9538		15.6327		8.44976		8.90472		4.64162		3.77758		2.55569		1.94503		0.873649
48.74	0.564598		0.246993		0.927788		0.492135		2.50695		1.94744		4.8716		3.78211		8.86388		8.91438		16.0172		15.6474		25.7547		25.0553		25.4159		25.0553		14.9636		15.6474		8.45483		8.91438		4.65841		3.78211		2.56075		1.94744		0.878716
48.84	0.564613		0.247306		0.930916		0.492758		2.51478		1.94984		4.88175		3.78662		8.87403		8.92403		16.0368		15.662		25.7774		25.0734		25.4456		25.0734		14.9862		15.662		8.46656		8.92403		4.66154		3.78662		2.57169		1.94984		0.889656
48.94	0.559334		0.24762		0.925636		0.49338		2.5142		1.95224		4.87415		3.79113		8.88126		8.93365		16.051		15.6766		25.7932		25.0914		25.4646		25.0914		14.9935		15.6766		8.46909		8.93365		4.66096		3.79113		2.56641		1.95224		0.889076
49.04	0.565575		0.247932		0.917839		0.494		2.51812		1.95463		4.88119		3.79563		8.8922		8.94325		16.0698		15.6911		25.819		25.1094		25.4833		25.1094		15.0044		15.6911		8.48315		8.94325		4.66799		3.79563		2.56332		1.95463		0.888298
49.14	0.562843		0.248245		0.922127		0.49462		2.51771		1.95702		4.88548		3.80012		8.91602		8.95283		16.0811		15.7056		25.8381		25.1273		25.5142		25.1273		15.0235		15.7056		8.49995		8.95283		4.67228		3.80012		2.58164		1.95702		0.892586
49.24	0.561684		0.248556		0.92408		0.495238		2.51496		1.95941		4.90385		3.8046		8.92109		8.9624		16.0955		15.7201		25.8604		25.1451		25.5286		25.1451		15.0302		15.7201		8.51362		8.9624		4.67423		3.8046		2.57658		1.95941		0.894539
49.34	0.564217		0.248867		0.920387		0.495856		2.51908		1.96179		4.89857		3.80907		8.92521		8.97194		16.1114		15.7345		25.8832		25.1629		25.5554		25.1629		15.0374		15.7345		8.50993		8.97194		4.67365		3.80907		2.576		1.96179		0.893959
49.44	0.565193		0.249178		0.928383		0.496472		2.52006		1.96417		4.89954		3.81354		8.9379		8.98146		16.1194		15.7489		25.9069		25.1807		25.5767		25.1807		15.0548		15.7489		8.51792		8.98146		4.67463		3.81354		2.58479		1.96417		0.894936
49.54	0.568123		0.249488		0.931313		0.497087		2.51987		1.96654		4.91419		3.818		8.95725		8.99097		16.1371		15.7633		25.9145		25.1984		25.5945		25.1984		15.0648		15.7633		8.52866		8.99097		4.67756		3.818		2.58772		1.96654		0.897865
49.64	0.565956		0.249798		0.929146		0.497702		2.52552		1.96891		4.91202		3.82244		8.9629		9.00045		16.1404		15.7776		25.9413		25.216		25.6118		25.216		15.0868		15.7776		8.5312		9.00045		4.69181		3.82244		2.59025		1.96891		0.897285
49.74	0.556404		0.250107		0.924294		0.498315		2.51829		1.97127		4.91029		3.82689		8.97208		9.00992		16.1582		15.7919		25.9575		25.2336		25.6218		25.2336		15.096		15.7919		8.54038		9.00992		4.68928		3.82689		2.58772		1.97127		0.897072
49.84	0.573006		0.250416		0.924477		0.498927		2.51615		1.97363		4.92689		3.83132		8.98478		9.01936		16.1811		15.8061		25.9897		25.2511		25.6462		25.2511		15.1087		15.8061		8.55308		9.01936		4.69416		3.83132		2.59962		1.97363		0.894936
49.94	0.574577		0.250724		0.929161		0.499539		2.53255		1.97599		4.93157		3.83574		9.00118		9.02879		16.1983		15.8204		26.0256		25.2686		25.6704		25.2686		15.1329		15.8204		8.56948		9.02879		4.70666		3.83574		2.59728		1.97599		0.89962
50.04	0.571434		0.251032		0.926018		0.500149		2.53411		1.97834		4.94015		3.84016		9.02227		9.03819		16.2115		15.8346		26.0342		25.2861		25.6884		25.2861		15.1462		15.8346		8.57104		9.03819		4.71133		3.84016		2.59884		1.97834		0.901176
50.14	0.57592		0.251339		0.917259		0.500758		2.53078		1.98069		4.94231		3.84457		9.01894		9.04758		16.2324		15.8487		26.0559		25.3034		25.6968		25.3034		15.1624		15.8487		8.58022		9.04758		4.7174		3.84457		2.5971		1.98069		0.905662
50.24	0.569099		0.251645		0.924477		0.501367		2.52396		1.98304		4.94251		3.84897		9.03165		9.05695		16.2522		15.8629		26.0647		25.3208		25.7118		25.3208		15.1673		15.8629		8.59214		9.05695		4.72932		3.84897		2.60041		1.98304		0.898842
50.34	0.579643		0.251951		0.923302		0.501974		2.52279		1.98538		4.95306		3.85337		9.03909		9.0663		16.2705		15.877		26.0862		25.3381		25.7232		25.3381		15.1739		15.877		8.59097		9.0663		4.72814		3.85337		2.59924		1.98538		0.909386
50.44	0.578468		0.252257		0.92524		0.50258		2.53333		1.98772		4.95658		3.85775		9.05274		9.07563		16.2842		15.891		26.1084		25.3553		25.7368		25.3553		15.1923		15.891		8.60151		9.07563		4.72697		3.85775		2.60978		1.98772		0.905098
50.54	0.579063		0.252562		0.918816		0.503185		2.53082		1.99005		4.95248		3.86213		9.05645		9.08494		16.2973		15.905		26.1317		25.3725		25.7421		25.3725		15.2015		15.905		8.60992		9.08494		4.73226		3.86213		2.60567		1.99005		0.900993
50.64	0.585518		0.252867		0.917458		0.50379		2.53568		1.99238		4.96595		3.8665		9.0629		9.09423		16.3077		15.919		26.1459		25.3896		25.7634		25.3896		15.2181		15.919		8.61869		9.09423		4.74415		3.8665		2.61213		1.99238		0.902748
50.74	0.586082		0.253171		0.918022		0.504393		2.54095		1.9947		4.97121		3.87086		9.07989		9.1035		16.3278		15.933		26.1707		25.4067		25.7851		25.4067		15.2312		15.933		8.62475		9.1035		4.74239		3.87086		2.61428		1.9947		0.908012
50.84	0.591362		0.253474		0.930321		0.504995		2.55325		1.99702		4.97961		3.87521		9.08987		9.11276		16.3526		15.9469		26.2042		25.4237		25.8052		25.4237		15.2513		15.9469		8.63003		9.11276		4.74767		3.87521		2.61486		1.99702		0.908592
50.94	0.593498		0.253777		0.918419		0.505596		2.54134		1.99934		4.97942		3.87956		9.092		9.12199		16.3547		15.9608		26.2141		25.4407		25.8198		25.4407		15.2675		15.9608		8.63686		9.12199		4.75921		3.87956		2.61779		1.99934		0.904503
51.04	0.587852		0.25408		0.919792		0.506197		2.54742		2.00165		4.97768		3.8839		9.09649		9.13121		16.3686		15.9747		26.2303		25.4577		25.8478		25.4577		15.2837		15.9747		8.64605		9.13121		4.7676		3.8839		2.61446		2.00165		0.905876
51.14	0.587456		0.254382		0.927208		0.506796		2.54232		2.00396		4.9804		3.88823		9.10079		9.1404		16.3846		15.9885		26.2463		25.4745		25.8599		25.4745		15.295		15.9885		8.65737		9.1404		4.7672		3.88823		2.60705		2.00396		0.917198
51.24	0.597404		0.254684		0.930138		0.507394		2.54525		2.00626		4.99505		3.89255		9.11153		9.14958		16.4024		16.0023		26.2688		25.4914		25.8745		25.4914		15.3058		16.0023		8.66341		9.14958		4.77013		3.89255		2.6217		2.00626		0.917015
51.34	0.598976		0.254985		0.937935		0.507991		2.55775		2.00857		5.00755		3.89686		9.12403		9.15874		16.4227		16.0161		26.286		25.5082		25.8917		25.5082		15.3183		16.0161		8.66889		9.15874		4.77091		3.89686		2.62717		2.00857		0.913094
51.44	0.597816		0.255285		0.932869		0.508588		2.5597		2.01086		5.01261		3.90117		9.12598		9.16788		16.4363		16.0298		26.2981		25.5249		25.9085		25.5249		15.3398		16.0298		8.68256		9.16788		4.77287		3.90117		2.62443		2.01086		0.915047
51.54	0.59507		0.255586		0.931709		0.509183		2.56477		2.01316		5.00755		3.90547		9.14277		9.17701		16.4578		16.0435		26.3125		25.5416		25.93		25.5416		15.3487		16.0435		8.69233		9.17701		4.78654		3.90547		2.62168		2.01316		0.928719
51.64	0.592736		0.255885		0.932488		0.509777		2.55541		2.01544		5.01693		3.90976		9.14202		9.18611		16.4703		16.0572		26.3297		25.5582		25.9589		25.5582		15.3472		16.0572		8.70641		9.18611		4.78732		3.90976		2.61233		2.01544		0.914665
51.74	0.590965		0.256184		0.942436		0.510371		2.57006		2.01773		5.02767		3.91405		9.14806		9.1952		16.4858		16.0708		26.3592		25.5748		25.965		25.5748		15.3697		16.0708		8.70464		9.1952		4.79494		3.91405		2.62698		2.01773		0.929314
51.84	0.585518		0.256483		0.940102		0.510963		2.57475		2.02001		5.03236		3.91832		9.16447		9.20426		16.51		16.0844		26.3647		25.5914		25.9743		25.5914		15.3861		16.0844		8.71635		9.20426		4.79963		3.91832		2.63166		2.02001		0.933998
51.94	0.592339		0.256781		0.94381		0.511555		2.57455		2.02229		5.02905		3.92259		9.17208		9.21331		16.5184		16.098		26.3926		25.6079		25.9937		25.6079		15.3937		16.098		8.71383		9.21331		4.80413		3.92259		2.63146		2.02229		0.936913
52.04	0.601707		0.257079		0.925835		0.512145		2.5808		2.02456		5.0259		3.92685		9.18066		9.22234		16.5301		16.1115		26.4012		25.6243		26.0117		25.6243		15.4187		16.1115		8.7224		9.22234		4.8041		3.92685		2.63772		2.02456		0.93145
52.14	0.602303		0.257376		0.914711		0.512735		2.5767		2.02683		5.03822		3.93111		9.18204		9.23136		16.5354		16.125		26.4213		25.6407		26.0193		25.6407		15.4271		16.125		8.73081		9.23136		4.8094		3.93111		2.63361		2.02683		0.932045
52.24	0.601509		0.257673		0.913918		0.513323		2.5759		2.0291		5.04523		3.93535		9.19767		9.24035		16.5471		16.1385		26.4448		25.6571		26.0458		25.6571		15.4427		16.1385		8.74644		9.24035		4.82502		3.93535		2.64454		2.0291		0.935951
52.34	0.602882		0.257969		0.911385		0.513911		2.57728		2.03136		5.03489		3.93959		9.19904		9.24933		16.5602		16.152		26.461		25.6734		26.0472		25.6734		15.4472		16.152		8.73841		9.24933		4.83421		3.93959		2.63419		2.03136		0.932625
52.44	0.606407		0.258265		0.914909		0.514497		2.5808		2.03362		5.05013		3.94382		9.20959		9.25829		16.5707		16.1654		26.4793		25.6897		26.0702		25.6897		15.4624		16.1654		8.74664		9.25828		4.84475		3.94382		2.64553		2.03362		0.933037
52.54	0.602699		0.25856		0.914314		0.515083		2.58021		2.03587		5.04954		3.94804		9.22071		9.26722		16.585		16.1788		26.4881		25.7059		26.0892		25.7059		15.4814		16.1788		8.75385		9.26722		4.84415		3.94804		2.64494		2.03587		0.927742
52.64	0.601127		0.258855		0.914329		0.515668		2.59035		2.03812		5.0722		3.95226		9.23165		9.27615		16.5928		16.1921		26.4983		25.722		26.0993		25.722		15.497		16.1921		8.7687		9.27615		4.84728		3.95226		2.65508		2.03812		0.942589
52.74	0.599373		0.259149		0.907875		0.516251		2.58158		2.04037		5.07044		3.95647		9.23692		9.28505		16.6106		16.2054		26.5161		25.7382		26.1101		25.7382		15.514		16.2054		8.77476		9.28505		4.84553		3.95647		2.64631		2.04037		0.936134
52.84	0.610893		0.259443		0.906883		0.516834		2.5931		2.04261		5.07104		3.96067		9.24142		9.29394		16.6174		16.2187		26.5393		25.7542		26.1216		25.7542		15.5372		16.2187		8.78707		9.29394		4.84924		3.96067		2.65002		2.04261		0.932823
52.94	0.60717		0.259736		0.900841		0.517416		2.59097		2.04485		5.07903		3.96486		9.25411		9.30281		16.6309		16.232		26.5598		25.7703		26.139		25.7703		15.5499		16.232		8.78335		9.30281		4.86193		3.96486		2.64788		2.04485		0.941612
53.04	0.602104		0.260029		0.914513		0.517997		2.59994		2.04708		5.0841		3.96904		9.26388		9.31166		16.6493		16.2452		26.5813		25.7863		26.1597		25.7863		15.5597		16.2452		8.79311		9.31166		4.86388		3.96904		2.65685		2.04708		0.940453
53.14	0.603081		0.260322		0.912376		0.518577		2.60873		2.04931		5.07806		3.97322		9.27346		9.32049		16.669		16.2584		26.5971		25.8022		26.1802		25.8022		15.5724		16.2584		8.80581		9.32049		4.86797		3.97322		2.65783		2.04931		0.93203
53.24	0.608757		0.260614		0.904747		0.519156		2.6058		2.05154		5.08685		3.97739		9.27755		9.3293		16.6809		16.2716		26.5989		25.8181		26.1968		25.8181		15.5773		16.2716		8.8099		9.3293		4.87444		3.97739		2.6549		2.05154		0.922081
53.34	0.604836		0.260905		0.908638		0.519734		2.60658		2.05377		5.09074		3.98156		9.28144		9.3381		16.6824		16.2847		26.6192		25.8339		26.2124		25.8339		15.5851		16.2847		8.81147		9.3381		4.88535		3.98156		2.65879		2.05377		0.922859
53.44	0.603081		0.261196		0.899864		0.520311		2.60482		2.05599		5.08196		3.98571		9.28439		9.34688		16.6971		16.2978		26.637		25.8497		26.2114		25.8497		15.5888		16.2978		8.82143		9.34688		4.8883		3.98571		2.65002		2.05599		0.928123
53.54	0.595451		0.261487		0.896935		0.520887		2.60891		2.0582		5.08764		3.98986		9.28927		9.35564		16.709		16.3109		26.6426		25.8655		26.2288		25.8655		15.6046		16.3109		8.82632		9.35564		4.88537		3.98986		2.65881		2.0582		0.915062
53.64	0.590584		0.261777		0.899086		0.521462		2.60404		2.06041		5.0929		3.994		9.30314		9.36439		16.7229		16.3239		26.6596		25.8812		26.2458		25.8812		15.6138		16.3239		8.84019		9.36439		4.88752		3.994		2.65784		2.06041		0.912514
53.74	0.602104		0.262066		0.9114		0.522036		2.60464		2.06262		5.09661		3.99813		9.30215		9.37312		16.7461		16.337		26.6829		25.8969		26.2691		25.8969		15.6183		16.337		8.86343		9.37311		4.89593		3.99813		2.65685		2.06262		0.916222
53.84	0.601509		0.262355		0.910805		0.52261		2.60404		2.06483		5.10773		4.00226		9.31876		9.38182		16.7619		16.3499		26.7018		25.9125		26.281		25.9125		15.6466		16.3499		8.87534		9.38182		4.89533		4.00226		2.66877		2.06483		0.923439
53.94	0.595268		0.262644		0.906883		0.523182		2.61263		2.06703		5.1101		4.00638		9.31643		9.39052		16.7822		16.3629		26.7151		25.9281		26.3013		25.9281		15.6661		16.3629		8.88784		9.39052		4.90783		4.00638		2.66955		2.06703		0.917198
54.04	0.605034		0.262932		0.897911		0.523754		2.61068		2.06923		5.11126		4.01049		9.32931		9.39919		16.7951		16.3758		26.7248		25.9436		26.3181		25.9436		15.672		16.3758		8.89761		9.39919		4.90588		4.01049		2.66759		2.06923		0.923851
54.14	0.605049		0.26322		0.905739		0.524324		2.62553		2.07142		5.12611		4.0146		9.33945		9.40785		16.7912		16.3887		26.7444		25.9591		26.322		25.9591		15.6868		16.3887		8.90543		9.40785		4.909		4.0146		2.66602		2.07142		0.91758
54.24	0.598		0.263507		0.898689		0.524894		2.62318		2.07361		5.12376		4.01869		9.3379		9.41649		16.8053		16.4016		26.7569		25.9746		26.3314		25.9746		15.6962		16.4016		8.9101		9.41649		4.90665		4.01869		2.66837		2.07361		0.908211
54.34	0.599953		0.263794		0.912361		0.525463		2.62043		2.0758		5.12882		4.02278		9.34846		9.42511		16.8221		16.4144		26.7705		25.99		26.3529		25.99		15.706		16.4144		8.91987		9.42511		4.92344		4.02278		2.67033		2.0758		0.910164
54.44	0.603477		0.26408		0.911186		0.52603		2.61694		2.07798		5.13705		4.02687		9.35509		9.43372		16.8256		16.4272		26.7889		26.0053		26.3728		26.0053		15.7212		16.4272		8.93511		9.43372		4.93166		4.02687		2.68166		2.07798		0.921501
54.54	0.599953		0.264366		0.900642		0.526597		2.61341		2.08016		5.13352		4.03094		9.36329		9.44231		16.8369		16.44		26.7979		26.0206		26.3763		26.0206		15.7255		16.44		8.9347		9.44231		4.92814		4.03094		2.67814		2.08016		0.914864
54.64	0.599175		0.264652		0.906883		0.527163		2.60952		2.08233		5.14056		4.03501		9.36562		9.45088		16.8408		16.4528		26.8049		26.0359		26.395		26.0359		15.7364		16.4528		8.93862		9.45088		4.93517		4.03501		2.68908		2.08233		0.916405
54.74	0.596825		0.264937		0.902214		0.527728		2.61419		2.0845		5.15151		4.03907		9.37267		9.45944		16.858		16.4655		26.8268		26.0511		26.4122		26.0511		15.7583		16.4655		8.9605		9.45944		4.93752		4.03907		2.69143		2.0845		0.911736
54.84	0.591164		0.265221		0.911385		0.528292		2.61634		2.08667		5.14817		4.04313		9.38184		9.46798		16.8641		16.4782		26.8352		26.0663		26.4144		26.0663		15.7675		16.4782		8.96186		9.46798		4.93888		4.04313		2.69279		2.08667		0.913094
54.94	0.603279		0.265505		0.911781		0.528856		2.61674		2.08884		5.15168		4.04717		9.40257		9.4765		16.8809		16.4908		26.8481		26.0815		26.4265		26.0815		15.7796		16.4908		8.97398		9.4765		4.9557		4.04717		2.69318		2.08884		0.910378
55.04	0.604851		0.265789		0.916466		0.529418		2.61831		2.091		5.16106		4.05121		9.41036		9.485		16.8887		16.5035		26.8723		26.0966		26.4507		26.0966		15.796		16.5035		8.98177		9.485		4.97051		4.05121		2.70257		2.091		0.917381
55.14	0.601326		0.266072		0.917641		0.529979		2.6265		2.09316		5.16224		4.05525		9.41856		9.49349		16.9016		16.5161		26.8899		26.1116		26.4636		26.1116		15.8081		16.5161		8.98765		9.49349		4.96467		4.05525		2.69904		2.09316		0.911537
55.24	0.600151		0.266354		0.916466		0.53054		2.62533		2.09531		5.17278		4.05927		9.41817		9.50196		16.9082		16.5286		26.8957		26.1266		26.482		26.1266		15.8234		16.5286		8.99117		9.50196		4.96349		4.05927		2.70959		2.09531		0.918175
55.34	0.607765		0.266637		0.920967		0.531099		2.62824		2.09746		5.1804		4.06329		9.4297		9.51041		16.9276		16.5412		26.9151		26.1416		26.4896		26.1416		15.831		16.5412		8.99799		9.51041		4.96799		4.06329		2.70469		2.09746		0.913277
55.44	0.608345		0.266918		0.933266		0.531658		2.6265		2.0996		5.18568		4.0673		9.43186		9.51885		16.9516		16.5537		26.9321		26.1565		26.5035		26.1565		15.8527		16.5537		9.01109		9.51885		4.98731		4.0673		2.70295		2.09961		0.911537
55.54	0.601906		0.2672		0.940865		0.532216		2.6388		2.10175		5.18626		4.07131		9.44727		9.52727		16.9529		16.5662		26.9405		26.1714		26.5189		26.1714		15.8681		16.5662		9.02338		9.52727		4.98087		4.07131		2.71525		2.10175		0.912117
55.64	0.60035		0.267481		0.932289		0.532773		2.63725		2.10389		5.19172		4.07531		9.45274		9.53568		16.96		16.5787		26.9537		26.1863		26.5368		26.1863		15.8735		16.5787		9.03355		9.53568		4.97932		4.07531		2.71058		2.10389		0.922279
55.74	0.605034		0.267761		0.941673		0.533329		2.63723		2.10602		5.1972		4.0793		9.45821		9.54406		16.9678		16.5911		26.9827		26.2011		26.5611		26.2011		15.879		16.5911		9.04134		9.54406		4.984		4.0793		2.71838		2.10602		0.923851
55.84	0.605812		0.268041		0.937752		0.533884		2.63569		2.10815		5.19486		4.08328		9.47852		9.55244		16.9803		16.6035		26.9952		26.2158		26.5689		26.2158		15.8915		16.6035		9.0351		9.55244		4.99259		4.08328		2.71915		2.10815		0.927742
55.94	0.609154		0.268321		0.944206		0.534438		2.64916		2.11028		5.19662		4.08726		9.48028		9.56079		16.9899		16.6159		27.018		26.2306		26.5878		26.2306		15.9097		16.6159		9.04156		9.56079		4.99905		4.08726		2.72091		2.11028		0.934196
56.04	0.603859		0.2686		0.943611		0.534991		2.64857		2.11241		5.20774		4.09123		9.48438		9.56913		17.0057		16.6282		27.0323		26.2452		26.595		26.2452		15.9169		16.6282		9.05268		9.56913		4.99845		4.09123		2.72501		2.11241		0.933601
56.14	0.602882		0.268878		0.945747		0.535544		2.64289		2.11453		5.20206		4.09519		9.50294		9.57745		17.0094		16.6406		27.0391		26.2599		26.6058		26.2599		15.9159		16.6406		9.05952		9.57745		4.99747		4.09519		2.72404		2.11453		0.927925
56.24	0.602699		0.269157		0.954964		0.536095		2.63569		2.11665		5.20267		4.09915		9.49964		9.58576		17.0241		16.6528		27.0537		26.2745		26.6204		26.2745		15.9353		16.6528		9.05622		9.58576		5.00901		4.09915		2.73167		2.11665		0.920723
56.34	0.616158		0.269434		0.973122		0.536646		2.64994		2.11876		5.22083		4.10309		9.52091		9.59405		17.0375		16.6651		27.0766		26.289		26.6394		26.289		15.9534		16.6651		9.06968		9.59405		5.01545		4.10309		2.73811		2.11876		0.924049
56.44	0.61245		0.269712		0.983452		0.537196		2.66186		2.12087		5.22414		4.10704		9.52422		9.60232		17.0385		16.6774		27.0877		26.3035		26.6544		26.3035		15.9567		16.6774		9.0808		9.60232		5.01876		4.10704		2.74142		2.12087		0.922661
56.54	0.606789		0.269988		0.98481		0.537745		2.6515		2.12298		5.21537		4.11097		9.53028		9.61058		17.0547		16.6896		27.1016		26.318		26.6683		26.318		15.9706		16.6896		9.08686		9.61058		5.0131		4.11097		2.74747		2.12298		0.917
56.64	0.606988		0.270265		0.977989		0.538293		2.6517		2.12508		5.21868		4.1149		9.53829		9.61882		17.0557		16.7017		27.1213		26.3325		26.6763		26.3325		15.9708		16.7017		9.08236		9.61882		5.0133		4.1149		2.74767		2.12508		0.924217
56.74	0.612267		0.270541		0.983269		0.53884		2.66399		2.12718		5.23568		4.11882		9.54357		9.62704		17.0696		16.7139		27.1352		26.3468		26.7019		26.3468		15.9956		16.7139		9.08843		9.62704		5.01858		4.11882		2.75607		2.12718		0.922478
56.84	0.612251		0.270816		0.987953		0.539386		2.66166		2.12928		5.25208		4.12274		9.56779		9.63525		17.0891		16.726		27.1547		26.3612		26.7097		26.3612		16.012		16.726		9.10484		9.63525		5.03498		4.12274		2.75373		2.12928		0.924049
56.94	0.610893		0.271092		0.985802		0.539931		2.66421		2.13137		5.25304		4.12664		9.56564		9.64344		17.0987		16.7381		27.1674		26.3755		26.7193		26.3755		16.0146		16.7381		9.1144		9.64344		5.03283		4.12664		2.7633		2.13137		0.917198
57.04	0.610893		0.271366		0.985802		0.540476		2.65951		2.13346		5.24603		4.13055		9.57735		9.65162		17.1018		16.7502		27.1799		26.3898		26.7341		26.3898		16.0216		16.7502		9.12222		9.65162		5.02972		4.13055		2.7633		2.13346		0.920311
57.14	0.607384		0.27164		0.985405		0.54102		2.65441		2.13555		5.26516		4.13444		9.58007		9.65978		17.1092		16.7623		27.1912		26.404		26.7345		26.404		16.029		16.7623		9.13042		9.65978		5.03243		4.13444		2.75979		2.13555		0.912895
57.24	0.607384		0.271914		0.985405		0.541562		2.66381		2.13763		5.26986		4.13833		9.58947		9.66793		17.1186		16.7743		27.2155		26.4182		26.7478		26.4182		16.0454		16.7743		9.13824		9.66793		5.03713		4.13833		2.75979		2.13763		0.917595
57.34	0.612068		0.272188		0.98307		0.542104		2.67631		2.13971		5.28626		4.14221		9.59885		9.67605		17.128		16.7863		27.2397		26.4324		26.7673		26.4324		16.0579		16.7863		9.15464		9.67605		5.04182		4.14221		2.77619		2.13971		0.922279
57.44	0.609917		0.272461		0.980919		0.542645		2.67104		2.14179		5.28881		4.14608		9.60372		9.68417		17.1281		16.7982		27.2571		26.4465		26.7847		26.4465		16.0675		16.7982		9.15249		9.68417		5.05138		4.14608		2.76934		2.14179		0.915428
57.54	0.624565		0.272733		0.980736		0.543186		2.66927		2.14386		5.28234		4.14995		9.61837		9.69226		17.1358		16.8102		27.267		26.4606		26.7946		26.4606		16.0704		16.8102		9.16323		9.69226		5.04961		4.14995		2.77306		2.14386		0.923058
57.64	0.629448		0.273005		0.980919		0.543725		2.66946		2.14593		5.29192		4.15381		9.63107		9.70035		17.1485		16.8221		27.2844		26.4746		26.812		26.4746		16.0948		16.8221		9.17983		9.70035		5.05529		4.15381		2.77795		2.14593		0.924827
57.74	0.629051		0.273277		0.980522		0.544263		2.67376		2.148		5.29153		4.15767		9.64239		9.70841		17.1598		16.834		27.3036		26.4886		26.8312		26.4886		16.1062		16.834		9.18725		9.70841		5.05489		4.15767		2.77755		2.148		0.919731
57.84	0.630623		0.273548		0.977394		0.544801		2.67533		2.15006		5.3017		4.16151		9.65177		9.71646		17.1809		16.8458		27.3215		26.5026		26.8445		26.5026		16.1155		16.8458		9.20054		9.71646		5.05647		4.16151		2.77601		2.15006		0.933022
57.94	0.625725		0.273819		0.974876		0.545338		2.67513		2.15212		5.30462		4.16536		9.64687		9.7245		17.1854		16.8577		27.3284		26.5165		26.8521		26.5165		16.1271		16.8577		9.21206		9.7245		5.05627		4.16536		2.77111		2.15212		0.932823
58.04	0.625938		0.274089		0.976616		0.545874		2.68237		2.15417		5.29934		4.16919		9.65099		9.73252		17.1949		16.8695		27.3473		26.5304		26.8601		26.5304		16.1343		16.8695		9.20678		9.73252		5.06741		4.16919		2.77053		2.15417		0.932243
58.14	0.627693		0.274359		0.971352		0.546409		2.67942		2.15623		5.30579		4.17302		9.65275		9.74052		17.2178		16.8813		27.3639		26.5442		26.8767		26.5442		16.1478		16.8813		9.20933		9.74052		5.06916		4.17302		2.784		2.15623		0.933998
58.24	0.642723		0.274629		0.974663		0.546943		2.68743		2.15827		5.31692		4.17684		9.66387		9.74851		17.2281		16.893		27.3719		26.558		26.8831		26.558		16.1589		16.893		9.22436		9.74851		5.07247		4.17684		2.78732		2.15827		0.945122
58.34	0.63903		0.274898		0.974083		0.547476		2.68685		2.16032		5.31164		4.18065		9.6719		9.75648		17.2354		16.9047		27.3909		26.5718		26.8872		26.5718		16.1818		16.9047		9.23159		9.75648		5.07189		4.18065		2.78674		2.16032		0.944542
58.44	0.63961		0.275166		0.97625		0.548009		2.69683		2.16236		5.3099		4.18446		9.67248		9.76444		17.2477		16.9164		27.404		26.5855		26.912		26.5855		16.1901		16.9164		9.23687		9.76444		5.08498		4.18446		2.78732		2.16236		0.945122
58.54	0.638039		0.275435		0.980904		0.548541		2.69056		2.1644		5.32005		4.18826		9.67793		9.77238		17.2469		16.9281		27.4188		26.5992		26.93		26.5992		16.1933		16.9281		9.24702		9.77238		5.08341		4.18826		2.78654		2.1644		0.936531
58.64	0.653664		0.275702		0.986397		0.549071		2.68977		2.16644		5.32084		4.19206		9.68262		9.78031		17.2594		16.9398		27.4375		26.6128		26.9425		26.6128		16.205		16.9398		9.25092		9.78031		5.08421		4.19206		2.79044		2.16644		0.940437
58.74	0.649361		0.27597		0.982094		0.549601		2.69486		2.16847		5.32435		4.19585		9.69474		9.78822		17.2746		16.9514		27.445		26.6264		26.9577		26.6264		16.2171		16.9514		9.25913		9.78822		5.0799		4.19585		2.78773		2.16847		0.937721
58.84	0.644096		0.276237		0.976036		0.550131		2.69662		2.1705		5.33782		4.19963		9.70431		9.79612		17.2834		16.963		27.4592		26.64		26.9626		26.64		16.2189		16.963		9.25777		9.79612		5.08166		4.19963		2.7965		2.1705		0.946495
58.94	0.65406		0.276503		0.978188		0.550659		2.69566		2.17252		5.33997		4.2034		9.70646		9.804		17.2981		16.9746		27.4731		26.6536		26.9695		26.6536		16.2405		16.9746		9.25523		9.804		5.09864		4.2034		2.79865		2.17252		0.948647
59.04	0.65934		0.276769		0.978767		0.551186		2.70795		2.17454		5.34055		4.20717		9.72346		9.81186		17.3112		16.9861		27.4948		26.6671		26.9943		26.6671		16.2575		16.9861		9.27222		9.81186		5.10862		4.20717		2.79923		2.17454		0.953926
59.14	0.661094		0.277035		0.984428		0.551713		2.72063		2.17656		5.34621		4.21094		9.73302		9.81971		17.3325		16.9976		27.5028		26.6805		27.0187		26.6805		16.2702		16.9976		9.27709		9.81971		5.11819		4.21094		2.80489		2.17656		0.961906
59.24	0.653664		0.277301		0.981697		0.552239		2.7179		2.17858		5.34037		4.21469		9.73261		9.82755		17.3399		17.0091		27.5196		26.694		27.023		26.694		16.2761		17.0091		9.28608		9.82755		5.12247		4.21469		2.80216		2.17858		0.952156
59.34	0.661278		0.277565		0.982292		0.552764		2.7138		2.18059		5.34798		4.21844		9.72619		9.83537		17.3451		17.0206		27.5389		26.7073		27.0243		26.7073		16.2798		17.0206		9.29449		9.83537		5.12307		4.21844		2.81448		2.18059		0.952751
59.44	0.65406		0.27783		0.978981		0.553288		2.70658		2.1826		5.34779		4.22218		9.7338		9.84318		17.3567		17.032		27.5395		26.7207		27.0328		26.7207		16.2913		17.032		9.29429		9.84318		5.13068		4.22218		2.80958		2.1826		0.952553
59.54	0.657768		0.278094		0.977989		0.553811		2.72201		2.18461		5.36321		4.22592		9.74923		9.85097		17.3635		17.0435		27.5627		26.734		27.0513		26.734		16.3028		17.0435		9.30502		9.85097		5.13439		4.22592		2.80627		2.18461		0.956261
59.64	0.661476		0.278358		0.981697		0.554334		2.73353		2.18661		5.36692		4.22965		9.75294		9.85874		17.3766		17.0549		27.5782		26.7473		27.0745		26.7473		16.3183		17.0549		9.30952		9.85874		5.14982		4.22965		2.81779		2.18661		0.959969
59.74	0.670067		0.278621		0.977776		0.554856		2.73119		2.18861		5.37551		4.23338		9.76543		9.8665		17.3844		17.0662		27.5836		26.7605		27.0948		26.7605		16.3191		17.0662		9.3103		9.8665		5.1506		4.23338		2.81545		2.18861		0.969353
59.84	0.670479		0.278884		0.986		0.555377		2.72532		2.1906		5.37434		4.23709		9.76896		9.87425		17.4074		17.0776		27.5942		26.7737		27.1101		26.7737		16.3304		17.0776		9.32084		9.87425		5.15412		4.23709		2.81428		2.1906		0.963478
59.94	0.665779		0.279146		0.986		0.555897		2.73002		2.1926		5.37904		4.24081		9.77207		9.88198		17.4192		17.0889		27.609		26.7869		27.1249		26.7869		16.3374		17.0889		9.31382		9.88198		5.15412		4.24081		2.826		2.1926		0.956459
60.04	0.659904		0.279408		0.981712		0.556416		2.72414		2.19458		5.38567		4.24451		9.7756		9.8897		17.4258		17.1002		27.6125		26.8		27.1167		26.8		16.3409		17.1002		9.31734		9.8897		5.15295		4.24451		2.82482		2.19458		0.955284
60.14	0.655815		0.27967		0.979942		0.556934		2.72787		2.19657		5.38549		4.24821		9.78634		9.8974		17.4483		17.1115		27.635		26.8131		27.1361		26.8131		16.3517		17.1115		9.32729		9.8974		5.17071		4.24821		2.82775		2.19657		0.958214
60.24	0.668709		0.279931		0.976418		0.557452		2.72593		2.19855		5.39368		4.2519		9.78751		9.90509		17.4565		17.1227		27.651		26.8262		27.1443		26.8262		16.3724		17.1227		9.32847		9.90509		5.18439		4.2519		2.82893		2.19855		0.959389
60.34	0.664589		0.280192		0.969978		0.557969		2.73353		2.20053		5.39426		4.25559		9.79981		9.91276		17.4696		17.1339		27.6524		26.8392		27.1527		26.8392		16.3847		17.1339		9.33686		9.91276		5.18186		4.25559		2.83652		2.20053		0.964668
60.44	0.656807		0.280452		0.972328		0.558485		2.73588		2.20251		5.39973		4.25927		9.80686		9.92042		17.4797		17.1451		27.6633		26.8522		27.1745		26.8522		16.387		17.1451		9.35093		9.92042		5.17951		4.25927		2.83186		2.20251		0.962318
60.54	0.665382		0.280712		0.977791		0.559		2.74134		2.20448		5.39817		4.26294		9.81934		9.92806		17.4969		17.1563		27.6836		26.8652		27.1917		26.8652		16.4003		17.1563		9.35639		9.92806		5.18497		4.26294		2.83732		2.20448		0.967781
60.64	0.665977		0.280972		0.973686		0.559514		2.75365		2.20645		5.41048		4.26661		9.82775		9.93569		17.5061		17.1674		27.6912		26.8781		27.1954		26.8781		16.4126		17.1674		9.36401		9.93569		5.19729		4.26661		2.84261		2.20645		0.968376
60.74	0.663628		0.281231		0.964317		0.560028		2.75912		2.20842		5.40502		4.27027		9.83712		9.9433		17.5069		17.1786		27.7014		26.891		27.2056		26.891		16.4298		17.1786		9.36245		9.9433		5.19494		4.27027		2.83556		2.20842		0.961327
60.84	0.677299		0.28149		0.96627		0.560541		2.75637		2.21038		5.41009		4.27393		9.85079		9.9509		17.5283		17.1897		27.7112		26.9038		27.2193		26.9038		16.4435		17.1897		9.37612		9.9509		5.19689		4.27393		2.83282		2.21038		0.967979
60.94	0.679634		0.281748		0.978004		0.561053		2.75639		2.21234		5.42884		4.27757		9.86094		9.95849		17.5471		17.2007		27.7268		26.9166		27.238		26.9166		16.4583		17.2007		9.38786		9.95849		5.21174		4.27757		2.83283		2.21234		0.975014
61.04	0.678276		0.282006		0.971153		0.561564		2.75423		2.2143		5.42669		4.28122		9.86349		9.96606		17.5402		17.2118		27.7395		26.9294		27.2406		26.9294		16.4679		17.2118		9.381		9.96606		5.20959		4.28122		2.8424		2.2143		0.972862
61.14	0.679054		0.282263		0.98365		0.562074		2.76362		2.21625		5.42277		4.28485		9.86897		9.97362		17.5418		17.2228		27.752		26.9422		27.2515		26.9422		16.4765		17.2228		9.3935		9.97362		5.21037		4.28485		2.84318		2.21625		0.97364
61.24	0.69001		0.282521		0.986		0.562584		2.76127		2.21821		5.42982		4.28848		9.87833		9.98116		17.5559		17.2338		27.7739		26.9549		27.2585		26.9549		16.4757		17.2338		9.39585		9.98116		5.21272		4.28848		2.85023		2.21821		0.971291
61.34	0.683159		0.282777		0.983849		0.563093		2.75912		2.22015		5.43548		4.29211		9.87618		9.98869		17.5615		17.2448		27.7748		26.9675		27.2759		26.9675		16.4806		17.2448		9.39681		9.98869		5.22228		4.29211		2.84649		2.22015		0.959007
61.44	0.685112		0.283034		0.981102		0.563601		2.76888		2.2221		5.43273		4.29573		9.89767		9.9962		17.5721		17.2557		27.7893		26.9802		27.2896		26.9802		16.5021		17.2557		9.40347		9.9962		5.22424		4.29573		2.85003		2.2221		0.956261
61.54	0.685295		0.28329		0.975853		0.564108		2.77377		2.22404		5.44231		4.29934		9.90255		10.0037		17.584		17.2667		27.8059		26.9928		27.3023		26.9928		16.5187		17.2667		9.40835		10.0037		5.22912		4.29934		2.86193		2.22404		0.961143
61.64	0.696632		0.283545		0.989509		0.564614		2.79212		2.22598		5.45365		4.30294		9.91621		10.0112		17.5985		17.2776		27.829		27.0054		27.3159		27.0054		16.5331		17.2776		9.43452		10.0112		5.23576		4.30294		2.86387		2.22598		0.967781
61.74	0.691948		0.2838		0.984825		0.56512		2.78274		2.22791		5.44427		4.30654		9.91232		10.0187		17.6008		17.2885		27.8391		27.0179		27.312		27.0179		16.5237		17.2885		9.42983		10.0187		5.23888		4.30654		2.85217		2.22791		0.958397
61.84	0.697243		0.284055		0.980721		0.565625		2.78413		2.22984		5.45658		4.31014		9.92463		10.0261		17.6022		17.2993		27.8467		27.0304		27.3212		27.0304		16.529		17.2993		9.43903		10.0261		5.23948		4.31014		2.85276		2.22984		0.951973
61.94	0.698982		0.28431		0.987953		0.566129		2.78745		2.23177		5.46302		4.31373		9.93888		10.0336		17.6203		17.3102		27.8657		27.0429		27.3425		27.0429		16.5433		17.3102		9.44859		10.0336		5.24592		4.31373		2.86701		2.23177		0.966225
62.04	0.690956		0.284564		0.981514		0.566632		2.78645		2.2337		5.45499		4.31731		9.94727		10.041		17.6201		17.321		27.8702		27.0553		27.347		27.0553		16.5517		17.321		9.44056		10.041		5.24961		4.31731		2.86369		2.2337		0.959785
62.14	0.682961		0.284817		0.975838		0.567134		2.77845		2.23562		5.45481		4.32088		9.94318		10.0484		17.6207		17.3318		27.8926		27.0677		27.3577		27.0677		16.5507		17.3318		9.44428		10.0484		5.24162		4.32088		2.86271		2.23562		0.954109
62.24	0.684135		0.28507		0.972313		0.567636		2.77962		2.23754		5.45599		4.32445		9.94747		10.0558		17.6367		17.3425		27.8985		27.0801		27.3659		27.0801		16.5597		17.3425		9.45327		10.0558		5.24279		4.32445		2.87249		2.23754		0.955284
62.34	0.694878		0.285323		0.976036		0.568137		2.77554		2.23946		5.46362		4.32802		9.95351		10.0632		17.6358		17.3533		27.9045		27.0924		27.3775		27.0924		16.5704		17.3533		9.46401		10.0632		5.24651		4.32802		2.86681		2.23946		0.954308
62.44	0.698982		0.285576		0.980141		0.568637		2.78275		2.24137		5.46302		4.33158		9.97013		10.0706		17.6516		17.364		27.9235		27.1047		27.3894		27.1047		16.5823		17.364		9.46812		10.0706		5.24592		4.33158		2.87092		2.24137		0.958412
62.54	0.699577		0.285828		0.979149		0.569137		2.78646		2.24328		5.46673		4.33513		9.98086		10.0779		17.6701		17.3747		27.928		27.117		27.4017		27.117		16.5931		17.3747		9.47494		10.0779		5.24963		4.33513		2.86993		2.24328		0.969139
62.64	0.70269		0.286079		0.979942		0.569635		2.79348		2.24519		5.47375		4.33867		9.98165		10.0853		17.6709		17.3854		27.935		27.1292		27.4048		27.1292		16.5978		17.3854		9.47964		10.0853		5.26134		4.33867		2.86291		2.24519		0.96212
62.74	0.701515		0.286331		0.975655		0.570133		2.78529		2.24709		5.47337		4.34221		9.98908		10.0926		17.6784		17.396		27.9463		27.1414		27.4232		27.1414		16.6044		17.396		9.47846		10.0926		5.26017		4.34221		2.86173		2.24709		0.960945
62.84	0.692131		0.286582		0.977989		0.57063		2.7806		2.249		5.46868		4.34575		9.98751		10.0999		17.6885		17.4066		27.9502		27.1536		27.4255		27.1536		16.6114		17.4066		9.4855		10.0999		5.25549		4.34575		2.86486		2.249		0.956261
62.94	0.692345		0.286832		0.985222		0.571127		2.79955		2.25089		5.47591		4.34927		10.0065		10.1072		17.6957		17.4172		27.9723		27.1657		27.4452		27.1657		16.6265		17.4172		9.49273		10.1072		5.27444		4.34927		2.87209		2.25089		0.960381
63.04	0.708549		0.287082		0.985008		0.571622		2.80404		2.25279		5.48901		4.3528		10.0141		10.1145		17.7119		17.4278		27.9846		27.1778		27.4497		27.1778		16.631		17.4278		9.50503		10.1145		5.27892		4.3528		2.87658		2.25279		0.960167
63.14	0.702674		0.287332		0.976814		0.572117		2.80286		2.25468		5.49094		4.35631		10.0176		10.1218		17.7139		17.4384		27.9905		27.1899		27.4681		27.1899		16.6415		17.4384		9.51557		10.1218		5.27775		4.35631		2.88712		2.25468		0.958992
63.24	0.692146		0.287581		0.970192		0.572611		2.80717		2.25657		5.48273		4.35982		10.0336		10.1291		17.7151		17.4489		27.9995		27.2019		27.4732		27.2019		16.638		17.4489		9.51987		10.1291		5.28205		4.35982		2.87891		2.25657		0.955482
63.34	0.690788		0.28783		0.97506		0.573104		2.80422		2.25846		5.48919		4.36333		10.044		10.1363		17.7215		17.4594		28.0176		27.2139		27.4702		27.2139		16.6476		17.4594		9.52163		10.1363		5.28381		4.36333		2.87365		2.25846		0.952538
63.44	0.684715		0.288079		0.973686		0.573597		2.80755		2.26034		5.48782		4.36683		10.0457		10.1435		17.7154		17.4699		28.0233		27.2259		27.4884		27.2259		16.6579		17.4699		9.52886		10.1435		5.28243		4.36683		2.884		2.26034		0.955864
63.54	0.680214		0.288327		0.980904		0.574088		2.80463		2.26222		5.49113		4.37032		10.0576		10.1508		17.7227		17.4804		28.043		27.2378		27.5003		27.2378		16.6659		17.4804		9.53217		10.1508		5.29435		4.37032		2.88108		2.26222		0.956062
63.64	0.679451		0.288575		0.972328		0.574579		2.80619		2.2641		5.49427		4.37381		10.0592		10.158		17.7219		17.4908		28.0446		27.2497		27.5019		27.2497		16.673		17.4908		9.54234		10.158		5.29279		4.37381		2.87482		2.2641		0.951393
63.74	0.67849		0.288822		0.97448		0.575069		2.80834		2.26597		5.49642		4.37729		10.0543		10.1652		17.7358		17.5013		28.0592		27.2616		27.5165		27.2616		16.6822		17.5013		9.5523		10.1652		5.30276		4.37729		2.88479		2.26597		0.948845
63.84	0.678474		0.289069		0.976051		0.575559		2.82005		2.26784		5.50581		4.38076		10.0676		10.1724		17.7452		17.5117		28.0756		27.2734		27.5329		27.2734		16.6946		17.5117		9.5687		10.1724		5.30744		4.38076		2.88947		2.26784		0.94883
63.94	0.67495		0.289316		0.972527		0.576048		2.8142		2.26971		5.514		4.38423		10.0719		10.1795		17.7533		17.522		28.0963		27.2852		27.5341		27.2852		16.7075		17.522		9.56518		10.1795		5.30862		4.38423		2.89065		2.26971		0.942986
64.04	0.66851		0.289562		0.968407		0.576536		2.81167		2.27157		5.51458		4.3877		10.0795		10.1867		17.7688		17.5324		28.1164		27.297		27.5394		27.297		16.7159		17.5324		9.57827		10.1867		5.32092		4.3877		2.90295		2.27157		0.951378
64.14	0.666359		0.289808		0.959237		0.577023		2.81263		2.27344		5.52415		4.39116		10.0899		10.1938		17.7791		17.5427		28.1229		27.3088		27.5443		27.3088		16.7138		17.5427		9.58784		10.1938		5.31876		4.39116		2.8961		2.27344		0.949227
64.24	0.678658		0.290054		0.964516		0.577509		2.82023		2.2753		5.53254		4.39461		10.0904		10.201		17.7883		17.553		28.1266		27.3205		27.548		27.3205		16.7261		17.553		9.58842		10.201		5.31934		4.39461		2.89747		2.2753		0.945107
64.34	0.685112		0.290299		0.96627		0.577995		2.81966		2.27715		5.53429		4.39805		10.1133		10.2081		17.7932		17.5633		28.1448		27.3322		27.5591		27.3322		16.7403		17.5633		9.59957		10.2081		5.33361		4.39805		2.90392		2.27715		0.953148
64.44	0.680244		0.290544		0.971535		0.57848		2.81791		2.27901		5.53724		4.4015		10.1186		10.2152		17.7961		17.5736		28.1625		27.3438		27.5769		27.3438		16.7503		17.5736		9.59312		10.2152		5.33186		4.4015		2.91077		2.27901		0.946693
64.54	0.678474		0.290788		0.967445		0.578964		2.81773		2.28086		5.54798		4.40493		10.1246		10.2223		17.799		17.5838		28.1772		27.3554		27.5915		27.3554		16.7603		17.5838		9.60777		10.2223		5.3465		4.40493		2.909		2.28086		0.957436
64.64	0.678276		0.291032		0.967247		0.579448		2.81283		2.2827		5.54467		4.40836		10.1291		10.2293		17.8184		17.5941		28.1848		27.367		27.6062		27.367		16.7609		17.5941		9.60757		10.2293		5.34631		4.40836		2.90881		2.2827		0.957237
64.74	0.672798		0.291276		0.961769		0.57993		2.81205		2.28455		5.55091		4.41178		10.1314		10.2364		17.8246		17.6043		28.1989		27.3786		27.6062		27.3786		16.7718		17.6043		9.6099		10.2364		5.34553		4.41178		2.90803		2.28455		0.951759
64.84	0.668312		0.291519		0.95417		0.580412		2.8177		2.28639		5.56126		4.4152		10.1387		10.2435		17.8279		17.6144		28.2061		27.3901		27.6204		27.3901		16.779		17.6144		9.61713		10.2435		5.35978		4.4152		2.91056		2.28639		0.947273
64.94	0.680428		0.291762		0.965492		0.580894		2.8267		2.28823		5.57728		4.41861		10.1516		10.2505		17.844		17.6246		28.2182		27.4016		27.6294		27.4016		16.7786		17.6246		9.62144		10.2505		5.35938		4.41861		2.91486		2.28823		0.948463
65.04	0.684334		0.292005		0.969398		0.581374		2.8306		2.29006		5.58118		4.42202		10.1586		10.2575		17.8526		17.6347		28.2291		27.413		27.6404		27.413		16.7943		17.6347		9.63316		10.2575		5.35627		4.42202		2.92658		2.29006		0.94767
65.14	0.67846		0.292247		0.968224		0.581854		2.82632		2.2919		5.57531		4.42542		10.1692		10.2645		17.8584		17.6449		28.2405		27.4245		27.6587		27.4245		16.8009		17.6449		9.6437		10.2645		5.36291		4.42542		2.92541		2.2919		0.958214
65.24	0.674171		0.292489		0.966255		0.582333		2.83607		2.29373		5.57883		4.42882		10.175		10.2715		17.869		17.655		28.2549		27.4359		27.6732		27.4359		16.8153		17.655		9.64643		10.2715		5.36253		4.42882		2.92814		2.29373		0.960945
65.34	0.689995		0.29273		0.971153		0.582811		2.84017		2.29555		5.58294		4.43221		10.1838		10.2785		17.8848		17.665		28.2668		27.4473		27.6804		27.4473		16.8195		17.665		9.66695		10.2785		5.36193		4.43221		2.93926		2.29555		0.96035
65.44	0.681023		0.292972		0.962181		0.583289		2.84212		2.29738		5.5888		4.43559		10.1858		10.2855		17.8938		17.6751		28.2696		27.4586		27.6792		27.4586		16.8214		17.6751		9.65639		10.2855		5.36779		4.43559		2.92638		2.29738		0.955284
65.54	0.67437		0.293212		0.955528		0.583766		2.84017		2.2992		5.58373		4.43897		10.1924		10.2924		17.8934		17.6851		28.2707		27.4699		27.6851		27.4699		16.8312		17.6851		9.65444		10.2924		5.36584		4.43897		2.92443		2.2992		0.953331
65.64	0.675926		0.293453		0.957085		0.584242		2.84875		2.30102		5.59231		4.44235		10.1846		10.2994		17.8981		17.6951		28.284		27.4812		27.6952		27.4812		16.8327		17.6951		9.66772		10.2994		5.36269		4.44235		2.92599		2.30102		0.951775
65.74	0.672997		0.293693		0.958855		0.584718		2.8435		2.30283		5.60189		4.44571		10.1871		10.3063		17.9116		17.7051		28.2936		27.4924		27.7118		27.4924		16.854		17.7051		9.6726		10.3063		5.36996		4.44571		2.93636		2.30283		0.948845
65.84	0.681206		0.293932		0.957664		0.585192		2.84701		2.30465		5.6007		4.44908		10.1992		10.3132		17.9182		17.7151		28.3088		27.5037		27.7271		27.5037		16.8575		17.7151		9.66909		10.3132		5.37579		4.44908		2.93047		2.30465		0.952354
65.94	0.683372		0.294172		0.948112		0.585666		2.85229		2.30646		5.60287		4.45243		10.2068		10.3202		17.9282		17.725		28.3211		27.5148		27.7324		27.5148		16.8667		17.725		9.67828		10.3202		5.36623		4.45243		2.92873		2.30646		0.96154
66.04	0.682961		0.294411		0.949287		0.586139		2.85188		2.30826		5.61497		4.45578		10.2158		10.3271		17.941		17.7349		28.3301		27.526		27.7484		27.526		16.8788		17.7349		9.68256		10.3271		5.38224		4.45578		2.93302		2.30826		0.961128
66.14	0.681206		0.294649		0.942833		0.586612		2.8431		2.31007		5.6101		4.45913		10.2219		10.3339		17.9424		17.7449		28.3448		27.5371		27.7661		27.5371		16.8888		17.7449		9.68862		10.3339		5.38049		4.45913		2.93127		2.31007		0.952355
66.24	0.679634		0.294887		0.95768		0.587084		2.85795		2.31187		5.62025		4.46247		10.2336		10.3408		17.9526		17.7547		28.3432		27.5482		27.7724		27.5482		16.8919		17.7547		9.70347		10.3408		5.38361		4.46247		2.943		2.31187		0.955482
66.34	0.677299		0.295125		0.962364		0.587555		2.85952		2.31367		5.62493		4.4658		10.2289		10.3477		17.9619		17.7646		28.3557		27.5593		27.7818		27.5593		16.8997		17.7646		9.71987		10.3477		5.3883		4.4658		2.94299		2.31367		0.955467
66.44	0.675346		0.295363		0.963524		0.588025		2.86068		2.31546		5.63079		4.46913		10.2277		10.3545		17.9678		17.7744		28.3655		27.5703		27.7915		27.5703		16.9025		17.7744		9.71481		10.3545		5.39416		4.46913		2.94415		2.31546		0.946495
66.54	0.686089		0.2956		0.955528		0.588495		2.8597		2.31725		5.63683		4.47246		10.2385		10.3613		17.9668		17.7843		28.384		27.5814		27.7984		27.5814		16.9015		17.7843		9.71694		10.3613		5.39318		4.47246		2.93615		2.31725		0.950218
66.64	0.68473		0.295837		0.957283		0.588964		2.86848		2.31905		5.64329		4.47578		10.2473		10.3682		17.9803		17.7941		28.3928		27.5923		27.8087		27.5923		16.9197		17.7941		9.714		10.3682		5.40665		4.47578		2.9379		2.31904		0.947273
66.74	0.686089		0.296073		0.955528		0.589432		2.8597		2.32083		5.64153		4.47909		10.2432		10.375		17.9832		17.8038		28.3918		27.6033		27.8218		27.6033		16.9249		17.8038		9.71694		10.375		5.4049		4.47909		2.94787		2.32083		0.957237
66.84	0.683342		0.296309		0.957481		0.5899		2.86166		2.32262		5.6513		4.4824		10.2522		10.3818		17.9922		17.8136		28.4055		27.6142		27.8238		27.6142		16.9347		17.8136		9.71889		10.3818		5.40685		4.4824		2.94982		2.32262		0.954491
66.94	0.672615		0.296545		0.958473		0.590367		2.87437		2.3244		5.66712		4.4857		10.2641		10.3886		18.0041		17.8233		28.4143		27.6251		27.8474		27.6251		16.9388		17.8233		9.73081		10.3886		5.41096		4.4857		2.94923		2.3244		0.951576
67.04	0.682961		0.29678		0.956306		0.590833		2.88001		2.32618		5.66965		4.489		10.2736		10.3953		18.0137		17.8331		28.4239		27.636		27.853		27.636		16.953		17.8331		9.73335		10.3953		5.41349		4.489		2.94474		2.32618		0.954109
67.14	0.686089		0.297015		0.959435		0.591298		2.88314		2.32795		5.67278		4.49229		10.2697		10.4021		18.0215		17.8428		28.4465		27.6468		27.8609		27.6468		16.9562		17.8428		9.74819		10.4021		5.42443		4.49229		2.94787		2.32795		0.968956
67.24	0.68824		0.29725		0.956886		0.591763		2.88059		2.32973		5.67805		4.49557		10.2797		10.4088		18.0315		17.8524		28.4557		27.6576		27.863		27.6576		16.9614		17.8524		9.75034		10.4088		5.42347		4.49557		2.95472		2.32973		0.971107
67.34	0.69117		0.297484		0.952797		0.592227		2.88822		2.3315		5.67396		4.49885		10.2912		10.4156		18.0344		17.8621		28.4594		27.6684		27.8777		27.6684		16.9691		17.8621		9.76109		10.4156		5.4217		4.49885		2.95295		2.3315		0.978737
67.44	0.690193		0.297718		0.95182		0.59269		2.88413		2.33326		5.68159		4.50213		10.2934		10.4223		18.0404		17.8717		28.4702		27.6791		27.8845		27.6791		16.9759		17.8717		9.76011		10.4223		5.42072		4.50213		2.95197		2.33326		0.973061
67.54	0.690971		0.297952		0.952599		0.593153		2.88802		2.33503		5.67767		4.5054		10.3012		10.429		18.042		17.8813		28.4788		27.6899		27.8939		27.6899		16.9884		17.8813		9.77261		10.429		5.43322		4.5054		2.96447		2.33503		0.973839
67.64	0.690194		0.298185		0.947121		0.593615		2.88725		2.33679		5.6847		4.50866		10.3051		10.4357		18.053		17.8909		28.4897		27.7006		27.8962		27.7006		16.9993		17.8909		9.77183		10.4357		5.42774		4.50866		2.96369		2.33679		0.973061
67.74	0.688835		0.298418		0.941856		0.594076		2.889		2.33855		5.69817		4.51192		10.3147		10.4424		18.0547		17.9005		28.4961		27.7112		27.9097		27.7112		17.0011		17.9005		9.77358		10.4424		5.42718		4.51192		2.96545		2.33855		0.981834
67.84	0.686867		0.298651		0.956306		0.594537		2.89173		2.34031		5.70872		4.51518		10.3143		10.4491		18.0621		17.9101		28.5059		27.7219		27.9202		27.7219		17.0085		17.9101		9.77943		10.4491		5.44395		4.51518		2.96348		2.34031		0.977547
67.94	0.70269		0.298883		0.957298		0.594997		2.90285		2.34206		5.70812		4.51843		10.3254		10.4557		18.0733		17.9196		28.5131		27.7325		27.9314		27.7325		17.0196		17.9196		9.78823		10.4557		5.44103		4.51843		2.96838		2.34206		0.989464
68.04	0.701515		0.299115		0.951424		0.595456		2.89466		2.34381		5.71165		4.52167		10.332		10.4624		18.0799		17.9291		28.5166		27.743		27.9427		27.743		17.0263		17.9291		9.79877		10.4624		5.44767		4.52167		2.96409		2.34381		0.988289
68.14	0.699165		0.299346		0.953773		0.595914		2.89701		2.34556		5.714		4.52491		10.3414		10.469		18.094		17.9386		28.5307		27.7536		27.9568		27.7536		17.0404		17.9386		9.80112		10.469		5.45002		4.52491		2.96174		2.34556		0.987526
68.24	0.692726		0.299577		0.954353		0.596372		2.9054		2.34731		5.71146		4.52814		10.335		10.4756		18.1063		17.9481		28.5391		27.7641		27.9652		27.7641		17.0409		17.9481		9.80952		10.4756		5.4506		4.52814		2.97404		2.34731		0.995125
68.34	0.693123		0.299808		0.95005		0.596829		2.91282		2.34905		5.71888		4.53137		10.3432		10.4822		18.1145		17.9576		28.5395		27.7746		27.9773		27.7746		17.0491		17.9576		9.8068		10.4822		5.451		4.53137		2.97443		2.34905		0.995521
68.44	0.693703		0.300039		0.943611		0.597285		2.90638		2.35079		5.72727		4.53459		10.3555		10.4888		18.1268		17.967		28.5471		27.7851		27.9779		27.7851		17.0567		17.967		9.80268		10.4888		5.45158		4.53459		2.98673		2.35079		0.999214
68.54	0.691353		0.300269		0.945961		0.597741		2.90873		2.35253		5.72962		4.53781		10.3609		10.4954		18.1369		17.9764		28.5502		27.7955		27.9997		27.7955		17.0599		17.9764		9.81675		10.4954		5.45393		4.53781		2.98438		2.35253		0.994545
68.64	0.687264		0.300499		0.948891		0.598196		2.91636		2.35426		5.74427		4.54102		10.3686		10.502		18.1399		17.9858		28.5649		27.8059		28.0058		27.8059		17.0745		17.9858		9.82749		10.502		5.46858		4.54102		2.98811		2.35426		0.997475
68.74	0.689018		0.300728		0.947533		0.598651		2.92513		2.356		5.74603		4.54423		10.382		10.5086		18.1486		17.9952		28.5745		27.8163		28.0122		27.8163		17.081		17.9952		9.82925		10.5086		5.47033		4.54423		2.98986		2.356		1.01095
68.84	0.689018		0.300957		0.942833		0.599104		2.92513		2.35773		5.74914		4.54743		10.3867		10.5151		18.1494		18.0046		28.5831		27.8267		28.0239		27.8267		17.0997		18.0046		9.83626		10.5151		5.47033		4.54743		2.98675		2.35773		1.01095
68.94	0.682198		0.301186		0.939125		0.599557		2.92143		2.35945		5.73841		4.55063		10.3783		10.5217		18.1574		18.0139		28.5825		27.837		28.0249		27.837		17.0991		18.0139		9.82554		10.5217		5.46662		4.55063		2.97834		2.35945		1.00413
69.04	0.680031		0.301414		0.941658		0.60001		2.93098		2.36118		5.74094		4.55382		10.3926		10.5282		18.1678		18.0232		28.5967		27.8473		28.0345		27.8473		17.1111		18.0232		9.83277		10.5282		5.46915		4.55382		2.99259		2.36118		1.00196
69.14	0.677284		0.301643		0.943611		0.600461		2.92591		2.3629		5.75462		4.557		10.3945		10.5347		18.1815		18.0325		28.6057		27.8576		28.0443		27.8576		17.1231		18.0325		9.83002		10.5347		5.47892		4.557		2.99454		2.3629		1.01093
69.24	0.66851		0.30187		0.949669		0.600912		2.92886		2.36462		5.75286		4.56019		10.3959		10.5412		18.1914		18.0418		28.6047		27.8678		28.0542		27.8678		17.1144		18.0418		9.83999		10.5412		5.47717		4.56019		2.9959		2.36462		1.00216
69.34	0.665582		0.302098		0.94204		0.601363		2.92123		2.36633		5.75463		4.56336		10.3946		10.5477		18.1963		18.0511		28.6135		27.878		28.0591		27.878		17.1114		18.0511		9.83706		10.5477		5.46954		4.56336		2.98595		2.36633		0.99923
69.44	0.679252		0.302325		0.940879		0.601812		2.92708		2.36805		5.75579		4.56653		10.3957		10.5542		18.2139		18.0603		28.6358		27.8882		28.0767		27.8882		17.129		18.0603		9.83822		10.5542		5.46838		4.56653		2.99181		2.36805		1.00509
69.54	0.677498		0.302551		0.939125		0.602261		2.92533		2.36976		5.74934		4.5697		10.4018		10.5607		18.2168		18.0695		28.6293		27.8984		28.0945		27.8984		17.1351		18.0695		9.83726		10.5607		5.46662		4.5697		3.00178		2.36976		1.01115
69.64	0.680427		0.302778		0.942055		0.602709		2.92826		2.37147		5.75697		4.57286		10.4164		10.5671		18.2268		18.0787		28.6354		27.9085		28.0927		27.9085		17.1497		18.0787		9.85191		10.5671		5.47425		4.57286		3.00001		2.37147		1.00938
69.74	0.678474		0.303004		0.95182		0.603157		2.92161		2.37317		5.75501		4.57601		10.4145		10.5736		18.2248		18.0879		28.6381		27.9187		28.0954		27.9187		17.1478		18.0879		9.85856		10.5736		5.49104		4.57601		2.99104		2.37317		1.0004
69.84	0.681007		0.30323		0.954353		0.603604		2.92884		2.37488		5.75443		4.57917		10.424		10.58		18.2305		18.0971		28.6524		27.9287		28.1058		27.9287		17.1581		18.0971		9.8642		10.58		5.49357		4.57917		3.00138		2.37488		1.01466
69.94	0.679253		0.303455		0.952598		0.60405		2.92709		2.37658		5.74798		4.58231		10.4231		10.5865		18.2334		18.1062		28.6584		27.9388		28.1126		27.9388		17.1681		18.1062		9.86245		10.5865		5.48711		4.58231		2.99963		2.37658		1.00979
70.04	0.677696		0.30368		0.965874		0.604496		2.92864		2.37827		5.75735		4.58545		10.4246		10.5929		18.2545		18.1154		28.6764		27.9488		28.1173		27.9488		17.1649		18.1154		9.87572		10.5929		5.48165		4.58545		2.99807		2.37827		1.00665
70.14	0.67652		0.303905		0.969398		0.604941		2.93687		2.37997		5.76087		4.58859		10.4399		10.5993		18.258		18.1245		28.687		27.9588		28.1325		27.9588		17.1732		18.1245		9.88706		10.5993		5.48518		4.58859		2.99689		2.37997		1.01017
70.24	0.670464		0.304129		0.971153		0.605385		2.92611		2.38166		5.76653		4.59172		10.4385		10.6057		18.2637		18.1336		28.6887		27.9688		28.1343		27.9688		17.1749		18.1336		9.881		10.6057		5.47912		4.59172		2.99084		2.38166		1.01192
70.34	0.669488		0.304353		0.967064		0.605829		2.92513		2.38335		5.76086		4.59484		10.4328		10.612		18.2705		18.1426		28.683		27.9788		28.145		27.9788		17.1739		18.1426		9.88705		10.612		5.48595		4.59484		3.00158		2.38335		1.00314
70.44	0.679435		0.304577		0.965294		0.606272		2.92336		2.38504		5.76849		4.59796		10.4475		10.6184		18.2735		18.1517		28.6907		27.9887		28.1597		27.9887		17.1886		18.1517		9.88296		10.6184		5.48888		4.59796		3.00451		2.38504		1.00918
70.54	0.668709		0.304801		0.961586		0.606714		2.92435		2.38672		5.77259		4.60108		10.4516		10.6248		18.2815		18.1607		28.6917		27.9986		28.1638		27.9986		17.1896		18.1607		9.88706		10.6248		5.48518		4.60108		2.9961		2.38672		0.998451
70.64	0.668511		0.305024		0.968407		0.607156		2.92416		2.38841		5.76769		4.60419		10.4467		10.6311		18.286		18.1698		28.6985		28.0085		28.1753		28.0085		17.1995		18.1698		9.88375		10.6311		5.48187		4.60419		2.98888		2.38841		0.998253
70.74	0.672218		0.305246		0.965096		0.607597		2.92475		2.39009		5.76438		4.60729		10.4551		10.6375		18.285		18.1788		28.7022		28.0183		28.1821		28.0183		17.2126		18.1788		9.89448		10.6375		5.48399		4.60729		3.0004		2.39009		1.01057
70.84	0.673989		0.305469		0.966866		0.608037		2.92182		2.39176		5.76304		4.61039		10.4569		10.6438		18.2985		18.1877		28.7188		28.0281		28.1769		28.0281		17.2097		18.1877		9.89155		10.6438		5.49046		4.61039		2.99906		2.39176		1.00764
70.94	0.676918		0.305691		0.980721		0.608477		2.93568		2.39344		5.7761		4.61349		10.4629		10.6501		18.3076		18.1967		28.7178		28.0379		28.1946		28.0379		17.2275		18.1967		9.90229		10.6501		5.5051		4.61349		3.01212		2.39344		1.01368
71.04	0.669289		0.305913		0.977791		0.608916		2.92805		2.39511		5.77317		4.61658		10.4647		10.6564		18.3094		18.2056		28.7344		28.0477		28.1995		28.0477		17.2245		18.2056		9.90717		10.6564		5.49747		4.61658		3.00919		2.39511		1.00605
71.14	0.668313		0.306134		0.972115		0.609354		2.92005		2.39678		5.78001		4.61967		10.4707		10.6627		18.3201		18.2146		28.7287		28.0575		28.2103		28.0575		17.2353		18.2146		9.9062		10.6627		5.4965		4.61967		3.00352		2.39678		1.00587
71.24	0.658943		0.306355		0.959633		0.609792		2.91459		2.39845		5.78236		4.62275		10.4684		10.669		18.3303		18.2235		28.7327		28.0672		28.2173		28.0672		17.2454		18.2235		9.91557		10.669		5.49885		4.62275		2.99885		2.39845		1.0004
71.34	0.660699		0.306576		0.961387		0.610229		2.92886		2.40011		5.7716		4.62582		10.4748		10.6752		18.3485		18.2324		28.7375		28.0769		28.2292		28.0769		17.2472		18.2324		9.91811		10.6752		5.48888		4.62582		3.0053		2.40011		1.00216
71.44	0.664008		0.306796		0.969398		0.610666		2.93607		2.40177		5.77259		4.62889		10.4906		10.6815		18.3713		18.2412		28.7573		28.0865		28.2419		28.0865		17.27		18.2412		9.92612		10.6815		5.50001		4.62889		3.02033		2.40177		1.00315
71.54	0.665581		0.307017		0.96627		0.611102		2.94076		2.40343		5.76946		4.63196		10.4922		10.6877		18.3799		18.2501		28.7541		28.0962		28.2505		28.0962		17.2794		18.2501		9.9277		10.6877		5.50628		4.63196		3.00549		2.40343		1.00704
71.64	0.668708		0.307236		0.969398		0.611537		2.94389		2.40509		5.7804		4.63502		10.5141		10.694		18.383		18.2589		28.7651		28.1058		28.2615		28.1058		17.2943		18.2589		9.94486		10.694		5.51643		4.63502		3.00861		2.40509		1.01017
71.74	0.666557		0.307456		0.971947		0.611971		2.94173		2.40674		5.77514		4.63808		10.5197		10.7002		18.3887		18.2677		28.77		28.1154		28.2757		28.1154		17.289		18.2677		9.93569		10.7002		5.50957		4.63808		3.01818		2.40674		1.01974
71.84	0.666558		0.307675		0.967247		0.612405		2.94173		2.40839		5.77044		4.64113		10.5315		10.7064		18.4004		18.2765		28.7747		28.125		28.271		28.125		17.2921		18.2765		9.94351		10.7064		5.50256		4.64113		3.01818		2.40839		1.01974
71.94	0.670264		0.307894		0.966255		0.612838		2.95716		2.41004		5.76945		4.64418		10.5352		10.7126		18.4119		18.2853		28.7831		28.1345		28.2864		28.1345		17.3075		18.2853		9.95893		10.7126		5.50626		4.64418		3.02189		2.41004		1.02344
72.04	0.664406		0.308113		0.953377		0.613271		2.9466		2.41169		5.75346		4.64722		10.5293		10.7188		18.4131		18.2941		28.7842		28.144		28.2837		28.144		17.3017		18.2941		9.95307		10.7188		5.5004		4.64722		3.01603		2.41169		1.0254
72.14	0.653862		0.308331		0.951439		0.613703		2.94076		2.41333		5.76165		4.65025		10.5336		10.725		18.419		18.3028		28.7932		28.1535		28.2896		28.1535		17.3107		18.3028		9.96206		10.725		5.50158		4.65025		3.0172		2.41333		1.02657
72.24	0.656212		0.308549		0.949089		0.614134		2.94311		2.41497		5.7593		4.65329		10.5406		10.7311		18.4291		18.3116		28.8026		28.163		28.2919		28.163		17.3247		18.3116		9.9613		10.7311		5.50393		4.65329		3.01955		2.41497		1.02892
72.34	0.658942		0.308766		0.963539		0.614565		2.94584		2.41661		5.75501		4.65631		10.5434		10.7373		18.4319		18.3203		28.8061		28.1724		28.3142		28.1724		17.3392		18.3203		9.97105		10.7373		5.51838		4.65631		3.02229		2.41661		1.01914
72.44	0.654061		0.308983		0.958657		0.614995		2.94407		2.41825		5.75013		4.65934		10.5463		10.7434		18.4465		18.329		28.8129		28.1818		28.3093		28.1818		17.3343		18.329		9.97318		10.7434		5.5135		4.65934		3.02912		2.41825		1.00724
72.54	0.650551		0.3092		0.95826		0.615425		2.94135		2.41988		5.74973		4.66235		10.5576		10.7496		18.4578		18.3376		28.8094		28.1912		28.3206		28.1912		17.3417		18.3376		9.97358		10.7496		5.50138		4.66235		3.02872		2.41988		1.01466
72.64	0.649955		0.309417		0.962364		0.615853		2.95248		2.42152		5.75384		4.66537		10.5617		10.7557		18.4697		18.3463		28.8284		28.2006		28.3325		28.2006		17.3575		18.3463		9.97768		10.7557		5.50549		4.66537		3.03283		2.42152		1.01565
72.74	0.643105		0.309633		0.963326		0.616282		2.94563		2.42314		5.7595		4.66837		10.5713		10.7618		18.4793		18.3549		28.8215		28.21		28.3374		28.21		17.3663		18.3549		9.98725		10.7618		5.50333		4.66837		3.03068		2.42315		1.02363
72.84	0.634131		0.309849		0.962959		0.616709		2.93665		2.42477		5.74503		4.67138		10.5725		10.7679		18.4891		18.3635		28.8243		28.2193		28.3167		28.2193		17.3691		18.3635		9.98218		10.7679		5.50608		4.67138		3.03184		2.42477		1.00684
72.94	0.624581		0.310065		0.951821		0.617136		2.93021		2.4264		5.73628		4.67438		10.5676		10.774		18.4779		18.3721		28.8178		28.2286		28.322		28.2286		17.3743		18.3721		9.97105		10.774		5.50666		4.67438		3.01838		2.4264		1.0004
73.04	0.620857		0.31028		0.952797		0.617562		2.92338		2.42802		5.73255		4.67737		10.5717		10.7801		18.4797		18.3807		28.8219		28.2378		28.3199		28.2378		17.38		18.3807		9.97984		10.7801		5.51936		4.67737		3.01624		2.42802		1.00138
73.14	0.614205		0.310495		0.950844		0.617988		2.92613		2.42964		5.74232		4.68036		10.5697		10.7862		18.4825		18.3893		28.8098		28.2471		28.3132		28.2471		17.3882		18.3893		9.97788		10.7862		5.5174		4.68036		3.01661		2.42964		0.999428
73.24	0.616371		0.31071		0.958443		0.618413		2.93763		2.43125		5.7382		4.68334		10.5695		10.7922		18.5088		18.3979		28.8127		28.2563		28.3255		28.2563		17.3974		18.3979		9.98237		10.7922		5.5297		4.68334		3.02189		2.43125		1.00391
73.34	0.628457		0.310925		0.942451		0.618838		2.92316		2.43287		5.74485		4.68632		10.5692		10.7983		18.5123		18.4064		28.8358		28.2655		28.3306		28.2655		17.404		18.4064		9.99134		10.7983		5.53165		4.68632		3.01603		2.43287		1.00587
73.44	0.639215		0.311139		0.951622		0.619261		2.9222		2.43448		5.75561		4.6893		10.594		10.8043		18.5215		18.4149		28.8489		28.2747		28.3499		28.2747		17.4249		18.4149		9.99508		10.8043		5.53771		4.6893		3.02679		2.43448		1.01192
73.54	0.62751		0.311353		0.95005		0.619685		2.93003		2.43609		5.75794		4.69227		10.5932		10.8103		18.5551		18.4234		28.8676		28.2838		28.3562		28.2838		17.4476		18.4234		10.013		10.8103		5.54554		4.69227		3.02833		2.43609		1.02757
73.64	0.627496		0.311566		0.944603		0.620107		2.93704		2.4377		5.75091		4.69524		10.5932		10.8163		18.5809		18.4319		28.8793		28.293		28.3609		28.293		17.4593		18.4319		10.0255		10.8164		5.55724		4.69524		3.03069		2.4377		1.03457
73.74	0.637459		0.311779		0.95298		0.620529		2.92826		2.4393		5.74915		4.6982		10.6078		10.8224		18.5979		18.4404		28.8753		28.3021		28.3591		28.3021		17.4622		18.4404		10.0472		10.8224		5.54768		4.6982		3.03596		2.4393		1.02579
73.84	0.650934		0.311992		0.960228		0.620951		2.95501		2.4409		5.747		4.70115		10.6572		10.8284		18.659		18.4488		28.8879		28.3111		28.3796		28.3111		17.4851		18.4488		10.0646		10.8284		5.56426		4.70115		3.07287		2.4409		1.04317
73.94	0.639216		0.312205		0.951621		0.621371		2.9808		2.4425		5.7431		4.70411		10.719		10.8343		18.6926		18.4572		28.8762		28.3202		28.4242		28.3202		17.5374		18.4572		10.0646		10.8343		5.56506		4.70411		3.09161		2.4425		1.0635
74.04	0.643707		0.312417		0.935791		0.621791		2.99622		2.4441		5.73508		4.70705		10.7703		10.8403		18.7026		18.4656		28.8721		28.3292		28.4755		28.3292		17.606		18.4656		10.0964		10.8403		5.58206		4.70705		3.11252		2.4441		1.07111
74.14	0.657598		0.312629		0.946561		0.622211		2.99448		2.4457		5.72864		4.71		10.7444		10.8463		18.793		18.474		28.9024		28.3382		28.3855		28.3382		17.6105		18.474		10.0627		10.8463		5.62171		4.71		3.13812		2.4457		1.0842
74.24	0.615761		0.312841		0.95475		0.62263		2.96284		2.44729		5.75794		4.71293		10.6104		10.8522		18.3231		18.4824		28.9247		28.3472		28.3546		28.3472		17.5546		18.4824		9.79664		10.8522		5.61192		4.71293		3.17991		2.44729		1.12598
74.34	0.722173		0.313052		1.02682		0.623048		2.94578		2.44888		5.81669		4.71587		10.352		10.8582		18.6076		18.4908		28.9709		28.3562		28.1337		28.3562		17.3805		18.4908		9.87256		10.8582		5.44724		4.71587		3.13946		2.44888		1.04337
74.44	0.566358		0.313052		1.03661		0.623048		2.89781		2.44888		5.9601		4.7188		10.5266		10.8641		18.4776		18.4908		28.8651		28.3651		28.0943		28.3651		17.288		18.4991		10.0066		10.8641		5.40159		4.7188		2.87191		2.44888		0.772693
74.54			0.312476				0.621903				2.44441				4.7188				10.8641				18.4592				28.3651				28.3651				18.4991				10.8641				4.7188				2.44441
74.64			0.311901				0.620761				2.43995				4.71026				10.8449				18.4276				28.3186				28.3186				18.4675				10.8449				4.71026				2.43995
74.74			0.311328				0.619621				2.4355				4.70174				10.8258				18.3962				28.2721				28.2721				18.4359				10.8258				4.70174				2.4355
74.84			0.310756				0.618484				2.43106				4.69324				10.8067				18.3647				28.2258				28.2258				18.4045				10.8067				4.69324				2.43106
74.94			0.310185				0.617349				2.42663				4.68477				10.7877				18.3334				28.1795				28.1795				18.3731				10.7877				4.68477				2.42663
75.04	0.631592		0.309616		0.927582		0.616218		2.99817		2.42222		5.87219		4.67631		10.8043		10.7687		18.278		18.3022		28.7155		28.1334		28.14		28.1334		17.4782		18.3417		10.1718		10.7687		5.53085		4.67631		3.1832		2.42222		0.920715
75.14	0.678662		0.309048		1.02543		0.615089		2.83745		2.41781		5.67161		4.66787		10.4607		10.7497		18.1016		18.271		28.5789		28.0873		28.0183		28.0873		17.4284		18.3104		9.89937		10.7497		5.49748		4.66787		2.93262		2.41781		1.01075
75.24	0.503853		0.308482		0.695168		0.613963		2.80326		2.41341		5.7429		4.65945		10.3867		10.7308		18.2198		18.2398		28.4643		28.0414		27.8357		28.0414		17.1708		18.2792		9.84644		10.7308		5.38441		4.65945		2.68674		2.41341		0.896889
75.34	0.434141		0.307916		0.649679		0.612839		2.68979		2.40903		5.66302		4.65106		10.1709		10.7119		18.0094		18.2088		28.2149		27.9955		27.6269		27.9955		17.0144		18.2481		9.67593		10.7119		5.2514		4.65106		2.68499		2.40903		0.674826
75.44	0.423414		0.307353		0.64283		0.611718		2.61577		2.40465		5.58589		4.64268		10.1734		10.6931		17.9534		18.1778		28.1448		27.9498		27.6302		27.9498		16.9208		18.2171		9.64567		10.6931		5.01173		4.64268		2.66798		2.40465		0.612526
75.54	0.427116		0.30679		0.648094		0.6106		2.61636		2.40028		5.55834		4.63432		10.1944		10.6743		17.8985		18.1469		28.086		27.9041		27.641		27.9041		16.8972		18.1861		9.67281		10.6743		5.15374		4.63432		2.6928		2.40028		0.631065
75.64	0.439798		0.306229		0.631111		0.609484		2.59388		2.39593		5.41789		4.62598		10.1492		10.6556		17.8807		18.1161		28.0729		27.8586		27.5849		27.8586		16.8583		18.1551		9.60267		10.6556		5.15861		4.62598		2.72111		2.39593		0.628914
75.74	0.447792		0.305669		0.678963		0.608371		2.64173		2.39158		5.42435		4.61766		10.1221		10.6369		17.8504		18.0853		28.0653		27.8132		27.5343		27.8132		16.8429		18.1243		9.60914		10.6369		5.1721		4.61766		2.71037		2.39158		0.62989
75.84	0.462474		0.305111		0.685035		0.607261		2.6392		2.38725		5.46711		4.60936		10.1039		10.6182		17.8479		18.0546		28.069		27.7678		27.4403		27.7678		16.8208		18.0935		9.62223		10.6182		5.16877		4.60936		2.71644		2.38725		0.654701
75.94	0.470651		0.304553		0.701026		0.606153		2.68101		2.38292		5.47767		4.60108		10.0942		10.5996		17.8467		18.024		28.0569		27.7226		27.4665		27.7226		16.8322		18.0628		9.6312		10.5996		5.20588		4.60108		2.75196		2.38292		0.700416
76.04	0.451332		0.303998		0.720772		0.605048		2.68665		2.37861		5.48566		4.59282		10.0803		10.5811		17.8367		17.9934		27.9844		27.6774		27.4339		27.6774		16.8253		18.0322		9.63374		10.5811		5.20762		4.59282		2.75999		2.37861		0.725594
76.14	0.447418		0.303443		0.704346		0.603946		2.71558		2.37431		5.50754		4.58458		10.0748		10.5625		17.7906		17.9629		27.9344		27.6324		27.3995		27.6324		16.7956		18.0016		9.62671		10.5625		5.20999		4.58458		2.78262		2.37431		0.726379
76.24	0.436089		0.30289		0.69381		0.602846		2.70266		2.37001		5.50872		4.57636		10.0471		10.5441		17.7442		17.9325		27.8918		27.5874		27.3499		27.5874		16.7491		17.9711		9.60366		10.5441		5.18224		4.57636		2.78381		2.37001		0.711937
76.34	0.450324		0.302338		0.704933		0.601749		2.71067		2.36573		5.49329		4.56815		10.027		10.5256		17.724		17.9021		27.8436		27.5426		27.286		27.5426		16.7337		17.9407		9.58353		10.5256		5.17384		4.56815		2.79493		2.36573		0.706642
76.44	0.444697		0.301787		0.69381		0.600654		2.68392		2.36145		5.4884		4.55997		10.0119		10.5072		17.6817		17.8718		27.7864		27.4978		27.2507		27.4978		16.6984		17.9103		9.56069		10.5072		5.16192		4.55997		2.76507		2.36145		0.706444
76.54	0.447624		0.301238		0.699089		0.599562		2.69311		2.35719		5.49837		4.5518		10.0008		10.4889		17.6674		17.8416		27.7768		27.4532		27.2146		27.4532		16.6794		17.88		9.54174		10.4889		5.1805		4.5518		2.78048		2.35719		0.708611
76.64	0.444115		0.30069		0.696342		0.598473		2.67944		2.35294		5.49642		4.54366		10.0012		10.4706		17.678		17.8115		27.742		27.4086		27.1533		27.4086		16.6618		17.8498		9.54058		10.4706		5.18948		4.54366		2.78323		2.35294		0.734001
76.74	0.459328		0.300143		0.706123		0.597386		2.65949		2.34869		5.47648		4.53553		9.99531		10.4523		17.6424		17.7814		27.701		27.3642		27.1107		27.3642		16.6286		17.8196		9.51752		10.4523		5.18204		4.53553		2.78751		2.34869		0.745308
76.84	0.458351		0.299598		0.700446		0.596301		2.6562		2.34446		5.47007		4.52742		9.9842		10.4341		17.6141		17.7514		27.6493		27.3198		27.0706		27.3198		16.6081		17.7895		9.4986		10.4341		5.17405		4.52742		2.79124		2.34446		0.731086
76.94	0.450156		0.299054		0.680534		0.59522		2.67455		2.34024		5.47433		4.51934		9.97442		10.4159		17.5856		17.7214		27.5926		27.2755		27.046		27.2755		16.5788		17.7595		9.48412		10.4159		5.14785		4.51934		2.78536		2.34023		0.711906
77.04	0.438225		0.298511		0.688133		0.59414		2.64779		2.33602		5.46478		4.51127		9.96096		10.3977		17.5705		17.6915		27.5393		27.2314		27.0013		27.2314		16.5521		17.7295		9.47689		10.3977		5.12737		4.51127		2.768		2.33602		0.707054
77.14	0.424569		0.297969		0.683083		0.593064		2.64506		2.33182		5.45503		4.50322		9.93009		10.3796		17.5342		17.6617		27.4741		27.1873		26.9618		27.1873		16.5353		17.6996		9.44059		10.3796		5.09962		4.50322		2.75196		2.33182		0.702737
77.24	0.425346		0.297429		0.674461		0.59199		2.6224		2.32762		5.45422		4.49518		9.91445		10.3616		17.4873		17.632		27.4358		27.1433		26.9251		27.1433		16.5118		17.6698		9.42416		10.3616		5.08868		4.49518		2.74572		2.32762		0.700401
77.34	0.426522		0.29689		0.668617		0.590918		2.61186		2.32344		5.46009		4.48717		9.89298		10.3436		17.4612		17.6023		27.3862		27.0994		26.863		27.0994		16.4935		17.6401		9.38706		10.3436		5.09144		4.48717		2.74378		2.32344		0.69767
77.44	0.431999		0.296352		0.68502		0.589849		2.62746		2.31926		5.45385		4.47917		9.87814		10.3256		17.458		17.5727		27.3393		27.0556		26.8208		27.0556		16.4825		17.6104		9.37612		10.3256		5.0758		4.47917		2.72814		2.31926		0.701561
77.54	0.420845		0.295816		0.683266		0.588782		2.61869		2.3151		5.43488		4.4712		9.85215		10.3076		17.425		17.5431		27.2915		27.0119		26.7753		27.0119		16.4417		17.5807		9.36265		10.3076		5.08186		4.4712		2.72169		2.3151		0.689674
77.64	0.417732		0.29528		0.676247		0.587718		2.6179		2.31094		5.43958		4.46324		9.83421		10.2898		17.4047		17.5136		27.2493		26.9684		26.7214		26.9684		16.4144		17.5512		9.35404		10.2898		5.07795		4.46324		2.71387		2.31094		0.688881
77.74	0.417336		0.294746		0.67115		0.586657		2.61909		2.3068		5.41496		4.4553		9.80958		10.2719		17.3699		17.4842		27.1973		26.9248		26.6898		26.9248		16.3749		17.5217		9.34351		10.2719		5.06113		4.4553		2.71818		2.3068		0.683784
77.84	0.416574		0.294214		0.668801		0.585598		2.61204		2.30266		5.40247		4.44738		9.79942		10.2541		17.3489		17.4549		27.1489		26.8814		26.6382		26.8814		16.3655		17.4923		9.32945		10.2541		5.05647		4.44738		2.71742		2.30266		0.679116
77.94	0.41851		0.293682		0.676231		0.584541		2.61166		2.29854		5.40911		4.43948		9.78732		10.2363		17.3328		17.4256		27.1117		26.8381		26.6081		26.8381		16.3401		17.4629		9.31185		10.2363		5.05218		4.43948		2.72716		2.29854		0.685753
78.04	0.414589		0.293152		0.67231		0.583487		2.61243		2.29442		5.39506		4.4316		9.76545		10.2186		17.3125		17.3964		27.043		26.7949		26.5675		26.7949		16.3027		17.4336		9.30561		10.2186		5.03184		4.4316		2.71543		2.29442		0.683418
78.14	0.421044		0.292623		0.671745		0.582435		2.61578		2.29032		5.39211		4.42373		9.75549		10.2009		17.2932		17.3672		26.9987		26.7518		26.5302		26.7518		16.2896		17.4044		9.30114		10.2009		5.02346		4.42373		2.71957		2.29031		0.680473
78.24	0.418312		0.292095		0.67292		0.581386		2.60365		2.28622		5.38627		4.41589		9.74726		10.1832		17.2615		17.3381		26.9608		26.7087		26.4985		26.7087		16.2595		17.3752		9.28901		10.1832		5.02464		4.41589		2.71445		2.28622		0.689461
78.34	0.412468		0.291569		0.665489		0.58034		2.60091		2.28213		5.37103		4.40806		9.72268		10.1656		17.2346		17.3091		26.9174		26.6658		26.438		26.6658		16.2278		17.3461		9.26205		10.1656		5.00549		4.40806		2.7047		2.28213		0.691429
78.44	0.417153		0.291044		0.667061		0.579295		2.6095		2.27805		5.36088		4.40025		9.71174		10.1481		17.2096		17.2801		26.8815		26.6229		26.3958		26.6229		16.1997		17.3171		9.24488		10.1481		5.00706		4.40025		2.69535		2.27805		0.688301
78.54	0.413612		0.29052		0.663521		0.578254		2.60053		2.27398		5.35734		4.39245		9.69648		10.1305		17.1795		17.2513		26.8272		26.5802		26.3361		26.5802		16.1767		17.2881		9.22651		10.1305		5.00352		4.39245		2.69181		2.27398		0.689461
78.64	0.417549		0.289997		0.655739		0.577214		2.59818		2.26993		5.34956		4.38468		9.684		10.113		17.1592		17.2224		26.7936		26.5375		26.2947		26.5375		16.1431		17.2592		9.21793		10.113		4.99574		4.38468		2.69416		2.26993		0.698829
78.74	0.409325		0.289475		0.663933		0.576177		2.60247		2.26588		5.33822		4.37692		9.67345		10.0956		17.1244		17.1937		26.7487		26.495		26.2521		26.495		16.1177		17.2304		9.19799		10.0956		4.99221		4.37692		2.67892		2.26588		0.692986
78.84	0.407174		0.288955		0.664101		0.575143		2.59251		2.26184		5.33839		4.36919		9.65879		10.0782		17.1051		17.165		26.6997		26.4525		26.1991		26.4525		16.103		17.2016		9.18412		10.0782		4.98066		4.36919		2.67677		2.26184		0.693154
78.94	0.417533		0.288436		0.659629		0.574111		2.59975		2.25781		5.31908		4.36146		9.63711		10.0608		17.0568		17.1363		26.6537		26.4101		26.1595		26.4101		16.0892		17.1729		9.17886		10.0608		4.96838		4.36146		2.6762		2.25781		0.685569
79.04	0.414238		0.287918		0.659447		0.573081		2.59017		2.25379		5.3142		4.35376		9.61819		10.0435		17.0301		17.1077		26.6075		26.3678		26.1234		26.3678		16.0546		17.1443		9.16695		10.0435		4.96349		4.35376		2.67132		2.25378		0.688499
79.14	0.415961		0.287401		0.673683		0.572054		2.58958		2.24977		5.30421		4.34608		9.6168		10.0262		17.0022		17.0792		26.5631		26.3256		26.0743		26.3256		16.0345		17.1157		9.14915		10.0262		4.95978		4.34608		2.66132		2.24977		0.694923
79.24	0.423195		0.286886		0.677803		0.571029		2.58039		2.24577		5.28489		4.33841		9.59748		10.0089		16.9735		17.0508		26.5227		26.2835		26.0355		26.2835		15.998		17.0871		9.13764		10.0089		4.9506		4.33841		2.64982		2.24577		0.690437
79.34	0.419289		0.286372		0.673897		0.570007		2.57105		2.24178		5.28098		4.33076		9.58576		9.99172		16.95		17.0224		26.4657		26.2415		25.9933		26.2415		15.9745		17.0587		9.11579		9.99172		4.93967		4.33076		2.64591		2.24178		0.691231
79.44	0.416359		0.285859		0.673286		0.568987		2.57044		2.23779		5.27494		4.32313		9.57343		9.97455		16.9276		16.9941		26.4307		26.1995		25.9552		26.1995		15.9372		17.0303		9.10737		9.97455		4.93906		4.32313		2.63987		2.23779		0.69062
79.54	0.413033		0.285347		0.667641		0.567969		2.56712		2.23382		5.26691		4.31552		9.55997		9.95741		16.9024		16.9658		26.3782		26.1577		25.9206		26.1577		15.9144		17.002		9.09232		9.95741		4.93342		4.31552		2.63654		2.23382		0.696693
79.64	0.415581		0.284836		0.666283		0.566954		2.56185		2.22985		5.24993		4.30792		9.5469		9.94032		16.8721		16.9376		26.3362		26.1159		25.8903		26.1159		15.8966		16.9737		9.07223		9.94032		4.92425		4.30792		2.63049		2.22985		0.695336
79.74	0.412666		0.284327		0.657082		0.565941		2.56205		2.2259		5.24702		4.30034		9.53068		9.92326		16.8559		16.9095		26.3004		26.0743		25.8327		26.0743		15.8608		16.9455		9.05991		9.92326		4.91975		4.30034		2.62598		2.2259		0.690834
79.84	0.411095		0.283818		0.664909		0.564931		2.56207		2.22195		5.23763		4.29278		9.52129		9.90624		16.8098		16.8814		26.2575		26.0327		25.7968		26.0327		15.8257		16.9174		9.04351		9.90624		4.90646		4.29278		2.62209		2.22195		0.70568
79.94	0.40853		0.283311		0.674858		0.563922		2.5595		2.21801		5.23507		4.28524		9.50469		9.88926		16.7877		16.8534		26.2291		25.9912		25.7435		25.9912		15.8083		16.8893		9.02923		9.88926		4.89846		4.28524		2.62423		2.21801		0.703117
80.04	0.404655		0.282805		0.664696		0.562917		2.54934		2.21409		5.22259		4.27771		9.4883		9.87232		16.751		16.8255		26.1682		25.9498		25.6919		25.9498		15.7802		16.8613		9.00893		9.87232		4.8883		4.27771		2.61565		2.21408		0.698448
80.14	0.403084		0.282301		0.660805		0.561913		2.54545		2.21017		5.21088		4.2702		9.47031		9.85542		16.7299		16.7976		26.1354		25.9085		25.649		25.9085		15.7661		16.8333		8.99723		9.85542		4.87891		4.2702		2.61408		2.21017		0.701576
80.24	0.402107		0.281797		0.656715		0.560912		2.55308		2.20626		5.20521		4.26271		9.45451		9.83856		16.6993		16.7698		26.0883		25.8673		25.6159		25.8673		15.7269		16.8054		8.98374		9.83856		4.8592		4.26271		2.61311		2.20626		0.697487
80.34	0.399162		0.281295		0.653771		0.559913		2.54543		2.20235		5.20226		4.25524		9.44454		9.82173		16.6768		16.742		26.051		25.8261		25.5982		25.8261		15.706		16.7776		8.96908		9.82173		4.85784		4.25524		2.61016		2.20235		0.694542
80.44	0.397804		0.280793		0.651619		0.558917		2.53626		2.19846		5.18528		4.24778		9.41816		9.80494		16.6504		16.7143		26.0028		25.7851		25.5483		25.7851		15.6874		16.7498		8.94819		9.80494		4.85099		4.24778		2.60099		2.19846		0.704109
80.54	0.395866		0.280293		0.664513		0.557923		2.52572		2.19458		5.17162		4.24034		9.4006		9.78819		16.625		16.6866		25.9602		25.7441		25.5003		25.7441		15.6644		16.7221		8.92672		9.78819		4.84747		4.24034		2.58733		2.19458		0.700584
80.64	0.395469		0.279795		0.652397		0.556931		2.52691		2.1907		5.16653		4.23292		9.39397		9.77148		16.5981		16.6591		25.9286		25.7033		25.4609		25.7033		15.6374		16.6944		8.92632		9.77148		4.84475		4.23292		2.59396		2.1907		0.697868
80.74	0.389595		0.279297		0.652809		0.555941		2.53275		2.18684		5.15833		4.22551		9.37638		9.7548		16.5727		16.6316		25.8813		25.6625		25.4159		25.6625		15.6066		16.6669		8.90092		9.75481		4.82716		4.22551		2.58576		2.18684		0.696693
80.84	0.384712		0.2788		0.658058		0.554954		2.53019		2.18298		5.15266		4.21813		9.35899		9.73817		16.5451		16.6041		25.8397		25.6218		25.3798		25.6218		15.5845		16.6393		8.89603		9.73817		4.82227		4.21813		2.57148		2.18298		0.70353
80.94	0.384529		0.278305		0.653175		0.553969		2.52299		2.17914		5.13606		4.21075		9.34629		9.72157		16.5207		16.5767		25.8012		25.5812		25.3484		25.5812		15.5648		16.6119		8.87162		9.72157		4.81117		4.21075		2.56428		2.17914		0.693946
81.04	0.39724		0.277811		0.650261		0.552986		2.52709		2.1753		5.13314		4.2034		9.32854		9.70501		16.4967		16.5494		25.7631		25.5407		25.2986		25.5407		15.5525		16.5845		8.86559		9.70501		4.81057		4.2034		2.56527		2.1753		0.691032
81.14	0.387642		0.277318		0.658668		0.552006		2.52219		2.17147		5.11811		4.19606		9.32365		9.68848		16.459		16.5221		25.7192		25.5002		25.2663		25.5002		15.5226		16.5571		8.84116		9.68848		4.80567		4.19606		2.56037		2.17147		0.690834
81.24	0.380226		0.276826		0.648872		0.551028		2.51167		2.16765		5.11301		4.18874		9.30372		9.672		16.4344		16.4949		25.6828		25.4599		25.2222		25.4599		15.498		16.5298		8.82905		9.672		4.78654		4.18874		2.55997		2.16765		0.702156
81.34	0.383553		0.276335		0.645179		0.550052		2.51029		2.16384		5.10853		4.18144		9.29533		9.65555		16.4213		16.4677		25.6479		25.4196		25.1677		25.4196		15.4818		16.5026		8.82456		9.65555		4.77894		4.18144		2.5586		2.16384		0.700782
81.44	0.397208		0.275845		0.651817		0.549079		2.51693		2.16003		5.11047		4.17415		9.28945		9.63914		16.3897		16.4406		25.6241		25.3795		25.1353		25.3795		15.472		16.4754		8.82339		9.63913		4.78088		4.17415		2.55511		2.16003		0.700401
81.54	0.388039		0.275357		0.646553		0.548107		2.51008		2.15624		5.09818		4.16688		9.26856		9.62276		16.368		16.4136		25.5782		25.3394		25.087		25.3394		15.4433		16.4483		8.7978		9.62276		4.77402		4.16688		2.54826		2.15624		0.69825
81.64	0.383171		0.274869		0.643211		0.547138		2.49819		2.15245		5.08001		4.15963		9.259		9.60642		16.3436		16.3866		25.5405		25.2994		25.0368		25.2994		15.422		16.4213		8.78353		9.60642		4.76525		4.15963		2.5418		2.15245		0.701195
81.74	0.386681		0.274383		0.636589		0.546172		2.49389		2.14868		5.07571		4.15239		9.24456		9.59012		16.3198		16.3597		25.4831		25.2595		24.9911		25.2595		15.388		16.3943		8.76519		9.59012		4.75393		4.15239		2.53518		2.14868		0.696892
81.84	0.390969		0.273898		0.647896		0.545207		2.49818		2.14491		5.07298		4.14517		9.22462		9.57386		16.2998		16.3328		25.4561		25.2196		24.9642		25.2196		15.3634		16.3674		8.74995		9.57385		4.7551		4.14517		2.53635		2.14491		0.701179
81.94	0.401115		0.273414		0.644005		0.544245		2.4966		2.14115		5.06518		4.13796		9.22775		9.55763		16.2764		16.306		25.417		25.1799		24.9235		25.1799		15.34		16.3405		8.73824		9.55762		4.74883		4.13796		2.53478		2.14115		0.711327
82.04	0.389229		0.272931		0.64695		0.543285		2.47611		2.1374		5.05402		4.13078		9.20176		9.54143		16.2403		16.2793		25.3668		25.1402		24.8835		25.1402		15.3023		16.3137		8.71928		9.54143		4.74006		4.13078		2.53303		2.1374		0.702553
82.14	0.391366		0.272449		0.641274		0.542327		2.47514		2.13366		5.04603		4.12361		9.18204		9.52528		16.2268		16.2526		25.3276		25.1006		24.8521		25.1006		15.2716		16.287		8.69956		9.52528		4.72657		4.12361		2.52735		2.13365		0.698464
82.24	0.394875		0.271969		0.644783		0.541371		2.47553		2.12992		5.03782		4.11645		9.17774		9.50916		16.1943		16.226		25.3006		25.0611		24.7954		25.0611		15.2509		16.2603		8.69526		9.50916		4.71134		4.11645		2.52384		2.12992		0.705086
82.34	0.387642		0.271489		0.649269		0.540418		2.4636		2.1262		5.03059		4.10931		9.16038		9.49308		16.1731		16.1994		25.2622		25.0217		24.7546		25.0217		15.2288		16.2336		8.67631		9.49308		4.7057		4.10931		2.51038		2.1262		0.697853
82.44	0.380226		0.271011		0.641853		0.539467		2.45618		2.12248		5.02006		4.10219		9.14277		9.47703		16.1484		16.1729		25.2063		24.9824		24.7152		24.9824		15.2042		16.2071		8.66889		9.47703		4.7006		4.10219		2.50529		2.12248		0.690437
82.54	0.392342		0.270533		0.639137		0.538517		2.45658		2.11877		5.00794		4.09509		9.12443		9.46102		16.1223		16.1465		25.1606		24.9431		24.6812		24.9431		15.1827		16.1806		8.64664		9.46102		4.6963		4.09509		2.50568		2.11877		0.702553
82.64	0.389229		0.270057		0.634437		0.537571		2.45188		2.11507		5.00794		4.088		9.1049		9.44505		16.091		16.1201		25.1215		24.904		24.6452		24.904		15.1585		16.1541		8.63413		9.44504		4.68928		4.088		2.50568		2.11507		0.69944
82.74	0.385292		0.269582		0.651619		0.536626		2.44721		2.11138		4.99699		4.08092		9.09394		9.42911		16.0739		16.0938		25.091		24.8649		24.6069		24.8649		15.1397		16.1277		8.62318		9.42911		4.69474		4.08092		2.51115		2.11138		0.700203
82.84	0.374566		0.269108		0.643211		0.535684		2.43881		2.1077		4.98315		4.07387		9.07229		9.4132		16.0459		16.0675		25.0264		24.8259		24.5572		24.8259		15.1095		16.1014		8.61245		9.4132		4.68011		4.07387		2.50274		2.1077		0.696495
82.94	0.387657		0.268635		0.649284		0.534743		2.44408		2.10403		4.98373		4.06683		9.06115		9.39734		16.027		16.0413		24.9958		24.787		24.5429		24.787		15.0921		16.0751		8.6029		9.39733		4.68069		4.06683		2.501		2.10403		0.697075
83.04	0.385124		0.268163		0.649864		0.533805		2.43996		2.10036		4.98431		4.0598		9.05392		9.3815		16.001		16.0151		24.9721		24.7482		24.5013		24.7482		15.0763		16.0489		8.59097		9.3815		4.66955		4.0598		2.48986		2.10036		0.690636
83.14	0.384316		0.267692		0.643624		0.532869		2.42982		2.0967		4.96476		4.05279		9.03907		9.36571		15.9635		15.989		24.9229		24.7094		24.4575		24.7094		15.0411		16.0227		8.57142		9.36571		4.66172		4.05279		2.48203		2.0967		0.687508
83.24	0.377693		0.267223		0.634621		0.531935		2.4271		2.09306		4.95814		4.0458		9.02695		9.34995		15.935		15.9629		24.8811		24.6707		24.4118		24.6707		15.0111		15.9966		8.5648		9.34995		4.65199		4.0458		2.47541		2.09306		0.69651
83.34	0.381401		0.266754		0.643028		0.531004		2.42611		2.08942		4.95092		4.03882		9.01192		9.33422		15.9004		15.937		24.8411		24.6322		24.3843		24.6322		14.9952		15.9705		8.54586		9.33422		4.63927		4.03882		2.47912		2.08942		0.690819
83.44	0.378456		0.266287		0.644783		0.530074		2.42316		2.08578		4.94798		4.03186		9.00196		9.31853		15.8944		15.911		24.792		24.5936		24.3517		24.5936		14.9743		15.9445		8.53822		9.31853		4.63633		4.03186		2.47776		2.08578		0.685555
83.54	0.377693		0.26582		0.638527		0.529147		2.41459		2.08216		4.94172		4.02492		8.98948		9.30287		15.8584		15.8852		24.735		24.5552		24.3181		24.5552		14.9439		15.9186		8.51011		9.30287		4.61994		4.02492		2.4715		2.08216		0.691811
83.64	0.376718		0.265355		0.638344		0.528222		2.4058		2.07854		4.92201		4.01799		8.96427		9.28725		15.8332		15.8593		24.6957		24.5169		24.2694		24.5169		14.928		15.8927		8.50602		9.28725		4.61897		4.01799		2.47053		2.07854		0.690834
83.74	0.382576		0.264891		0.644203		0.527298		2.41166		2.07494		4.92786		4.01107		8.95841		9.27167		15.8149		15.8336		24.6743		24.4786		24.2409		24.4786		14.9027		15.8669		8.48765		9.27167		4.62171		4.01107		2.47639		2.07494		0.691994
83.84	0.386283		0.264427		0.644798		0.526377		2.41537		2.07134		4.92065		4.00418		8.94961		9.25612		15.792		15.8079		24.6436		24.4404		24.2087		24.4404		14.8899		15.8411		8.49136		9.25612		4.609		4.00418		2.47539		2.07134		0.688682
83.94	0.393714		0.263965		0.638924		0.525458		2.41108		2.06775		4.91477		3.99729		8.9297		9.2406		15.7596		15.7822		24.587		24.4023		24.1614		24.4023		14.8591		15.8154		8.47065		9.2406		4.60313		3.99729		2.45628		2.06775		0.684395
84.04	0.386086		0.263504		0.635994		0.524542		2.39875		2.06417		4.90714		3.99043		8.91584		9.22512		15.7324		15.7566		24.5481		24.3643		24.1163		24.3643		14.8202		15.7897		8.4513		9.22512		4.58537		3.99043		2.45646		2.06417		0.676765
84.14	0.388436		0.263044		0.638344		0.523627		2.39408		2.06059		4.89076		3.98358		8.90177		9.20967		15.7082		15.7311		24.5161		24.3264		24.0827		24.3264		14.7983		15.7641		8.44663		9.20967		4.58772		3.98358		2.45881		2.06059		0.679115
84.24	0.393318		0.262585		0.654945		0.522714		2.40366		2.05703		4.89564		3.97674		8.88242		9.19426		15.6905		15.7056		24.4897		24.2885		24.0564		24.2885		14.7736		15.7386		8.439		9.19426		4.5879		3.97674		2.45899		2.05703		0.683998
84.34	0.393318		0.262127		0.650245		0.521804		2.40598		2.05347		4.89094		3.96992		8.86369		9.17888		15.674		15.6802		24.4506		24.2507		24.029		24.2507		14.7493		15.7131		8.41715		9.17888		4.57777		3.96992		2.45197		2.05347		0.691017
84.44	0.40757		0.26167		0.642647		0.520896		2.38978		2.04992		4.87864		3.96312		8.85529		9.16354		15.6571		15.6548		24.4141		24.213		23.9839		24.213		14.7276		15.6876		8.40717		9.16353		4.56388		3.96312		2.45451		2.04992		0.683418
84.54	0.404045		0.261215		0.639122		0.519989		2.39095		2.04638		4.87981		3.95633		8.84005		9.14823		15.6387		15.6295		24.3809		24.1754		23.9476		24.1754		14.6905		15.6623		8.39663		9.14823		4.56506		3.95633		2.45257		2.04638		0.675194
84.64	0.403664		0.26076		0.637947		0.519085		2.38667		2.04284		4.87553		3.94955		8.82636		9.13295		15.6063		15.6042		24.3438		24.1379		23.8941		24.1379		14.6667		15.6369		8.37904		9.13295		4.55607		3.94955		2.44669		2.04284		0.667
84.74	0.400749		0.260306		0.641258		0.518183		2.38216		2.03932		4.85931		3.9428		8.80782		9.11771		15.5822		15.579		24.3198		24.1004		23.8599		24.1004		14.638		15.6117		8.3644		9.11771		4.55157		3.9428		2.44219		2.03932		0.664085
84.84	0.400154		0.259853		0.638344		0.517283		2.38157		2.0358		4.86341		3.93605		8.79551		9.1025		15.552		15.5538		24.2778		24.063		23.821		24.063		14.6155		15.5864		8.35367		9.1025		4.53382		3.93605		2.43928		2.0358		0.658791
84.94	0.396249		0.259402		0.631325		0.516385		2.37064		2.03229		4.85481		3.92932		8.77677		9.08733		15.5215		15.5287		24.2426		24.0257		23.7867		24.0257		14.5921		15.5613		8.33726		9.08732		4.52522		3.92932		2.43226		2.03229		0.655678
85.04	0.394859		0.258951		0.641655		0.515489		2.37395		2.02879		4.84328		3.92261		8.76525		9.07218		15.5006		15.5037		24.1952		23.9885		23.754		23.9885		14.5611		15.5362		8.34057		9.07219		4.52853		3.92261		2.42617		2.02879		0.658989
85.14	0.390389		0.258502		0.644203		0.514595		2.3718		2.0253		4.831		3.91591		8.75529		9.05708		15.4836		15.4787		24.1586		23.9513		23.7128		23.9513		14.5464		15.5111		8.31889		9.05708		4.53108		3.91591		2.4217		2.0253		0.656837
85.24	0.404854		0.258053		0.650063		0.513703		2.37064		2.02181		4.83216		3.90923		8.74943		9.042		15.4699		15.4538		24.1207		23.9142		23.6804		23.9142		14.5218		15.4861		8.30601		9.04201		4.52442		3.90923		2.42756		2.02181		0.664284
85.34	0.400932		0.257605		0.646141		0.512813		2.37142		2.01833		4.83294		3.90257		8.74239		9.02697		15.4512		15.4289		24.0723		23.8772		23.6374		23.8772		14.503		15.4612		8.29897		9.02696		4.51818		3.90257		2.42834		2.01833		0.660362
85.44	0.396233		0.257159		0.639122		0.511925		2.36831		2.01486		4.82122		3.89591		8.72598		9.01196		15.427		15.4041		24.0247		23.8403		23.5991		23.8403		14.4788		15.4363		8.28414		9.01196		4.50335		3.89591		2.42364		2.01486		0.660362
85.54	0.397423		0.256713		0.639519		0.51104		2.36401		2.0114		4.81692		3.88928		8.71154		8.99698		15.4008		15.3793		23.9977		23.8035		23.5691		23.8035		14.4495		15.4114		8.26812		8.99699		4.49905		3.88928		2.40609		2.0114		0.656059
85.64	0.400932		0.256269		0.639915		0.510156		2.36752		2.00795		4.80559		3.88265		8.70022		8.98205		15.3731		15.3546		23.97		23.7667		23.5249		23.7667		14.4288		15.3867		8.25912		8.98204		4.48614		3.88265		2.4049		2.00795		0.65255
85.74	0.398582		0.255826		0.632866		0.509274		2.36047		2.0045		4.80325		3.87605		8.68145		8.96714		15.3512		15.3299		23.9317		23.73		23.4905		23.73		14.4069		15.3619		8.24975		8.96714		4.47677		3.87605		2.40255		2.0045		0.647087
85.84	0.399162		0.255383		0.638145		0.508394		2.35873		2.00106		4.80541		3.86946		8.67892		8.95227		15.3221		15.3053		23.9026		23.6934		23.4544		23.6934		14.3927		15.3372		8.24331		8.95226		4.48205		3.86946		2.40313		2.00106		0.647667
85.94	0.392143		0.254942		0.645958		0.507517		2.35561		1.99763		4.78899		3.86288		8.6625		8.93742		15.2932		15.2807		23.8565		23.6569		23.4185		23.6569		14.3685		15.3126		8.23238		8.93742		4.47424		3.86288		2.39611		1.99763		0.647667
86.04	0.40406		0.254501		0.641457		0.506641		2.33939		1.99421		4.78138		3.85632		8.64787		8.92261		15.2668		15.2562		23.8129		23.6204		23.3749		23.6204		14.339		15.2881		8.21616		8.92261		4.47443		3.85632		2.3932		1.99421		0.643166
86.14	0.403877		0.254062		0.649086		0.505767		2.34232		1.99079		4.77961		3.84977		8.63908		8.90784		15.2502		15.2317		23.7768		23.584		23.3513		23.584		14.3138		15.2635		8.19956		8.90784		4.46564		3.84977		2.37971		1.99079		0.639076
86.24	0.402107		0.253623		0.635597		0.504895		2.34525		1.98739		4.77552		3.84324		8.63108		8.8931		15.2336		15.2073		23.7407		23.5477		23.323		23.5477		14.3089		15.2391		8.19779		8.8931		4.46546		3.84324		2.38264		1.98739		0.642006
86.34	0.40171		0.253186		0.6399		0.504026		2.34486		1.98399		4.77201		3.83672		8.61427		8.87839		15.2137		15.183		23.7012		23.5115		23.2835		23.5115		14.2726		15.2147		8.17085		8.87839		4.46036		3.83672		2.37754		1.98399		0.646309
86.44	0.402673		0.25275		0.634636		0.503158		2.33019		1.9806		4.76516		3.83021		8.6043		8.86371		15.1998		15.1587		23.6514		23.4753		23.2423		23.4753		14.2439		15.1903		8.16399		8.86371		4.45821		3.83021		2.36837		1.9806		0.639458
86.54	0.399178		0.252314		0.633461		0.502292		2.3267		1.97721		4.75227		3.82372		8.59141		8.84906		15.1721		15.1344		23.6206		23.4393		23.2115		23.4393		14.2279		15.166		8.14878		8.84906		4.44923		3.82372		2.37189		1.97721		0.638283
86.64	0.395867		0.25188		0.644981		0.501428		2.3265		1.97383		4.74505		3.81725		8.57247		8.83445		15.161		15.1102		23.5774		23.4032		23.1675		23.4032		14.205		15.1417		8.13766		8.83445		4.43029		3.81725		2.36858		1.97383		0.631065
86.74	0.404839		0.251446		0.642235		0.500566		2.32845		1.97047		4.7423		3.81079		8.56661		8.81987		15.127		15.0861		23.5372		23.3673		23.1335		23.3673		14.1827		15.1175		8.12319		8.81987		4.43224		3.81079		2.36584		1.97047		0.644737
86.84	0.403084		0.251014		0.633461		0.499707		2.32359		1.9671		4.7226		3.80435		8.54844		8.80532		15.101		15.062		23.4995		23.3315		23.0857		23.3315		14.1567		15.0934		8.12144		8.80532		4.43049		3.80435		2.35938		1.9671		0.642982
86.94	0.401909		0.250582		0.632286		0.498849		2.31771		1.96375		4.71673		3.79791		8.53243		8.7908		15.0733		15.038		23.4545		23.2957		23.0501		23.2957		14.1251		15.0693		8.10775		8.7908		4.4168		3.79791		2.35119		1.96375		0.638695
87.04	0.412453		0.250152		0.631111		0.497992		2.31654		1.96041		4.71555		3.7915		8.51643		8.77632		15.0526		15.014		23.4073		23.26		23.0052		23.26		14.0997		15.0452		8.08784		8.77632		4.40861		3.7915		2.34531		1.9604		0.63282
87.14	0.406975		0.249722		0.630333		0.497138		2.31106		1.95707		4.71008		3.7851		8.51095		8.76187		15.0354		14.99		23.387		23.2243		22.9607		23.2243		14.0724		15.0212		8.07925		8.76186		4.40472		3.7851		2.33752		1.95707		0.627342
87.24	0.403084		0.249294		0.633461		0.496286		2.30717		1.95374		4.69447		3.77871		8.49454		8.74744		15.0088		14.9662		23.3588		23.1888		22.9255		23.1888		14.0529		14.9973		8.06754		8.74744		4.39143		3.77871		2.34064		1.95373		0.623451
87.34	0.410896		0.248866		0.645973		0.495436		2.31498		1.95041		4.69916		3.77233		8.49766		8.73306		14.9807		14.9423		23.3276		23.1533		22.8974		23.1533		14.0482		14.9734		8.05894		8.73305		4.39924		3.77233		2.34534		1.95041		0.642982
87.44	0.412468		0.248439		0.638145		0.494588		2.31185		1.9471		4.69134		3.76598		8.46487		8.7187		14.958		14.9185		23.2932		23.1179		22.8677		23.1179		14.0169		14.9496		8.0433		8.7187		4.37969		3.76598		2.33752		1.9471		0.639854
87.54	0.409721		0.248014		0.640099		0.493741		2.3138		1.94379		4.68078		3.75963		8.4504		8.70437		14.9405		14.8948		23.2631		23.0825		22.8275		23.0825		14.0009		14.9258		8.03823		8.70437		4.3637		3.75963		2.33947		1.94379		0.641808
87.64	0.407768		0.247589		0.633446		0.492897		2.31185		1.94049		4.66009		3.7533		8.44064		8.69008		14.9143		14.8711		23.2229		23.0473		22.7896		23.0473		13.9747		14.902		8.02456		8.69007		4.35705		3.7533		2.33752		1.94049		0.635155
87.74	0.40699		0.247165		0.625648		0.492054		2.31107		1.93719		4.65931		3.74698		8.42344		8.67581		14.8838		14.8475		23.1831		23.0121		22.7568		23.0121		13.9544		14.8783		8.01286		8.67581		4.35627		3.74698		2.33674		1.93719		0.627357
87.84	0.420067		0.246743		0.643425		0.491214		2.31402		1.93391		4.66225		3.74068		8.41467		8.66158		14.8657		14.8239		23.1547		22.9769		22.7214		22.9769		13.9323		14.8547		7.9978		8.66158		4.35061		3.74068		2.3428		1.93391		0.630302
87.94	0.414604		0.246321		0.644981		0.490375		2.29916		1.93063		4.64739		3.73439		8.4045		8.64738		14.8477		14.8004		23.1204		22.9419		22.687		22.9419		13.9073		14.8311		7.98452		8.64738		4.34435		3.73439		2.34435		1.93063		0.634972
88.04	0.415382		0.2459		0.642647		0.489538		2.29993		1.92736		4.64817		3.72812		8.39436		8.63321		14.8242		14.7769		23.0821		22.9069		22.6488		22.9069		13.8855		14.8076		7.97358		8.63321		4.34043		3.72812		2.34043		1.92736		0.63575
88.14	0.405434		0.24548		0.631112		0.488703		2.2884		1.92409		4.63664		3.72186		8.3711		8.61907		14.7987		14.7535		23.044		22.872		22.6029		22.872		13.8544		14.7841		7.96204		8.61907		4.33128		3.72186		2.32658		1.92409		0.628914
88.24	0.402687		0.245061		0.640877		0.48787		2.28333		1.92084		4.62376		3.71561		8.37305		8.60496		14.7811		14.7301		23.0264		22.8372		22.5806		22.8372		13.8485		14.7607		7.94917		8.60496		4.33555		3.71561		2.32542		1.92083		0.626167
88.34	0.401909		0.244643		0.635399		0.487039		2.28255		1.91759		4.61828		3.70938		8.34805		8.59089		14.7686		14.7068		22.9983		22.8024		22.5415		22.8024		13.8243		14.7373		7.93356		8.59089		4.31603		3.70938		2.31213		1.91759		0.61837
88.44	0.39663		0.244226		0.6278		0.48621		2.28198		1.91434		4.60757		3.70316		8.34045		8.57684		14.7454		14.6835		22.9618		22.7677		22.5097		22.7677		13.8112		14.7139		7.91656		8.57684		4.31545		3.70316		2.30685		1.91434		0.614677
88.54	0.39312		0.24381		0.63131		0.485382		2.28548		1.91111		4.59466		3.69696		8.33224		8.56282		14.7364		14.6603		22.927		22.7331		22.4859		22.7331		13.7882		14.6906		7.91225		8.56282		4.31585		3.69696		2.30334		1.91111		0.613487
88.64	0.398003		0.243395		0.625268		0.484557		2.27786		1.90788		4.59173		3.69077		8.3215		8.54884		14.7022		14.6371		22.885		22.6985		22.4486		22.6985		13.7626		14.6674		7.89291		8.54884		4.30041		3.69077		2.30041		1.90788		0.622277
88.74	0.392128		0.242981		0.631111		0.483733		2.26966		1.90466		4.59055		3.68459		8.30549		8.53489		14.6815		14.614		22.8526		22.6641		22.4114		22.6641		13.7372		14.6442		7.8769		8.53489		4.29923		3.68459		2.29923		1.90466		0.621101
88.84	0.386285		0.242567		0.627586		0.482911		2.26772		1.90145		4.57922		3.67843		8.29415		8.52096		14.6662		14.5909		22.8147		22.6297		22.3853		22.6297		13.7103		14.6211		7.86636		8.52096		4.30041		3.67843		2.28869		1.90145		0.625389
88.94	0.390388		0.242155		0.624672		0.482091		2.26713		1.89824		4.5763		3.67228		8.28184		8.50707		14.6438		14.5678		22.7844		22.5953		22.3417		22.5953		13.6878		14.598		7.86735		8.50707		4.29279		3.67228		2.30451		1.89824		0.627174
89.04	0.386101		0.241743		0.63131		0.481273		2.26595		1.89504		4.56341		3.66614		8.26583		8.49321		14.6231		14.5449		22.7395		22.5611		22.314		22.5611		13.6788		14.5749		7.85366		8.49321		4.28692		3.66614		2.28851		1.89504		0.628319
89.14	0.379647		0.241333		0.629555		0.480457		2.2595		1.89185		4.55854		3.66002		8.25236		8.47937		14.5987		14.5219		22.7065		22.5269		22.2849		22.5269		13.6528		14.552		7.83549		8.47937		4.27815		3.66002		2.28205		1.89185		0.619545
89.24	0.385109		0.240923		0.642036		0.479642		2.25794		1.88867		4.55149		3.65391		8.2461		8.46557		14.5799		14.499		22.6799		22.4927		22.2443		22.4927		13.6278		14.529		7.82221		8.46557		4.27579		3.65391		2.28281		1.88867		0.625008
89.34	0.389396		0.240515		0.632286		0.47883		2.2521		1.88549		4.54876		3.64782		8.23086		8.4518		14.5655		14.4762		22.6389		22.4587		22.2173		22.4587		13.6173		14.5061		7.80856		8.4518		4.27306		3.64782		2.27306		1.88549		0.622276
89.44	0.378868		0.240107		0.628777		0.478019		2.24389		1.88232		4.54055		3.64173		8.20861		8.43806		14.5377		14.4534		22.5963		22.4247		22.1747		22.4247		13.5911		14.4833		7.78863		8.43805		4.25784		3.64173		2.26955		1.88232		0.630486
89.54	0.376335		0.2397		0.626244		0.47721		2.24447		1.87916		4.53411		3.63567		8.20138		8.42434		14.5117		14.4307		22.5657		22.3908		22.1511		22.3908		13.5753		14.4605		7.78139		8.42434		4.25842		3.63567		2.27013		1.87915		0.627953
89.64	0.373192		0.239294		0.6231		0.476403		2.23821		1.876		4.52395		3.62961		8.1881		8.41066		14.4891		14.408		22.5282		22.3569		22.1144		22.3569		13.5573		14.4377		7.77825		8.41066		4.24825		3.62961		2.26858		1.876		0.624809
89.74	0.37632		0.238889		0.626228		0.475597		2.23664		1.87285		4.52396		3.62357		8.17872		8.39701		14.4656		14.3853		22.4969		22.3232		22.0784		22.3232		13.5362		14.415		7.76264		8.39701		4.24357		3.62357		2.26701		1.87285		0.627937
89.84	0.381782		0.238485		0.623878		0.474794		2.23197		1.86971		4.50519		3.61754		8.18107		8.38339		14.4532		14.3627		22.4672		22.2895		22.0448		22.2895		13.512		14.3924		7.76499		8.38338		4.24592		3.61754		2.26936		1.86971		0.630287
89.94	0.371056		0.238082		0.62487		0.473992		2.22826		1.86657		4.48666		3.61153		8.16094		8.36979		14.4252		14.3402		22.4323		22.2558		21.995		22.2558		13.4888		14.3698		7.75036		8.36979		4.24221		3.61153		2.26565		1.86657		0.634392
90.04	0.37339		0.23768		0.624092		0.473192		2.21888		1.86345		4.48899		3.60553		8.14454		8.35623		14.4033		14.3177		22.4034		22.2222		21.9747		22.2222		13.4794		14.3472		7.73627		8.35623		4.23283		3.60553		2.26328		1.86344		0.632027
90.14	0.369499		0.237278		0.618614		0.472394		2.21499		1.86032		4.4851		3.59954		8.13284		8.34269		14.3838		14.2952		22.3588		22.1888		21.938		22.1888		13.4591		14.3247		7.72298		8.34269		4.23205		3.59954		2.25549		1.86032		0.624229
90.24	0.370064		0.236878		0.624672		0.471597		2.20383		1.85721		4.46693		3.59357		8.11466		8.32919		14.3594		14.2728		22.311		22.1553		21.9089		22.1553		13.4347		14.3022		7.70249		8.32919		4.22559		3.59357		2.25373		1.85721		0.622475
90.34	0.358939		0.236478		0.620567		0.470803		2.19271		1.8541		4.45812		3.58761		8.10275		8.31571		14.3311		14.2505		22.2756		22.122		21.8736		22.122		13.4142		14.2798		7.68667		8.31571		4.20666		3.58761		2.24963		1.8541		0.630089
90.44	0.355813		0.236079		0.61274		0.47001		2.18958		1.851		4.44016		3.58166		8.09962		8.30226		14.3084		14.2281		22.2334		22.0887		21.8392		22.0887		13.3915		14.2575		7.67103		8.30226		4.20353		3.58166		2.2465		1.851		0.626961
90.54	0.356224		0.235682		0.609245		0.469219		2.19311		1.84791		4.43899		3.57572		8.09142		8.28885		14.2877		14.2059		22.2026		22.0554		21.8185		22.0554		13.3755		14.2351		7.66753		8.28885		4.20394		3.57572		2.25002		1.84791		0.630486
90.64	0.346229		0.235285		0.60865		0.46843		2.19251		1.84482		4.42826		3.5698		8.07832		8.27546		14.2606		14.1837		22.1661		22.0223		21.7687		22.0223		13.3554		14.2129		7.65211		8.27546		4.18693		3.5698		2.24473		1.84482		0.626778
90.74	0.336281		0.234889		0.602608		0.467642		2.18958		1.84174		4.42063		3.56389		8.05665		8.2621		14.2459		14.1615		22.1358		21.9892		21.7298		21.9892		13.3282		14.1906		7.63667		8.2621		4.184		3.56389		2.23478		1.84174		0.626961
90.84	0.334709		0.234494		0.601036		0.466857		2.19271		1.83867		4.42376		3.558		8.05196		8.24877		14.2295		14.1394		22.0951		21.9561		21.697		21.9561		13.3048		14.1685		7.62807		8.24877		4.17931		3.558		2.24261		1.83867		0.625389
90.94	0.336678		0.234099		0.60923		0.466072		2.18919		1.8356		4.41322		3.55211		8.04142		8.23547		14.2112		14.1173		22.0581		21.9232		21.6638		21.9232		13.2864		14.1463		7.61674		8.23546		4.18049		3.55211		2.2461		1.8356		0.631264
91.04	0.338432		0.233706		0.603966		0.46529		2.17611		1.83254		4.41497		3.54625		8.04006		8.22219		14.1903		14.0953		22.0286		21.8903		21.6343		21.8903		13.2687		14.1243		7.59975		8.22219		4.16582		3.54625		2.24084		1.83254		0.633018
91.14	0.337654		0.233313		0.603188		0.46451		2.17533		1.82949		4.40949		3.54039		8.01817		8.20895		14.1684		14.0733		21.9918		21.8575		21.6023		21.8575		13.2445		14.1022		7.59586		8.20895		4.15803		3.54039		2.24006		1.82949		0.627541
91.24	0.342552		0.232922		0.59948		0.463731		2.16851		1.82645		4.39095		3.53455		7.99963		8.19573		14.1381		14.0513		21.9538		21.8247		21.5681		21.8247		13.2212		14.0802		7.56792		8.19573		4.15432		3.53455		2.23324		1.82645		0.616814
91.34	0.337258		0.232531		0.601998		0.462954		2.16322		1.82341		4.38725		3.52871		7.9842		8.18255		14.118		14.0294		21.9219		21.792		21.5433		21.792		13.198		14.0583		7.56733		8.18255		4.1428		3.52871		2.22794		1.82341		0.627938
91.44	0.33921		0.232141		0.596931		0.462179		2.16517		1.82038		4.37278		3.5229		7.97364		8.16939		14.1004		14.0076		21.8895		21.7594		21.514		21.7594		13.1757		14.0364		7.55756		8.16939		4.12833		3.5229		2.2299		1.82038		0.626777
91.54	0.334908		0.231752		0.594215		0.461405		2.16557		1.81735		4.37318		3.51709		7.96934		8.15626		14.0813		13.9858		21.8657		21.7268		21.4784		21.7268		13.1519		14.0145		7.55015		8.15626		4.12873		3.51709		2.22559		1.81735		0.622475
91.64	0.324562		0.231364		0.597908		0.460633		2.16224		1.81433		4.36985		3.5113		7.94727		8.14316		14.0584		13.964		21.8233		21.6943		21.4407		21.6943		13.122		13.9927		7.5351		8.14315		4.1254		3.5113		2.21525		1.81433		0.614448
91.74	0.323402		0.230977		0.599861		0.459863		2.15247		1.81132		4.36399		3.50552		7.94923		8.13008		14.0487		13.9423		21.794		21.6619		21.4193		21.6619		13.1122		13.9709		7.52924		8.13008		4.12736		3.50552		2.2172		1.81132		0.609383
91.84	0.321053		0.23059		0.602211		0.459095		2.15012		1.80831		4.36164		3.49975		7.94376		8.11704		14.0198		13.9207		21.7643		21.6296		21.4021		21.6296		13.095		13.9492		7.51987		8.11704		4.12501		3.49975		2.21955		1.80831		0.619545
91.94	0.322029		0.230205		0.598488		0.458328		2.14408		1.80532		4.34388		3.494		7.92832		8.10402		13.9965		13.899		21.7387		21.5973		21.3835		21.5973		13.0765		13.9276		7.50834		8.10402		4.11897		3.494		2.21741		1.80531		0.620522
92.04	0.320854		0.22982		0.590294		0.457563		2.14291		1.80232		4.33959		3.48826		7.91232		8.09103		13.9688		13.8775		21.7063		21.565		21.3503		21.565		13.0527		13.9059		7.48843		8.09103		4.10607		3.48826		2.21465		1.80232		0.619347
92.14	0.319099		0.229436		0.588539		0.4568		2.13804		1.79934		4.32142		3.48253		7.89573		8.07807		13.9444		13.8559		21.6702		21.5329		21.3103		21.5329		13.0267		13.8844		7.48667		8.07807		4.0965		3.48253		2.21448		1.79934		0.62931
92.24	0.311073		0.229053		0.5821		0.456038		2.13001		1.79636		4.31339		3.47681		7.87598		8.06513		13.9285		13.8345		21.6348		21.5008		21.2726		21.5008		13.0069		13.8628		7.46381		8.06513		4.09007		3.47681		2.20646		1.79636		0.625984
92.34	0.315773		0.228671		0.585213		0.455278		2.12531		1.79339		4.29856		3.47111		7.87128		8.05223		13.9051		13.813		21.6114		21.4687		21.2405		21.4687		12.9804		13.8413		7.44898		8.05223		4.07365		3.47111		2.20646		1.79339		0.622871
92.44	0.318123		0.22829		0.587562		0.45452		2.12064		1.79042		4.30091		3.46541		7.8588		8.03935		13.8879		13.7916		21.5817		21.4367		21.2116		21.4367		12.9632		13.8199		7.43882		8.03935		4.076		3.46541		2.20881		1.79042		0.615822
92.54	0.318321		0.227909		0.587761		0.453763		2.12084		1.78746		4.30111		3.45974		7.84728		8.0265		13.8639		13.7703		21.5436		21.4048		21.1806		21.4048		12.9392		13.7985		7.4273		8.0265		4.07619		3.45974		2.20431		1.78746		0.609001
92.64	0.322609		0.22753		0.592048		0.453008		2.12513		1.78451		4.29368		3.45407		7.85157		8.01368		13.8416		13.749		21.5284		21.373		21.1536		21.373		12.9169		13.7771		7.42377		8.01368		4.07578		3.45407		2.20158		1.78451		0.617988
92.74	0.324562		0.227151		0.594002		0.452255		2.12397		1.78156		4.29252		3.44842		7.8426		8.00088		13.8358		13.7277		21.4991		21.3412		21.1118		21.3412		12.9071		13.7558		7.40931		8.00088		4.0629		3.44842		2.20353		1.78156		0.622261
92.84	0.321648		0.226773		0.5895		0.451504		2.11947		1.77862		4.2802		3.44277		7.82638		7.98811		13.8047		13.7065		21.4688		21.3095		21.0855		21.3095		12.8878		13.7346		7.39468		7.98811		4.05138		3.44277		2.20373		1.77862		0.61544
92.94	0.325936		0.226396		0.595375		0.450754		2.10893		1.77569		4.28138		3.43714		7.81974		7.97537		13.7911		13.6853		21.4371		21.2778		21.0476		21.2778		12.8695		13.7133		7.38413		7.97537		4.05256		3.43714		2.19318		1.77569		0.624428
93.04	0.328865		0.22602		0.598305		0.450006		2.10715		1.77276		4.27961		3.43153		7.81095		7.96266		13.7698		13.6642		21.4057		21.2463		21.0162		21.2463		12.8529		13.6922		7.37534		7.96266		4.04768		3.43153		2.19611		1.77276		0.627357
93.14	0.32299		0.225644		0.594017		0.449259		2.11068		1.76984		4.27141		3.42592		7.80508		7.94997		13.7608		13.6431		21.3733		21.2147		20.9829		21.2147		12.8368		13.671		7.37105		7.94997		4.0465		3.42592		2.20354		1.76984		0.62307
93.24	0.312645		0.22527		0.593803		0.448514		2.09563		1.76693		4.25637		3.42033		7.78301		7.93732		13.734		13.6221		21.3278		21.1833		20.9484		21.1833		12.8124		13.6499		7.37475		7.93732		4.04317		3.42033		2.1791		1.76693		0.615044
93.34	0.314994		0.224896		0.596153		0.447771		2.09487		1.76402		4.25872		3.41475		7.77755		7.92468		13.709		13.6011		21.3137		21.1519		20.9195		21.1519		12.7968		13.6289		7.36068		7.92468		4.04241		3.41475		2.18615		1.76402		0.617393
93.44	0.311089		0.224523		0.592247		0.447029		2.08627		1.76112		4.25011		3.40918		7.76192		7.91208		13.6856		13.5801		21.2825		21.1205		20.8843		21.1205		12.7687		13.6079		7.34194		7.91208		4.02209		3.40918		2.16741		1.76112		0.608788
93.54	0.309517		0.224151		0.595375		0.446289		2.07688		1.75823		4.24622		3.40362		7.75413		7.8995		13.6645		13.5592		21.2496		21.0893		20.8554		21.0893		12.7523		13.5869		7.33335		7.8995		4.02522		3.40362		2.16114		1.75822		0.604897
93.64	0.303474		0.22378		0.60337		0.445551		2.07084		1.75534		4.23627		3.39808		7.7504		7.88695		13.635		13.5384		21.2241		21.0581		20.8181		21.0581		12.7415		13.566		7.32652		7.88695		4.02619		3.39808		2.1551		1.75534		0.601173
93.74	0.303474		0.223409		0.584633		0.444814		2.06614		1.75246		4.21986		3.39255		7.73399		7.87443		13.6076		13.5176		21.1928		21.0269		20.7868		21.0269		12.722		13.5451		7.3148		7.87443		4.02149		3.39255		2.1551		1.75245		0.594154
93.84	0.304832		0.22304		0.585991		0.444079		2.06048		1.74958		4.22121		3.38703		7.72832		7.86193		13.5973		13.4968		21.1629		20.9958		20.7609		20.9958		12.7038		13.5243		7.30834		7.86193		4.00411		3.38703		2.14864		1.74958		0.607231
93.94	0.304252		0.222671		0.585411		0.443346		2.05679		1.74671		4.22063		3.38152		7.70821		7.84946		13.5694		13.476		21.1303		20.9648		20.7259		20.9648		12.6837		13.5035		7.29604		7.84946		4.00353		3.38152		2.14336		1.74671		0.603538
94.04	0.29821		0.222303		0.579369		0.442614		2.04916		1.74385		4.20989		3.37603		7.70528		7.83701		13.5547		13.4554		21.0891		20.9338		20.6988		20.9338		12.6691		13.4828		7.27358		7.83701		3.99279		3.37603		2.13342		1.74385		0.595909
94.14	0.295464		0.221935		0.588341		0.441883		2.05111		1.74099		4.19543		3.37054		7.68301		7.8246		13.5371		13.4347		21.0567		20.903		20.6695		20.903		12.6468		13.4621		7.26382		7.8246		3.99004		3.37054		2.13226		1.74099		0.593162
94.24	0.299568		0.221569		0.592445		0.441155		2.05051		1.73814		4.19251		3.36507		7.68009		7.81221		13.5186		13.4141		21.0366		20.8721		20.6415		20.8721		12.6243		13.4414		7.26481		7.81221		3.97541		3.36507		2.13166		1.73814		0.590248
94.34	0.302497		0.221204		0.590675		0.440428		2.04642		1.73529		4.19233		3.35961		7.66038		7.79984		13.4973		13.3935		21.0004		20.8413		20.6062		20.8413		12.5929		13.4208		7.25523		7.79984		3.97834		3.35961		2.12989		1.73529		0.593178
94.44	0.30619		0.220839		0.58033		0.439702		2.03999		1.73246		4.17258		3.35416		7.65235		7.7875		13.4658		13.373		20.9776		20.8106		20.5833		20.8106		12.5653		13.4002		7.23548		7.7875		3.9672		3.35416		2.11643		1.73246		0.586739
94.54	0.29879		0.220475		0.579948		0.438978		2.0349		1.72962		4.1722		3.34873		7.63244		7.77519		13.4389		13.3525		20.9412		20.78		20.5517		20.78		12.5572		13.3797		7.22027		7.77519		3.96371		3.34873		2.11135		1.72962		0.58947
94.64	0.303078		0.220112		0.579536		0.438256		2.03919		1.7268		4.17179		3.3433		7.63984		7.76291		13.4237		13.3321		20.919		20.7494		20.5333		20.7494		12.5497		13.3592		7.21284		7.7629		3.95158		3.3433		2.11564		1.7268		0.593757
94.74	0.304253		0.219749		0.585411		0.437536		2.04037		1.72398		4.15813		3.33789		7.63088		7.75065		13.4053		13.3117		20.8889		20.7189		20.4986		20.7189		12.5314		13.3388		7.21401		7.75065		3.95275		3.33789		2.11681		1.72398		0.594933
94.84	0.306206		0.219388		0.584251		0.436817		2.04232		1.72117		4.16009		3.33249		7.62032		7.73841		13.3877		13.2914		20.8518		20.6884		20.481		20.6884		12.5138		13.3184		7.20425		7.73841		3.9547		3.33249		2.11407		1.72117		0.592186
94.94	0.311882		0.219027		0.580528		0.436099		2.0433		1.71836		4.15795		3.3271		7.60488		7.7262		13.3692		13.271		20.8332		20.658		20.4577		20.658		12.4952		13.298		7.19741		7.7262		3.94317		3.3271		2.10802		1.71836		0.586143
95.04	0.308357		0.218667		0.581703		0.435383		2.04447		1.71556		4.14271		3.32172		7.59122		7.71402		13.3508		13.2508		20.8118		20.6276		20.4206		20.6276		12.4847		13.2777		7.18687		7.71402		3.92561		3.32172		2.1092		1.71556		0.587318
95.14	0.30796		0.218308		0.581306		0.434669		2.03938		1.71276		4.14231		3.31635		7.576		7.70187		13.3309		13.2306		20.7676		20.5973		20.396		20.5973		12.4718		13.2574		7.17866		7.70187		3.92521		3.31635		2.1088		1.71276		0.583809
95.24	0.306984		0.217949		0.57563		0.433956		2.03138		1.70997		4.14133		3.311		7.5586		7.68974		13.3073		13.2104		20.7354		20.5671		20.3607		20.5671		12.4443		13.2372		7.16596		7.68974		3.91642		3.311		2.10471		1.70997		0.573433
95.34	0.307579		0.217592		0.569206		0.433245		2.02886		1.70719		4.13723		3.30566		7.55138		7.67763		13.2867		13.1902		20.7118		20.537		20.33		20.537		12.4214		13.217		7.15875		7.67763		3.91702		3.30566		2.10061		1.70719		0.567009
95.44	0.306389		0.217235		0.569603		0.432535		2.02767		1.70441		4.12591		3.30032		7.54317		7.66555		13.2637		13.1701		20.677		20.5068		20.3109		20.5068		12.4171		13.1969		7.14584		7.66555		3.90569		3.30032		2.09942		1.70441		0.567406
95.54	0.302299		0.216879		0.567833		0.431827		2.0259		1.70164		4.12414		3.29501		7.5414		7.6535		13.2549		13.1501		20.6526		20.4768		20.2779		20.4768		12.4005		13.1768		7.13393		7.6535		3.90392		3.29501		2.09533		1.70164		0.565636
95.64	0.305031		0.216523		0.565865		0.43112		2.02161		1.69888		4.11985		3.2897		7.51759		7.64147		13.2303		13.1301		20.6209		20.4468		20.2611		20.4468		12.3915		13.1567		7.11323		7.64147		3.90196		3.2897		2.09336		1.69888		0.563667
95.74	0.320854		0.216169		0.570763		0.430415		2.02572		1.69612		4.11224		3.2844		7.51388		7.62947		13.2227		13.1101		20.5961		20.4169		20.2292		20.4169		12.373		13.1367		7.10952		7.62947		3.88732		3.2844		2.07873		1.69612		0.560753
95.84	0.31501		0.215815		0.568031		0.429712		2.01987		1.69337		4.1095		3.27911		7.49943		7.61749		13.2004		13.0901		20.5551		20.387		20.1999		20.387		12.346		13.1167		7.09196		7.61749		3.88459		3.27911		2.07288		1.69337		0.558022
95.94	0.310311		0.215462		0.568032		0.42901		2.01518		1.69062		4.10639		3.27384		7.48771		7.60554		13.1887		13.0702		20.5239		20.3572		20.1695		20.3572		12.3296		13.0967		7.08726		7.60554		3.87678		3.27384		2.0799		1.69062		0.553322
96.04	0.315193		0.21511		0.569801		0.428309		2.02006		1.68788		4.09876		3.26858		7.48478		7.59361		13.174		13.0504		20.5014		20.3275		20.1579		20.3275		12.3079		13.0768		7.08433		7.59361		3.86994		3.26858		2.08479		1.68788		0.548073
96.14	0.314796		0.214759		0.564705		0.427611		2.01496		1.68514		4.09837		3.26333		7.47266		7.58171		13.1494		13.0306		20.4651		20.2978		20.1263		20.2978		12.288		13.057		7.07221		7.58171		3.86643		3.26333		2.07969		1.68514		0.542976
96.24	0.308922		0.214408		0.56353		0.426913		2.00677		1.68242		4.08547		3.25809		7.46368		7.56984		13.1217		13.0108		20.4256		20.2681		20.0978		20.2681		12.2743		13.0372		7.05853		7.56984		3.85275		3.25809		2.0715		1.68241		0.537102
96.34	0.309333		0.214058		0.570961		0.426217		2.0142		1.67969		4.0882		3.25286		7.45939		7.55799		13.1096		12.9911		20.4104		20.2386		20.074		20.2386		12.263		13.0174		7.05192		7.55799		3.85548		3.25286		2.07581		1.67969		0.537514
96.44	0.307182		0.213709		0.56881		0.425523		2.00735		1.67697		4.07903		3.24764		7.43459		7.54616		13.0879		12.9714		20.3762		20.209		20.0359		20.209		12.2382		12.9976		7.04427		7.54616		3.84631		3.24764		2.05724		1.67697		0.547081
96.54	0.308357		0.213361		0.565285		0.42483		1.99839		1.67426		4.0771		3.24244		7.43107		7.53436		13.0774		12.9517		20.3461		20.1796		20.0105		20.1796		12.2152		12.978		7.02671		7.53436		3.83576		3.24244		2.07014		1.67426		0.533424
96.64	0.317925		0.213013		0.560021		0.424139		1.99545		1.67156		4.06243		3.23724		7.41329		7.52258		13.0565		12.9321		20.3237		20.1502		19.981		20.1502		12.1974		12.9583		7.02847		7.52258		3.83752		3.23724		2.06017		1.67156		0.53048
96.74	0.319099		0.212666		0.572914		0.423449		1.99662		1.66886		4.06361		3.23206		7.41447		7.51083		13.0217		12.9126		20.2835		20.1208		19.9548		20.1208		12.1868		12.9387		7.01481		7.51083		3.83869		3.23206		2.06135		1.66886		0.543373
96.84	0.315987		0.21232		0.569801		0.422761		1.9802		1.66617		4.05891		3.22688		7.39494		7.49911		13.0092		12.893		20.2475		20.0916		19.9322		20.0916		12.1626		12.9191		7.0023		7.49911		3.82777		3.22688		2.05665		1.66617		0.543373
96.94	0.311287		0.211975		0.565101		0.422074		1.97318		1.66348		4.04408		3.22172		7.38322		7.4874		12.9905		12.8735		20.2202		20.0623		19.8962		20.0623		12.1361		12.8996		6.99058		7.4874		3.82307		3.22172		2.04182		1.66348		0.543373
97.04	0.306969		0.21163		0.565483		0.421389		1.97045		1.6608		4.04446		3.21657		7.37109		7.47573		12.9682		12.8541		20.1963		20.0332		19.8606		20.0332		12.1138		12.8801		6.98315		7.47573		3.80703		3.21657		2.0422		1.6608		0.543755
97.14	0.302299		0.211286		0.563133		0.420705		1.96029		1.65812		4.04369		3.21143		7.3547		7.46407		12.9463		12.8347		20.1604		20.0041		19.8286		20.0041		12.0997		12.8606		6.97378		7.46407		3.79455		3.21143		2.04144		1.65812		0.541405
97.24	0.29937		0.210943		0.553185		0.420022		1.95736		1.65545		4.03606		3.2063		7.34866		7.45244		12.9317		12.8153		20.1379		19.975		19.7945		19.975		12.0773		12.8412		6.96304		7.45245		3.79162		3.2063		2.02911		1.65545		0.531456
97.34	0.301323		0.210601		0.562951		0.419342		1.95461		1.65278		4.0216		3.20119		7.3381		7.44084		12.9141		12.796		20.1086		19.946		19.762		19.946		12.0745		12.8218		6.95327		7.44084		3.78185		3.20119		2.02404		1.65278		0.53341
97.44	0.300545		0.210259		0.554359		0.418662		1.94682		1.65013		4.0138		3.19608		7.3209		7.42926		12.8891		12.7767		20.0883		19.9171		19.7245		19.9171		12.0472		12.8025		6.95249		7.42926		3.77638		3.19608		2.02326		1.65013		0.529518
97.54	0.302696		0.209918		0.556511		0.417984		1.94585		1.64747		4.01595		3.19099		7.30431		7.41771		12.8842		12.7574		20.0592		19.8882		19.6884		19.8882		12.0298		12.7832		6.93822		7.41771		3.77151		3.19099		2.0223		1.64747		0.52227
97.64	0.306206		0.209578		0.555321		0.417308		1.93295		1.64482		4.00854		3.1859		7.30001		7.40618		12.8682		12.7382		20.0401		19.8594		19.6724		19.8594		12.0185		12.7639		6.9269		7.40617		3.7633		3.1859		2.02111		1.64482		0.518761
97.74	0.300728		0.209239		0.552223		0.416633		1.93217		1.64218		4.00306		3.18083		7.28751		7.39467		12.8479		12.719		20.0073		19.8306		19.6474		19.8306		11.9935		12.7447		6.91441		7.39467		3.76252		3.18083		2.02033		1.64218		0.517982
97.84	0.304253		0.2089		0.546349		0.415959		1.93099		1.63955		3.99718		3.17576		7.27853		7.38319		12.8319		12.6999		19.9748		19.8019		19.6048		19.8019		11.9845		12.7255		6.90542		7.38319		3.75042		3.17576		2.01446		1.63955		0.513695
97.94	0.300545		0.208562		0.545753		0.415287		1.9257		1.63692		3.97785		3.17071		7.2631		7.37173		12.8023		12.6808		19.95		19.7732		19.5683		19.7732		11.9722		12.7064		6.89311		7.37173		3.74513		3.17071		2.00684		1.63692		0.5037
98.04	0.298195		0.208225		0.543404		0.414617		1.92103		1.63429		3.9802		3.16567		7.26075		7.36029		12.7781		12.6618		19.9141		19.7446		19.5511		19.7446		11.9503		12.6873		6.89234		7.36029		3.73576		3.16567		2.00449		1.63429		0.499031
98.14	0.29702		0.207889		0.536796		0.413948		1.92455		1.63167		3.98373		3.16064		7.24474		7.34888		12.7621		12.6427		19.8864		19.7161		19.5304		19.7161		11.9351		12.6682		6.88335		7.34888		3.73147		3.16064		1.98928		1.63167		0.502556
98.24	0.292931		0.207553		0.535027		0.41328		1.92278		1.62906		3.98196		3.15562		7.23125		7.33749		12.7573		12.6238		19.8698		19.6876		19.4919		19.6876		11.9271		12.6492		6.86987		7.33749		3.7344		3.15562		1.99221		1.62906		0.508598
98.34	0.300743		0.207218		0.533439		0.412614		1.91576		1.62645		3.97805		3.15061		7.22735		7.32613		12.7338		12.6048		19.8502		19.6592		19.4708		19.6592		11.9138		12.6302		6.84643		7.32613		3.73281		3.15061		1.99221		1.62645		0.501579
98.44	0.294289		0.206884		0.524666		0.411949		1.9015		1.62385		3.9763		3.14561		7.21778		7.31479		12.7196		12.5859		19.8078		19.6308		19.4448		19.6308		11.8878		12.6112		6.84467		7.31479		3.71232		3.14561		1.98576		1.62385		0.495125
98.54	0.296638		0.20655		0.527016		0.411285		1.90385		1.62125		3.97553		3.14063		7.20841		7.30348		12.6977		12.567		19.7758		19.6025		19.4206		19.6025		11.8636		12.5923		6.8353		7.30348		3.71156		3.14063		1.98341		1.62125		0.504494
98.64	0.302483		0.206217		0.522728		0.410624		1.90267		1.61866		3.96185		3.13565		7.19473		7.29218		12.6778		12.5482		19.7434		19.5742		19.3882		19.5742		11.8507		12.5735		6.82162		7.29218		3.70568		3.13565		1.97521		1.61866		0.4963
98.74	0.298195		0.205885		0.51606		0.409963		1.9007		1.61608		3.95988		3.13068		7.17872		7.28092		12.6563		12.5294		19.7266		19.546		19.3683		19.546		11.8292		12.5546		6.8025		7.28092		3.70371		3.13068		1.97483		1.61608		0.495918
98.84	0.31208		0.205554		0.526039		0.409304		1.89585		1.6135		3.94642		3.12573		7.17619		7.26967		12.6319		12.5107		19.6959		19.5178		19.3493		19.5178		11.8165		12.5358		6.80308		7.26967		3.69416		3.12573		1.98713		1.6135		0.496498
98.94	0.30758		0.205223		0.526238		0.408646		1.87963		1.61092		3.94662		3.12078		7.16467		7.25845		12.6078		12.492		19.6696		19.4897		19.3136		19.4897		11.8003		12.5171		6.79546		7.25845		3.69436		3.12078		1.98733		1.61092		0.491997
99.04	0.305412		0.204893		0.524071		0.40799		1.88216		1.60835		3.93822		3.11585		7.16409		7.24725		12.594		12.4733		19.6417		19.4617		19.2896		19.4617		11.7786		12.4984		6.78158		7.24725		3.68206		3.11585		1.98516		1.60835		0.487511
99.14	0.302498		0.204564		0.521156		0.407335		1.88627		1.60579		3.93763		3.11092		7.15568		7.23608		12.5832		12.4547		19.6098		19.4337		19.2663		19.4337		11.7648		12.4797		6.77866		7.23607		3.67677		3.11092		1.98225		1.60579		0.503334
99.24	0.312645		0.204235		0.520378		0.406682		1.8886		1.60323		3.93526		3.10601		7.14629		7.22492		12.5738		12.4361		19.5809		19.4058		19.2405		19.4058		11.7507		12.461		6.75835		7.22492		3.67208		3.10601		1.98458		1.60323		0.502556
99.34	0.311882		0.203908		0.518028		0.40603		1.88625		1.60068		3.91888		3.10111		7.13692		7.2138		12.5536		12.4175		19.5473		19.3779		19.2163		19.3779		11.7335		12.4424		6.756		7.21379		3.67443		3.10111		1.98382		1.60068		0.495506
99.44	0.30053		0.20358		0.511375		0.405379		1.87728		1.59813		3.91692		3.09621		7.12246		7.20269		12.5274		12.399		19.5157		19.35		19.1839		19.35		11.7151		12.4239		6.74624		7.20269		3.66076		3.09621		1.97247		1.59813		0.486534
99.54	0.295662		0.203254		0.503395		0.40473		1.87943		1.59559		3.91596		3.09133		7.10587		7.19161		12.5053		12.3805		19.4858		19.3223		19.1618		19.3223		11.6907		12.4053		6.73667		7.19161		3.66291		3.09133		1.9676		1.59559		0.488686
99.64	0.315772		0.202928		0.507087		0.404082		1.88471		1.59305		3.91965		3.08646		7.10645		7.18055		12.4949		12.362		19.4582		19.2946		19.139		19.2946		11.6882		12.3868		6.73334		7.18055		3.6666		3.08646		1.97599		1.59305		0.497078
99.74	0.30854		0.202603		0.512367		0.403436		1.87278		1.59052		3.91242		3.0816		7.10081		7.16951		12.4698		12.3436		19.4291		19.2669		19.1122		19.2669		11.6693		12.3684		6.7183		7.16951		3.65705		3.0816		1.97034		1.59052		0.494545
99.84	0.312661		0.202279		0.510994		0.402791		1.86909		1.588		3.89701		3.07674		7.08772		7.1585		12.4489		12.3252		19.4012		19.2393		19.0773		19.2393		11.6562		12.35		6.71461		7.1585		3.66038		3.07674		1.96897		1.588		0.493172
99.94	0.314613		0.201955		0.50904		0.402147		1.87415		1.58548		3.90208		3.0719		7.09278		7.14751		12.4492		12.3069		19.3758		19.2117		19.0597		19.2117		11.6347		12.3316		6.70795		7.14751		3.65452		3.0719		1.96934		1.58548		0.491218
100.04	0.309914		0.201632		0.52076		0.401505		1.86323		1.58296		3.89896		3.06707		7.08027		7.13654		12.4305		12.2886		19.343		19.1842		19.0308		19.1842		11.6269		12.3132		6.70484		7.13654		3.64982		3.06707		1.96232		1.58296		0.488106
100.14	0.307763		0.20131		0.523308		0.400864		1.86108		1.58045		3.89211		3.06225		7.06408		7.12559		12.4088		12.2703		19.3159		19.1568		18.995		19.1568		11.6146		12.2949		6.69018		7.12559		3.64767		3.06225		1.96017		1.58045		0.493767
100.24	0.302116		0.200989		0.524681		0.400224		1.86086		1.57795		3.88177		3.05744		7.04592		7.11467		12.3985		12.2521		19.2883		19.1294		18.98		19.1294		11.5948		12.2767		6.67593		7.11467		3.64202		3.05744		1.95763		1.57795		0.498253
100.34	0.298576		0.200668		0.525841		0.399586		1.8597		1.57545		3.88763		3.05264		7.03536		7.10377		12.3895		12.2339		19.2582		19.102		18.9632		19.102		11.5882		12.2584		6.67867		7.10377		3.63146		3.05264		1.96038		1.57545		0.499412
100.44	0.302299		0.200348		0.520165		0.398949		1.85873		1.57296		3.88195		3.04785		7.03439		7.09289		12.3643		12.2158		19.2143		19.0747		18.9333		19.0747		11.5568		12.2402		6.66048		7.09289		3.62579		3.04785		1.9547		1.57296		0.491417
100.54	0.29821		0.200028		0.512169		0.398314		1.84603		1.57047		3.87395		3.04307		7.0256		7.08204		12.3438		12.1977		19.1836		19.0475		18.8941		19.0475		11.548		12.2221		6.63607		7.08204		3.60998		3.04307		1.95684		1.57047		0.487328
100.64	0.294868		0.199709		0.518226		0.39768		1.84739		1.56799		3.8769		3.0383		7.02695		7.07121		12.3334		12.1796		19.1538		19.0203		18.8806		19.0203		11.5376		12.2039		6.63511		7.07121		3.61604		3.0383		1.95277		1.56799		0.488685
100.74	0.287651		0.199391		0.514915		0.397047		1.83706		1.56551		3.872		3.03354		7.01272		7.0604		12.3153		12.1615		19.1098		18.9932		18.8382		18.9932		11.5195		12.1858		6.6318		7.0604		3.61272		3.03354		1.94006		1.56551		0.483788
100.84	0.287454		0.199074		0.510018		0.396416		1.83216		1.56304		3.85539		3.02879		7.00703		7.04961		12.2987		12.1435		19.083		18.9661		18.8091		18.9661		11.5028		12.1678		6.60737		7.04961		3.59141		3.02879		1.93986		1.56304		0.47657
100.94	0.291557		0.198757		0.514122		0.395786		1.83627		1.56057		3.84936		3.02405		6.99239		7.03884		12.2785		12.1255		19.0528		18.939		18.7749		18.939		11.4827		12.1498		6.60677		7.03884		3.58849		3.02405		1.93926		1.56057		0.477562
101.04	0.288811		0.198441		0.511375		0.395157		1.83352		1.55811		3.8388		3.01932		6.99435		7.0281		12.2539		12.1076		19.0305		18.9121		18.7573		18.9121		11.4698		12.1318		6.60171		7.0281		3.59045		3.01932		1.9342		1.55811		0.474815
101.14	0.281028		0.198125		0.514518		0.39453		1.82885		1.55565		3.84115		3.0146		6.97405		7.01738		12.2414		12.0897		19.0055		18.8851		18.7237		18.8851		11.4574		12.1139		6.58923		7.01738		3.58968		3.0146		1.93343		1.55565		0.477165
101.24	0.28199		0.197811		0.507668		0.393904		1.8267		1.5532		3.839		3.00989		6.9672		7.00668		12.2151		12.0718		18.9799		18.8583		18.6919		18.8583		11.431		12.0959		6.57456		7.00668		3.57032		3.00989		1.92658		1.5532		0.482033
101.34	0.279427		0.197497		0.514503		0.393279		1.814		1.55076		3.83643		3.00519		6.96464		6.996		12.2094		12.054		18.95		18.8314		18.6503		18.8314		11.4167		12.0781		6.56028		6.996		3.56544		3.00519		1.92872		1.55076		0.47715
101.44	0.27282		0.197183		0.514915		0.392656		1.80502		1.54832		3.82122		3.0005		6.94942		6.98535		12.1965		12.0362		18.9153		18.8047		18.6421		18.8047		11.3937		12.0602		6.55679		6.98535		3.56426		3.0005		1.92754		1.54832		0.485374
101.54	0.274574		0.196871		0.51667		0.392034		1.80677		1.54588		3.82456		2.99582		6.94337		6.97472		12.1733		12.0185		18.8991		18.778		18.6243		18.778		11.3775		12.0424		6.55543		6.97472		3.5637		2.99582		1.92698		1.54588		0.48243
101.64	0.283929		0.196559		0.514305		0.391413		1.80209		1.54345		3.8175		2.99115		6.92385		6.9641		12.1514		12.0007		18.8577		18.7513		18.597		18.7513		11.3587		12.0247		6.54293		6.9641		3.55431		2.99115		1.92931		1.54345		0.477745
101.74	0.281593		0.196247		0.511971		0.390794		1.80677		1.54103		3.81516		2.98649		6.91602		6.95351		12.1318		11.983		18.8381		18.7247		18.5657		18.7247		11.3485		12.0069		6.5304		6.95352		3.55589		2.98649		1.9293		1.54102		0.48243
101.84	0.28083		0.195936		0.522926		0.390176		1.80601		1.53861		3.8097		2.98184		6.91837		6.94295		12.1155		11.9654		18.8022		18.6981		18.5486		18.6981		11.3314		11.9893		6.51401		6.94295		3.55353		2.98184		1.92152		1.5386		0.484779
101.94	0.273401		0.195626		0.515496		0.389559		1.79858		1.53619		3.80227		2.9772		6.90392		6.9324		12.1049		11.9478		18.7799		18.6716		18.5216		18.6716		11.3122		11.9716		6.49957		6.9324		3.55081		2.9772		1.91409		1.53619		0.493767
102.04	0.27787		0.195317		0.512947		0.388943		1.79133		1.53378		3.78959		2.97256		6.90058		6.92188		12.0977		11.9302		18.7579		18.6451		18.4925		18.6451		11.2948		11.954		6.49781		6.92188		3.54746		2.97256		1.91856		1.53378		0.498238
102.14	0.284523		0.195008		0.521919		0.388329		1.78626		1.53138		3.78684		2.96794		6.8838		6.91137		12.0848		11.9126		18.7356		18.6187		18.4749		18.6187		11.2773		11.9364		6.47865		6.91137		3.5424		2.96794		1.91038		1.53138		0.493172
102.24	0.28492		0.1947		0.515297		0.387717		1.77885		1.52898		3.77943		2.96333		6.88419		6.90089		12.0617		11.8951		18.6977		18.5924		18.448		18.5924		11.2628		11.9188		6.47202		6.90089		3.54279		2.96333		1.90607		1.52898		0.493568
102.34	0.288629		0.194393		0.515892		0.387105		1.78256		1.52658		3.77844		2.95873		6.88009		6.89043		12.0459		11.8777		18.6788		18.566		18.4204		18.566		11.254		11.9013		6.46792		6.89043		3.53167		2.95873		1.90978		1.52658		0.494164
102.44	0.299385		0.194086		0.51725		0.386495		1.78861		1.52419		3.76575		2.95413		6.87132		6.88		12.0411		11.8602		18.6411		18.5398		18.4038		18.5398		11.2405		11.8838		6.45756		6.87999		3.53303		2.95413		1.91114		1.52419		0.503334
102.54	0.29644		0.19378		0.519005		0.385886		1.78725		1.52181		3.7644		2.94955		6.86837		6.86958		12.0264		11.8428		18.6186		18.5136		18.3814		18.5136		11.2306		11.8664		6.44918		6.86958		3.53478		2.94955		1.90588		1.52181		0.505089
102.64	0.292519		0.193474		0.522896		0.385278		1.78333		1.51943		3.74876		2.94498		6.85743		6.85918		12.0076		11.8254		18.5811		18.4874		18.3462		18.4874		11.2235		11.849		6.43745		6.85918		3.53086		2.94498		1.90665		1.51943		0.505867
102.74	0.289024		0.193169		0.519402		0.384672		1.78686		1.51705		3.75228		2.94041		6.84844		6.84881		12.0065		11.8081		18.562		18.4613		18.3232		18.4613		11.2107		11.8316		6.44097		6.84881		3.51565		2.94041		1.91018		1.51705		0.521111
102.84	0.292732		0.192865		0.523109		0.384067		1.79057		1.51468		3.75129		2.93586		6.83341		6.83846		11.9836		11.7908		18.5297		18.4352		18.2956		18.4352		11.1878		11.8142		6.42826		6.83845		3.51154		2.93586		1.91077		1.51468		0.524818
102.94	0.301506		0.192562		0.524864		0.383463		1.7806		1.51232		3.73821		2.93131		6.82735		6.82812		11.9705		11.7735		18.5041		18.4092		18.2779		18.4092		11.1747		11.7969		6.41518		6.82812		3.5133		2.93131		1.90313		1.51232		0.526573
103.04	0.294487		0.192259		0.524864		0.382861		1.7759		1.50996		3.73821		2.92678		6.82735		6.81781		11.9385		11.7563		18.4682		18.3833		18.2552		18.3833		11.1505		11.7797		6.40035		6.81781		3.5133		2.92678		1.89611		1.50996		0.521873
103.14	0.299965		0.191956		0.525642		0.382259		1.76966		1.5076		3.73899		2.92225		6.8133		6.80752		11.9276		11.7391		18.4307		18.3574		18.2318		18.3574		11.1435		11.7624		6.39643		6.80752		3.51408		2.92225		1.89689		1.5076		0.515633
103.24	0.295662		0.191655		0.526039		0.381659		1.77006		1.50525		3.73627		2.91774		6.80119		6.79725		11.9084		11.7219		18.4116		18.3315		18.2126		18.3315		11.1196		11.7452		6.38511		6.79725		3.51447		2.91774		1.89729		1.50525		0.512917
103.34	0.29937		0.191354		0.526634		0.381061		1.77377		1.50291		3.73058		2.91323		6.78848		6.78701		11.9043		11.7048		18.3879		18.3057		18.1851		18.3057		11.1046		11.728		6.38882		6.78701		3.50646		2.91323		1.89788		1.50291		0.511925
103.44	0.299156		0.191054		0.526421		0.380463		1.77825		1.50057		3.72805		2.90873		6.79064		6.77678		11.8854		11.6877		18.3659		18.2799		18.1653		18.2799		11.0896		11.7109		6.38549		6.77678		3.51095		2.90873		1.89767		1.50057		0.516411
103.54	0.291557		0.190754		0.525841		0.379867		1.77767		1.49823		3.71575		2.90424		6.77285		6.76657		11.8723		11.6706		18.3332		18.2542		18.1382		18.2542		11.0663		11.6938		6.37319		6.76657		3.51037		2.90424		1.89709		1.49823		0.52755
103.64	0.288628		0.190455		0.522911		0.379272		1.77474		1.4959		3.71282		2.89976		6.75118		6.75639		11.8428		11.6536		18.3139		18.2285		18.104		18.2285		11.047		11.6767		6.36245		6.75639		3.50433		2.89976		1.88946		1.4959		0.51992
103.74	0.292732		0.190156		0.538734		0.378679		1.77885		1.49358		3.706		2.89529		6.74747		6.74622		11.8274		11.6366		18.2766		18.2029		18.0839		18.2029		11.0269		11.6597		6.36655		6.74622		3.49592		2.89529		1.88654		1.49358		0.517006
103.84	0.291374		0.189858		0.540489		0.378086		1.7759		1.49126		3.69836		2.89083		6.74923		6.73608		11.8143		11.6196		18.2659		18.1773		18.0474		18.1773		11.0138		11.6427		6.35189		6.73608		3.49767		2.89083		1.8836		1.49126		0.518761
103.94	0.28785		0.189561		0.536964		0.377495		1.77006		1.48894		3.69251		2.88638		6.73399		6.72595		11.7912		11.6027		18.2475		18.1518		18.029		18.1518		10.9915		11.6257		6.34293		6.72595		3.48243		2.88638		1.87775		1.48894		0.519936
104.04	0.289604		0.189265		0.5317		0.376905		1.77181		1.48663		3.68255		2.88194		6.72872		6.71585		11.7688		11.5858		18.2133		18.1264		18.0003		18.1264		10.9737		11.6088		6.33999		6.71585		3.47717		2.88194		1.87951		1.48663		0.52169
104.14	0.301323		0.188969		0.5317		0.376317		1.7687		1.48433		3.67785		2.87751		6.72091		6.70577		11.75		11.5689		18.1797		18.1009		17.9722		18.1009		10.9659		11.5919		6.32827		6.70577		3.46935		2.87751		1.87951		1.48433		0.52169
104.24	0.300148		0.188673		0.538338		0.375729		1.76283		1.48203		3.66965		2.87308		6.70802		6.69571		11.7293		11.5521		18.1614		18.0756		17.9515		18.0756		10.953		11.575		6.3271		6.69571		3.46818		2.87308		1.86662		1.48203		0.520515
104.34	0.302101		0.188379		0.540291		0.375143		1.76008		1.47973		3.66379		2.86867		6.70686		6.68567		11.7235		11.5353		18.1289		18.0502		17.9261		18.0502		10.9355		11.5581		6.31654		6.68567		3.4553		2.86867		1.88029		1.47973		0.522469
104.44	0.293694		0.188085		0.536583		0.374558		1.75796		1.47744		3.65698		2.86426		6.69064		6.67565		11.6963		11.5185		18.1018		18.0249		17.8911		18.0249		10.9091		11.5413		6.29409		6.67564		3.44689		2.86426		1.86486		1.47744		0.515648
104.54	0.289024		0.187791		0.538933		0.373974		1.75561		1.47515		3.64291		2.85987		6.68127		6.66564		11.6908		11.5018		18.0846		17.9997		17.8622		17.9997		10.895		11.5246		6.29644		6.66564		3.44143		2.85987		1.86721		1.47515		0.516411
104.64	0.290779		0.187498		0.535988		0.373392		1.75736		1.47287		3.64466		2.85548		6.6713		6.65566		11.6731		11.4851		18.0668		17.9745		17.8366		17.9745		10.889		11.5078		6.29038		6.65566		3.4463		2.85548		1.86585		1.47287		0.519752
104.74	0.293312		0.187206		0.531502		0.37281		1.7599		1.47059		3.64719		2.8511		6.66602		6.6457		11.6639		11.4684		18.0498		17.9494		17.8032		17.9494		10.872		11.4911		6.2812		6.6457		3.44181		2.8511		1.86369		1.47059		0.517586
104.84	0.296257		0.186914		0.529747		0.37223		1.75344		1.46832		3.64074		2.84673		6.66427		6.63576		11.6543		11.4518		18.0168		17.9243		17.7749		17.9243		10.8585		11.4745		6.27163		6.63576		3.44006		2.84673		1.85412		1.46832		0.523643
104.94	0.289803		0.186623		0.527992		0.371652		1.73295		1.46605		3.63197		2.84237		6.6461		6.62584		11.633		11.4352		17.9956		17.8993		17.7419		17.8993		10.8372		11.4578		6.25816		6.62584		3.42347		2.84237		1.85236		1.46605		0.517189
105.04	0.286858		0.186333		0.526634		0.371074		1.7347		1.46379		3.63372		2.83802		6.63302		6.61594		11.6114		11.4186		17.97		17.8743		17.7241		17.8743		10.8273		11.4412		6.25991		6.61594		3.42052		2.83802		1.85412		1.46379		0.511925
105.14	0.289407		0.186043		0.531502		0.370497		1.72944		1.46153		3.61985		2.83368		6.61915		6.60606		11.5983		11.4021		17.9366		17.8493		17.7025		17.8493		10.8056		11.4246		6.24683		6.60606		3.41056		2.83368		1.84025		1.46153		0.509774
105.24	0.292931		0.185754		0.535027		0.369922		1.72826		1.45928		3.62337		2.82935		6.61175		6.5962		11.5854		11.3856		17.9206		17.8244		17.6833		17.8244		10.7966		11.4081		6.23394		6.5962		3.41409		2.82935		1.84377		1.45928		0.513298
105.34	0.293312		0.185466		0.535408		0.369348		1.72865		1.45703		3.61283		2.82503		6.59571		6.58636		11.5662		11.3691		17.9014		17.7996		17.6595		17.7996		10.7704		11.3916		6.22572		6.58636		3.41447		2.82503		1.84415		1.45703		0.513679
105.44	0.294486		0.185178		0.536583		0.368775		1.72982		1.45478		3.60931		2.82071		6.59689		6.57654		11.5432		11.3527		17.8909		17.7748		17.6294		17.7748		10.7599		11.3751		6.22378		6.57654		3.40392		2.82071		1.84533		1.45478		0.514854
105.54	0.291557		0.18489		0.533653		0.368204		1.72689		1.45255		3.60638		2.8164		6.58614		6.56674		11.5215		11.3363		17.8567		17.75		17.6023		17.75		10.7374		11.3587		6.22085		6.56674		3.39629		2.8164		1.83459		1.45255		0.511925
105.64	0.294486		0.184603		0.536583		0.367633		1.72982		1.45031		3.59759		2.81211		6.57735		6.55696		11.5049		11.3199		17.8401		17.7253		17.5669		17.7253		10.7286		11.3422		6.21206		6.55696		3.38439		2.81211		1.83752		1.45031		0.526573
105.74	0.290382		0.184317		0.527779		0.367064		1.7179		1.44808		3.6052		2.80782		6.57325		6.5472		11.493		11.3036		17.8164		17.7006		17.5433		17.7006		10.705		11.3259		6.20014		6.5472		3.38029		2.80782		1.82871		1.44808		0.522469
105.84	0.291557		0.184032		0.521935		0.366496		1.72689		1.44586		3.60168		2.80354		6.55801		6.53746		11.4824		11.2873		17.7981		17.676		17.5023		17.676		10.6984		11.3095		6.1896		6.53746		3.36974		2.80354		1.82287		1.44586		0.523643
105.94	0.291557		0.183747		0.521935		0.365929		1.72689		1.44363		3.58294		2.79927		6.55099		6.52774		11.4629		11.271		17.7668		17.6514		17.4781		17.6514		10.6819		11.2932		6.1896		6.52774		3.36974		2.79927		1.81115		1.44363		0.523643
106.04	0.292732		0.183462		0.523109		0.365364		1.72807		1.44142		3.58411		2.79501		6.54435		6.51804		11.4446		11.2547		17.7485		17.6269		17.448		17.6269		10.6566		11.2769		6.17124		6.51804		3.37092		2.79501		1.81232		1.44142		0.529518
106.14	0.302299		0.183179		0.521751		0.364799		1.72982		1.43921		3.58587		2.79075		6.53439		6.50835		11.4346		11.2385		17.7307		17.6024		17.4302		17.6024		10.6505		11.2607		6.16518		6.50835		3.37737		2.79075		1.81408		1.43921		0.526573
106.24	0.298592		0.182895		0.513344		0.364236		1.72611		1.437		3.57435		2.78651		6.52287		6.49869		11.4231		11.2223		17.7075		17.578		17.407		17.578		10.6351		11.2444		6.14976		6.49869		3.38068		2.78651		1.79865		1.437		0.522865
106.34	0.31089		0.182613		0.513924		0.363674		1.72669		1.4348		3.57493		2.78227		6.52033		6.48905		11.4041		11.2062		17.6768		17.5536		17.3763		17.5536		10.6239		11.2282		6.15034		6.48905		3.37345		2.78227		1.79923		1.4348		0.523445
106.44	0.308952		0.182331		0.515099		0.363113		1.72317		1.4326		3.5761		2.77805		6.50509		6.47942		11.3936		11.1901		17.6584		17.5293		17.3579		17.5293		10.6025		11.2121		6.13979		6.47942		3.37463		2.77805		1.80041		1.4326		0.52462
106.54	0.300148		0.182049		0.518806		0.362553		1.71204		1.43041		3.56028		2.77383		6.49317		6.46982		11.3699		11.174		17.6348		17.505		17.3296		17.505		10.5859		11.196		6.12788		6.46982		3.37052		2.77383		1.78849		1.4304		0.520515
106.64	0.301323		0.181768		0.519981		0.361994		1.71322		1.42822		3.55834		2.76962		6.48263		6.46023		11.3633		11.1579		17.6047		17.4807		17.3042		17.4807		10.5753		11.1799		6.12905		6.46023		3.3717		2.76962		1.78655		1.42822		0.533409
106.74	0.298393		0.181488		0.517052		0.361437		1.71029		1.42603		3.55071		2.76542		6.47189		6.45066		11.3487		11.1419		17.5745		17.4565		17.27		17.4565		10.5528		11.1638		6.1144		6.45066		3.35705		2.76542		1.77892		1.42603		0.518761
106.84	0.295464		0.181209		0.525841		0.36088		1.69955		1.42385		3.53997		2.76122		6.45724		6.44112		11.3262		11.1259		17.5598		17.4323		17.2476		17.4323		10.5382		11.1478		6.10366		6.44112		3.35412		2.76122		1.77599		1.42385		0.515831
106.94	0.297814		0.180929		0.528191		0.360325		1.7019		1.42168		3.54232		2.75704		6.44317		6.43159		11.3168		11.1099		17.5426		17.4082		17.2304		17.4082		10.5327		11.1318		6.10601		6.43159		3.35647		2.75704		1.77834		1.42168		0.5299
107.04	0.311867		0.180651		0.530525		0.359771		1.70423		1.41951		3.53294		2.75287		6.43067		6.42208		11.2996		11.094		17.5254		17.3842		17.2132		17.3842		10.5155		11.1158		6.09663		6.42208		3.3541		2.75287		1.78068		1.41951		0.532234
107.14	0.308341		0.180373		0.527		0.359218		1.70541		1.41734		3.52941		2.7487		6.43655		6.41259		11.293		11.0781		17.4954		17.3601		17.1948		17.3601		10.505		11.0999		6.08999		6.41259		3.34124		2.7487		1.78185		1.41734		0.52169
107.24	0.297218		0.180096		0.515877		0.358667		1.7013		1.41518		3.51829		2.74454		6.42774		6.40312		11.2772		11.0622		17.4717		17.3361		17.1673		17.3361		10.4931		11.084		6.08588		6.40312		3.34415		2.74454		1.76133		1.41518		0.517586
107.34	0.30738		0.179819		0.522926		0.358116		1.70365		1.41302		3.52064		2.74039		6.43009		6.39367		11.26		11.0464		17.4545		17.3122		17.1501		17.3122		10.4837		11.0681		6.07651		6.39367		3.3418		2.74039		1.75666		1.41302		0.519935
107.44	0.306206		0.179543		0.528771		0.357567		1.69936		1.41087		3.51946		2.73625		6.4211		6.38423		11.2346		11.0306		17.4338		17.2883		17.1169		17.2883		10.463		11.0522		6.07534		6.38423		3.3258		2.73625		1.76019		1.41087		0.518761
107.54	0.307381		0.179267		0.529945		0.357018		1.69584		1.40872		3.52064		2.73212		6.41056		6.37482		11.2287		11.0148		17.4038		17.2645		17.0993		17.2645		10.4525		11.0364		6.0648		6.37482		3.32697		2.73212		1.76368		1.40872		0.519936
107.64	0.303276		0.178992		0.525841		0.356471		1.69173		1.40657		3.51653		2.72799		6.40176		6.36542		11.2129		10.999		17.3801		17.2407		17.0757		17.2407		10.4405		11.0206		6.05758		6.36542		3.32287		2.72799		1.75256		1.40657		0.515831
107.74	0.298576		0.178717		0.514122		0.355925		1.69173		1.40443		3.52123		2.72388		6.38381		6.35604		11.1934		10.9833		17.3606		17.2169		17.0562		17.2169		10.4288		11.0049		6.04507		6.35604		3.31115		2.72388		1.75256		1.40443		0.52755
107.84	0.291557		0.178444		0.514122		0.35538		1.69173		1.4023		3.52825		2.71977		6.36739		6.34669		11.1856		10.9676		17.3411		17.1932		17.0366		17.1932		10.421		10.9891		6.04507		6.34669		3.31115		2.71977		1.75256		1.4023		0.52755
107.94	0.304451		0.17817		0.515297		0.354836		1.69291		1.40017		3.51691		2.71567		6.36857		6.33735		11.175		10.952		17.3227		17.1695		17.0183		17.1695		10.4058		10.9734		6.02982		6.33735		3.31233		2.71567		1.74592		1.40017		0.528725
108.04	0.306984		0.177897		0.51783		0.354294		1.69544		1.39804		3.51243		2.71158		6.3711		6.32802		11.1627		10.9363		17.294		17.1459		16.9943		17.1459		10.3818		10.9578		6.01752		6.32802		3.30704		2.71158		1.74845		1.39804		0.531258
108.14	0.30114		0.177625		0.526817		0.353752		1.68801		1.39592		3.5097		2.7075		6.34414		6.31872		11.1358		10.9207		17.2717		17.1223		16.9595		17.1223		10.3712		10.9422		6.01479		6.31872		3.30431		2.7075		1.74572		1.39592		0.528526
108.24	0.29644		0.177353		0.526817		0.353212		1.68099		1.3938		3.5097		2.70342		6.33712		6.30944		11.1162		10.9052		17.2522		17.0988		16.94		17.0988		10.3595		10.9265		6.00307		6.30944		3.30431		2.70342		1.734		1.3938		0.528526
108.34	0.297218		0.177082		0.527596		0.352672		1.68177		1.39169		3.51047		2.69936		6.32618		6.30017		11.1092		10.8896		17.2334		17.0753		16.9212		17.0753		10.3485		10.911		6.00385		6.30017		3.29337		2.69936		1.73167		1.39169		0.524605
108.44	0.292535		0.176812		0.522912		0.352134		1.67709		1.38958		3.49407		2.6953		6.31368		6.29093		11.085		10.8741		17.1975		17.0518		16.8931		17.0518		10.3212		10.8954		5.99447		6.29092		3.28869		2.6953		1.72228		1.38958		0.517601
108.54	0.293709		0.176542		0.524086		0.351597		1.67826		1.38747		3.49525		2.69125		6.30314		6.2817		11.0744		10.8587		17.1791		17.0284		16.8747		17.0284		10.3177		10.8799		5.98081		6.2817		3.28986		2.69125		1.72346		1.38747		0.521095
108.64	0.289986		0.176272		0.520363		0.351061		1.67454		1.38537		3.49311		2.68721		6.2916		6.27249		11.0637		10.8432		17.1575		17.005		16.8562		17.005		10.3109		10.8644		5.97007		6.27248		3.28614		2.68721		1.72443		1.38537		0.522865
108.74	0.293709		0.176003		0.516273		0.350526		1.67045		1.38328		3.49134		2.68317		6.28751		6.26329		11.0471		10.8278		17.1362		16.9817		16.8279		16.9817		10.2896		10.849		5.96989		6.26329		3.28205		2.68317		1.72736		1.38327		0.517982
108.84	0.288628		0.175735		0.511193		0.349992		1.66537		1.38118		3.47454		2.67915		6.27071		6.25412		11.0178		10.8124		17.1116		16.9584		16.815		16.9584		10.2704		10.8336		5.95229		6.25412		3.26916		2.67915		1.71447		1.38118		0.512902
108.94	0.286477		0.175467		0.509041		0.34946		1.66792		1.3791		3.46769		2.67513		6.26545		6.24496		11.0008		10.797		17.086		16.9352		16.7933		16.9352		10.2511		10.8182		5.93842		6.24496		3.27171		2.67513		1.71232		1.3791		0.518562
109.04	0.291359		0.1752		0.525642		0.348928		1.66029		1.37701		3.45774		2.67112		6.25782		6.23582		10.9791		10.7817		17.0713		16.912		16.7739		16.912		10.2372		10.8028		5.94331		6.23583		3.26408		2.67112		1.7172		1.37701		0.523445
109.14	0.289604		0.174933		0.520775		0.348398		1.65853		1.37493		3.45599		2.66712		6.24435		6.22671		10.9649		10.7664		17.0422		16.8889		16.7456		16.8889		10.2277		10.7875		5.92513		6.22671		3.25762		2.66712		1.70373		1.37493		0.516991
109.24	0.287666		0.174667		0.51725		0.347868		1.65971		1.37286		3.45716		2.66313		6.2338		6.2176		10.9543		10.7511		17.0239		16.8658		16.7234		16.8658		10.2171		10.7722		5.91148		6.2176		3.25178		2.66313		1.71662		1.37286		0.515846
109.34	0.281791		0.174402		0.516075		0.34734		1.65383		1.37079		3.45599		2.65915		6.22482		6.20852		10.9453		10.7359		16.9993		16.8427		16.7027		16.8427		10.2081		10.7569		5.9103		6.20852		3.23888		2.65915		1.71545		1.37079		0.521691
109.44	0.27906		0.174137		0.508644		0.346813		1.64408		1.36872		3.45325		2.65517		6.20567		6.19945		10.9231		10.7207		16.977		16.8197		16.6804		16.8197		10.1937		10.7416		5.89585		6.19945		3.23615		2.65517		1.701		1.36872		0.530678
109.54	0.274956		0.173872		0.49752		0.346286		1.62514		1.36666		3.43743		2.6512		6.18673		6.19041		10.9025		10.7055		16.9534		16.7967		16.6568		16.7967		10.17		10.7264		5.88393		6.19041		3.23205		2.6512		1.69689		1.36666		0.521873
109.64	0.274163		0.173608		0.509239		0.345761		1.62435		1.3646		3.44134		2.64724		6.19534		6.18138		10.8846		10.6904		16.933		16.7737		16.6411		16.7737		10.1739		10.7112		5.88473		6.18138		3.22503		2.64724		1.7008		1.3646		0.518761
109.74	0.281792		0.173345		0.512169		0.345237		1.62728		1.36255		3.43645		2.64329		6.19357		6.17236		10.8781		10.6752		16.8977		16.7509		16.6245		16.7509		10.1652		10.6961		5.88296		6.17237		3.22637		2.64329		1.70373		1.36255		0.52169
109.84	0.278678		0.173082		0.512169		0.344715		1.62258		1.3605		3.43645		2.63935		6.19357		6.16337		10.8516		10.6601		16.8899		16.728		16.605		16.728		10.1542		10.6809		5.87124		6.16337		3.22796		2.63935		1.70373		1.3605		0.52169
109.94	0.269295		0.17282		0.507484		0.344193		1.59916		1.35845		3.43177		2.63541		6.17637		6.15439		10.8391		10.6451		16.8657		16.7052		16.5808		16.7052		10.1253		10.6658		5.86186		6.15439		3.21858		2.63541		1.69904		1.35845		0.513893
110.04	0.273979		0.172558		0.507469		0.343672		1.60384		1.35641		3.42474		2.63148		6.1592		6.14543		10.8289		10.63		16.8508		16.6824		16.5542		16.6824		10.1183		10.6508		5.83999		6.14544		3.21154		2.63148		1.69201		1.35641		0.513878
110.14	0.268105		0.172297		0.499276		0.343152		1.60267		1.35437		3.42356		2.62756		6.14552		6.13649		10.8035		10.615		16.8184		16.6597		16.5413		16.6597		10.1093		10.6357		5.83881		6.13649		3.21037		2.62756		1.69083		1.35437		0.520516
110.24	0.270073		0.172036		0.50045		0.342633		1.60384		1.35234		3.42474		2.62365		6.14669		6.12757		10.7969		10.6		16.7953		16.637		16.523		16.637		10.094		10.6207		5.83218		6.12757		3.21154		2.62365		1.68731		1.35234		0.52169
110.34	0.26812		0.171776		0.498497		0.342116		1.59878		1.35031		3.41497		2.61975		6.13302		6.11867		10.7785		10.5851		16.7668		16.6144		16.5015		16.6144		10.0773		10.6057		5.8185		6.11866		3.20959		2.61975		1.67834		1.35031		0.519737
110.44	0.26812		0.171516		0.495384		0.341599		1.59408		1.34828		3.41497		2.61585		6.1213		6.10978		10.7598		10.5702		16.7442		16.5918		16.4702		16.5918		10.0538		10.5908		5.8185		6.10978		3.19787		2.61585		1.67834		1.34828		0.519737
110.54	0.279839		0.171257		0.502403		0.341084		1.58627		1.34626		3.40325		2.61196		6.11349		6.1009		10.7403		10.5553		16.7161		16.5692		16.4476		16.5692		10.046		10.5758		5.81539		6.1009		3.19787		2.61196		1.67834		1.34626		0.519737
110.64	0.282189		0.170998		0.493034		0.340569		1.58862		1.34425		3.4056		2.60808		6.10412		6.09205		10.7348		10.5404		16.6989		16.5467		16.4374		16.5467		10.0366		10.5609		5.80132		6.09205		3.19552		2.60808		1.67287		1.34425		0.533806
110.74	0.281776		0.17074		0.509041		0.340056		1.5929		1.34223		3.40989		2.60421		6.10059		6.08321		10.7196		10.5256		16.6836		16.5242		16.4222		16.5242		10.03		10.5461		5.7978		6.08322		3.19279		2.60421		1.67716		1.34223		0.521675
110.84	0.28141		0.170483		0.499275		0.339544		1.59486		1.34022		3.41184		2.60034		6.09083		6.0744		10.7098		10.5108		16.6543		16.5018		16.4077		16.5018		10.0077		10.5312		5.79505		6.0744		3.19474		2.60034		1.676		1.34022		0.516609
110.94	0.286674		0.170226		0.509239		0.339032		1.5884		1.33822		3.40227		2.59648		6.08907		6.06559		10.6916		10.496		16.633		16.4794		16.3763		16.4794		9.98955		10.5164		5.79098		6.06559		3.18987		2.59648		1.66955		1.33822		0.514854
111.04	0.283745		0.169969		0.50631		0.338522		1.57845		1.33622		3.39465		2.59263		6.06661		6.05681		10.6739		10.4812		16.6059		16.457		16.3374		16.457		9.96789		10.5016		5.77865		6.05681		3.17443		2.59263		1.66662		1.33622		0.511925
111.14	0.278267		0.169713		0.500832		0.338013		1.57767		1.33422		3.38685		2.58879		6.06583		6.04804		10.6535		10.4665		16.5786		16.4347		16.3171		16.4347		9.9593		10.4868		5.76304		6.04804		3.17365		2.58879		1.66584		1.33422		0.511147
111.24	0.268318		0.169458		0.490883		0.337504		1.57475		1.33223		3.38392		2.58496		6.05119		6.03929		10.6506		10.4518		16.553		16.4124		16.2947		16.4124		9.93684		10.4721		5.74839		6.03929		3.16602		2.58496		1.64649		1.33223		0.508217
111.34	0.272621		0.169203		0.490486		0.336997		1.57435		1.33024		3.3718		2.58113		6.04298		6.03056		10.6307		10.4371		16.5166		16.3902		16.2747		16.3902		9.92002		10.4574		5.74488		6.03056		3.15861		2.58113		1.65079		1.33024		0.504707
111.44	0.276894		0.168948		0.489326		0.336491		1.5763		1.32826		3.37376		2.57731		6.03321		6.02184		10.6209		10.4225		16.4991		16.368		16.2571		16.368		9.89542		10.4427		5.74213		6.02184		3.16056		2.57731		1.64103		1.32826		0.513679
111.54	0.269875		0.168695		0.492439		0.335986		1.5763		1.32628		3.37376		2.5735		6.03321		6.01315		10.6131		10.4079		16.4795		16.3458		16.2376		16.3458		9.89542		10.4281		5.73743		6.01315		3.14884		2.5735		1.65275		1.32628		0.51368
111.64	0.271049		0.168441		0.493614		0.335482		1.56264		1.3243		3.36321		2.56969		6.02187		6.00446		10.5908		10.3933		16.4612		16.3237		16.2075		16.3237		9.87707		10.4135		5.72378		6.00446		3.15002		2.56969		1.6375		1.3243		0.514854
111.74	0.269112		0.168188		0.494789		0.334979		1.55912		1.32233		3.36439		2.5659		6.01603		5.9958		10.5725		10.3787		16.4428		16.3017		16.1892		16.3017		9.86341		10.3989		5.72495		5.9958		3.14649		2.5659		1.63636		1.32233		0.504311
111.84	0.273979		0.167936		0.496544		0.334477		1.56087		1.32036		3.35833		2.56211		6.00607		5.98715		10.5664		10.3642		16.4203		16.2796		16.1745		16.2796		9.85265		10.3843		5.71029		5.98715		3.13341		2.56211		1.63732		1.32036		0.506065
111.94	0.270073		0.167684		0.484825		0.333976		1.54916		1.3184		3.35131		2.55833		6.00216		5.97852		10.5399		10.3497		16.3899		16.2576		16.1558		16.2576		9.83703		10.3698		5.69936		5.97852		3.12951		2.55833		1.62872		1.3184		0.497459
112.04	0.272026		0.167433		0.486778		0.333476		1.54641		1.31644		3.34856		2.55455		5.9963		5.96991		10.5176		10.3352		16.3606		16.2357		16.1265		16.2357		9.83117		10.3553		5.68649		5.96991		3.12835		2.55455		1.62365		1.31643		0.492393
112.14	0.282189		0.167182		0.485222		0.332977		1.53783		1.31448		3.33529		2.55079		5.97991		5.96131		10.5043		10.3208		16.3473		16.2138		16.1054		16.2138		9.81319		10.3408		5.67242		5.96131		3.11037		2.55079		1.62209		1.31448		0.490837
112.24	0.284523		0.166932		0.487556		0.332479		1.54017		1.31253		3.34934		2.54703		5.97755		5.95273		10.4902		10.3063		16.3223		16.1919		16.0882		16.1919		9.78898		10.3263		5.67475		5.95273		3.11271		2.54703		1.62443		1.31253		0.485359
112.34	0.281014		0.166682		0.479347		0.331982		1.53666		1.31058		3.33411		2.54328		5.95451		5.94416		10.4688		10.2919		16.2993		16.1701		16.0613		16.1701		9.77766		10.3119		5.66654		5.94416		3.1092		2.54328		1.61781		1.31058		0.486549
112.44	0.282768		0.166432		0.474083		0.331486		1.53841		1.30863		3.33587		2.53953		5.95626		5.93562		10.4541		10.2776		16.2862		16.1483		16.0357		16.1483		9.76769		10.2975		5.66128		5.93562		3.09844		2.53953		1.61486		1.30863		0.483604
112.54	0.282768		0.166184		0.474083		0.330991		1.53841		1.30669		3.33117		2.5358		5.95156		5.92709		10.4377		10.2632		16.2502		16.1265		16.0161		16.1265		9.74816		10.2831		5.64645		5.92709		3.09142		2.5358		1.61486		1.30669		0.483604
112.64	0.281013		0.165935		0.472328		0.330497		1.52494		1.30475		3.3224		2.53207		5.93107		5.91857		10.4328		10.2489		16.229		16.1048		15.9949		16.1048		9.73158		10.2688		5.63999		5.91857		3.07795		2.53207		1.61311		1.30475		0.48185
112.74	0.280617		0.165688		0.479744		0.330004		1.52454		1.30282		3.322		2.52835		5.92286		5.91007		10.4293		10.2346		16.2043		16.0831		15.971		16.0831		9.71867		10.2545		5.63178		5.91008		3.07755		2.52835		1.61271		1.30282		0.476753
112.84	0.283745		0.16544		0.482872		0.329512		1.52767		1.30089		3.32201		2.52463		5.92599		5.90159		10.416		10.2204		16.1809		16.0615		15.9468		16.0615		9.71008		10.2402		5.62319		5.90159		3.07757		2.52463		1.61584		1.30089		0.472862
112.94	0.286675		0.165193		0.485802		0.329021		1.5306		1.29897		3.31243		2.52093		5.91409		5.89313		10.3994		10.2061		16.1643		16.0399		15.9302		16.0399		9.70049		10.2259		5.62612		5.89313		3.06799		2.52093		1.61877		1.29897		0.475792
113.04	0.287453		0.164947		0.48658		0.328531		1.52668		1.29704		3.31321		2.51723		5.90235		5.88468		10.4002		10.1919		16.1424		16.0183		15.9193		16.0183		9.68253		10.2117		5.6222		5.88468		3.05704		2.51723		1.61954		1.29704		0.47187
113.14	0.280021		0.164701		0.483848		0.328042		1.51693		1.29513		3.29876		2.51354		5.8879		5.87625		10.378		10.1778		16.1155		15.9968		15.8853		15.9968		9.66027		10.1974		5.60464		5.87625		3.05431		2.51354		1.61681		1.29513		0.46212
113.24	0.273003		0.164456		0.480736		0.327554		1.51693		1.29321		3.29876		2.50985		5.88009		5.86783		10.3615		10.1636		16.0795		15.9753		15.8657		15.9753		9.64544		10.1833		5.59292		5.86783		3.05431		2.50985		1.61211		1.29321		0.46212
113.34	0.271248		0.164211		0.474281		0.327067		1.51517		1.2913		3.2923		2.50618		5.87363		5.85944		10.3332		10.1495		16.0512		15.9539		15.8413		15.9539		9.63117		10.1691		5.59116		5.85944		3.05256		2.50618		1.60334		1.2913		0.457253
113.44	0.271248		0.163967		0.469582		0.326581		1.51517		1.2894		3.28529		2.50251		5.8549		5.85105		10.3332		10.1354		16.0317		15.9325		15.8171		15.9325		9.61475		10.155		5.59116		5.85105		3.05256		2.50251		1.60334		1.2894		0.452553
113.54	0.283546		0.163723		0.474861		0.326096		1.50483		1.28749		3.27494		2.49884		5.84766		5.84269		10.3143		10.1213		16.0127		15.9111		15.8013		15.9111		9.58878		10.1409		5.58393		5.84269		3.04844		2.49884		1.60392		1.28749		0.453133
113.64	0.282387		0.16348		0.476814		0.325612		1.50208		1.2856		3.26048		2.49519		5.84962		5.83434		10.3045		10.1073		15.9912		15.8898		15.7962		15.8898		9.58292		10.1268		5.57417		5.83434		3.03165		2.49519		1.60587		1.2856		0.455086
113.74	0.276711		0.163237		0.472725		0.325128		1.50111		1.2837		3.2548		2.49154		5.83692		5.826		10.2926		10.0932		15.9629		15.8685		15.7757		15.8685		9.57023		10.1127		5.56147		5.826		3.03068		2.49154		1.60178		1.2837		0.454109
113.84	0.281411		0.162995		0.472725		0.324646		1.50581		1.28181		3.25248		2.4879		5.84162		5.81768		10.2809		10.0792		15.9481		15.8473		15.7531		15.8473		9.55851		10.0987		5.55524		5.81768		3.03538		2.4879		1.60178		1.28181		0.454109
113.94	0.285896		0.162753		0.472511		0.324165		1.51029		1.27992		3.25697		2.48426		5.83439		5.80938		10.2776		10.0653		15.9331		15.8261		15.7341		15.8261		9.54505		10.0847		5.55503		5.80938		3.03205		2.48426		1.60627		1.27992		0.451576
114.04	0.287651		0.162511		0.467247		0.323685		1.50735		1.27804		3.25872		2.48064		5.82363		5.80109		10.2676		10.0513		15.9067		15.8049		15.7132		15.8049		9.53039		10.0707		5.54507		5.8011		3.03069		2.48064		1.60802		1.27804		0.453331
114.14	0.2855		0.16227		0.465096		0.323205		1.49818		1.27616		3.25187		2.47702		5.80274		5.79283		10.2459		10.0374		15.878		15.7838		15.6868		15.7838		9.52042		10.0568		5.53822		5.79282		3.02384		2.47702		1.60117		1.27616		0.448067
114.24	0.280022		0.16203		0.459618		0.322727		1.4974		1.27428		3.23235		2.47341		5.80196		5.78457		10.2209		10.0235		15.8577		15.7627		15.6665		15.7627		9.50323		10.0429		5.52261		5.78457		3.01836		2.47341		1.59338		1.27428		0.442589
114.34	0.273583		0.16179		0.453178		0.32225		1.50268		1.27241		3.23293		2.4698		5.79162		5.77633		10.2028		10.0097		15.8239		15.7416		15.6429		15.7416		9.47726		10.029		5.52319		5.77633		3.01193		2.4698		1.59396		1.27241		0.443169
114.44	0.278084		0.16155		0.462379		0.321773		1.50248		1.27054		3.23743		2.4662		5.79142		5.76811		10.1994		9.99582		15.8159		15.7206		15.6208		15.7206		9.47395		10.0151		5.51286		5.76811		3.01643		2.4662		1.59846		1.27054		0.44767
114.54	0.285896		0.161312		0.45768		0.321298		1.50248		1.26868		3.22651		2.46261		5.7797		5.7599		10.1846		9.98201		15.7846		15.6996		15.6013		15.6996		9.46223		10.0013		5.50816		5.7599		3.00159		2.46261		1.59846		1.26868		0.44297
114.64	0.287651		0.161073		0.459435		0.320823		1.49953		1.26682		3.22356		2.45903		5.78146		5.75171		10.1739		9.96822		15.7668		15.6787		15.5835		15.6787		9.46087		9.98743		5.50991		5.75171		2.99865		2.45903		1.60021		1.26682		0.449425
114.74	0.286674		0.160835		0.458458		0.32035		1.48373		1.26496		3.22259		2.45545		5.76797		5.74354		10.1612		9.95446		15.7463		15.6577		15.556		15.6577		9.43566		9.97364		5.50423		5.74354		2.99297		2.45545		1.59924		1.26496		0.448448
114.84	0.284737		0.160597		0.454933		0.319877		1.4849		1.2631		3.22376		2.45188		5.76212		5.73538		10.1428		9.94073		15.7233		15.6369		15.5329		15.6369		9.42512		9.95988		5.49058		5.73538		2.98713		2.45188		1.5973		1.2631		0.44651
114.94	0.283745		0.16036		0.451622		0.319405		1.48861		1.26125		3.22747		2.44832		5.75411		5.72724		10.1223		9.92702		15.7004		15.616		15.5171		15.616		9.41631		9.94613		5.48257		5.72723		2.99084		2.44832		1.59631		1.26125		0.445518
115.04	0.28022		0.160124		0.461403		0.318935		1.48978		1.25941		3.21693		2.44476		5.75529		5.71911		10.1047		9.91333		15.679		15.5952		15.5058		15.5952		9.39875		9.93242		5.48374		5.71911		2.99201		2.44476		1.59748		1.25941		0.441994
115.14	0.289604		0.159888		0.461387		0.318465		1.50228		1.25757		3.21691		2.44121		5.73733		5.711		10.0899		9.89967		15.6672		15.5745		15.4839		15.5745		9.39251		9.91873		5.48061		5.71099		2.98888		2.44121		1.60216		1.25757		0.439659
115.24	0.291954		0.159652		0.463737		0.317996		1.50463		1.25573		3.20913		2.43767		5.74279		5.7029		10.0844		9.88604		15.6383		15.5538		15.4628		15.5538		9.37844		9.90507		5.47826		5.7029		2.98653		2.43767		1.60452		1.25573		0.442009
115.34	0.292534		0.159417		0.459617		0.317528		1.5021		1.25389		3.1972		2.43414		5.73086		5.69482		10.0733		9.87243		15.6194		15.5331		15.4556		15.5331		9.3626		9.89143		5.45699		5.69482		2.96838		2.43414		1.58868		1.25389		0.439476
115.44	0.29702		0.159182		0.457084		0.317061		1.50188		1.25206		3.20168		2.43061		5.71661		5.68675		10.0535		9.85885		15.5996		15.5124		15.4374		15.5124		9.35226		9.87781		5.45678		5.68675		2.96975		2.43061		1.58614		1.25206		0.439262
115.54	0.296242		0.158948		0.456306		0.316595		1.49641		1.25023		3.2009		2.42709		5.71583		5.6787		10.0457		9.84529		15.5723		15.4918		15.4124		15.4918		9.33665		9.86422		5.44428		5.6787		2.96427		2.42709		1.58537		1.25023		0.433784
115.64	0.302116		0.158714		0.462181		0.31613		1.49056		1.24841		3.19738		2.42358		5.70608		5.67067		10.0274		9.83176		15.5539		15.4712		15.3894		15.4712		9.32531		9.85066		5.43764		5.67067		2.96075		2.42358		1.58184		1.24841		0.42794
115.74	0.298775		0.158481		0.455727		0.315666		1.48881		1.24658		3.18861		2.42007		5.69962		5.66265		10.0139		9.81825		15.5178		15.4507		15.3689		15.4507		9.31184		9.83712		5.43589		5.66265		2.95197		2.42007		1.57307		1.24658		0.426186
115.84	0.300362		0.158248		0.451027		0.315202		1.48881		1.24477		3.18861		2.41657		5.69962		5.65464		10.0061		9.80477		15.4889		15.4302		15.3493		15.4302		9.30714		9.82361		5.41947		5.65464		2.95197		2.41657		1.57307		1.24477		0.421486
115.94	0.300546		0.158015		0.445778		0.31474		1.49058		1.24295		3.19038		2.41307		5.69981		5.64665		9.99925		9.79131		15.4672		15.4097		15.33		15.4097		9.29719		9.81012		5.41734		5.64665		2.95374		2.41307		1.57484		1.24295		0.419349
116.04	0.302483		0.157783		0.447716		0.314278		1.49252		1.24114		3.18761		2.40959		5.68771		5.63868		9.99807		9.77788		15.4543		15.3893		15.307		15.3893		9.29211		9.79666		5.41305		5.63868		2.94787		2.40959		1.57677		1.24114		0.425987
116.14	0.295067		0.157552		0.454338		0.313818		1.49212		1.23934		3.16848		2.40611		5.68261		5.63072		9.98596		9.76447		15.4344		15.3689		15.2784		15.3689		9.2792		9.78322		5.39623		5.63072		2.94277		2.40611		1.57638		1.23934		0.434196
116.24	0.311485		0.157321		0.452019		0.313358		1.49212		1.23753		3.17318		2.40263		5.67248		5.62278		9.98754		9.75109		15.4274		15.3486		15.2636		15.3486		9.26516		9.76981		5.40093		5.62278		2.94045		2.40263		1.57638		1.23753		0.434196
116.34	0.306192		0.15709		0.451424		0.3129		1.48451		1.23573		3.16947		2.39917		5.66877		5.61485		9.97443		9.73773		15.4026		15.3282		15.2435		15.3282		9.24503		9.75642		5.39564		5.61485		2.93675		2.39917		1.56876		1.23573		0.428902
116.44	0.303475		0.15686		0.451027		0.312442		1.50053		1.23394		3.16438		2.39571		5.65665		5.60694		9.96232		9.7244		15.3803		15.308		15.2235		15.308		9.24622		9.74306		5.38511		5.60694		2.93635		2.39571		1.56995		1.23394		0.426185
116.54	0.307381		0.156631		0.447914		0.311985		1.49973		1.23214		3.16126		2.39226		5.65586		5.59904		9.94749		9.71109		15.3499		15.2877		15.2009		15.2877		9.23371		9.72972		5.3773		5.59904		2.94025		2.39226		1.56916		1.23214		0.434792
116.64	0.293527		0.156401		0.445778		0.311529		1.49369		1.23036		3.15443		2.38881		5.64201		5.59116		9.94065		9.6978		15.3266		15.2675		15.1792		15.2675		9.22688		9.7164		5.37516		5.59115		2.94123		2.38881		1.57014		1.23036		0.431069
116.74	0.292336		0.156173		0.444588		0.311074		1.49409		1.22857		3.15794		2.38537		5.6424		5.58329		9.93244		9.68455		15.3059		15.2473		15.1585		15.2473		9.20615		9.70311		5.36927		5.58329		2.94004		2.38537		1.56895		1.22857		0.429878
116.84	0.295265		0.155944		0.447518		0.31062		1.49232		1.22679		3.15617		2.38194		5.62891		5.57543		9.92445		9.67131		15.287		15.2272		15.1497		15.2272		9.19035		9.68985		5.35346		5.57543		2.93595		2.38194		1.56486		1.22679		0.437508
116.94	0.30465		0.155717		0.445183		0.310166		1.4931		1.22501		3.13198		2.37851		5.61486		5.5676		9.90569		9.6581		15.2604		15.2071		15.1232		15.2071		9.1802		9.67661		5.34332		5.5676		2.93362		2.37851		1.56252		1.22501		0.43206
117.04	0.305412		0.155489		0.445946		0.309714		1.48373		1.22323		3.13274		2.37509		5.60781		5.55977		9.90334		9.64491		15.2463		15.187		15.1021		15.187		9.17083		9.66339		5.34408		5.55977		2.92425		2.37509		1.56487		1.22323		0.432823
117.14	0.301323		0.155262		0.441856		0.309262		1.48354		1.22146		3.13567		2.37168		5.60372		5.55196		9.88985		9.63175		15.2297		15.167		15.0855		15.167		9.15734		9.6502		5.32827		5.55196		2.92248		2.37168		1.5631		1.22146		0.431053
117.24	0.298988		0.155036		0.439522		0.308812		1.48743		1.21969		3.12394		2.36827		5.6045		5.54417		9.87189		9.61861		15.2063		15.147		15.0745		15.147		9.15031		9.63703		5.31812		5.54417		2.91856		2.36827		1.55918		1.21969		0.424812
117.34	0.298394		0.15481		0.450645		0.308362		1.48684		1.21793		3.12103		2.36487		5.59377		5.53639		9.85647		9.6055		15.1916		15.127		15.0591		15.127		9.14269		9.62389		5.31753		5.53639		2.91564		2.36487		1.55627		1.21793		0.428917
117.44	0.297997		0.154584		0.454948		0.307913		1.48412		1.21617		3.12533		2.36148		5.58556		5.52863		9.84985		9.59241		15.1686		15.1071		15.0525		15.1071		9.13448		9.61077		5.32183		5.52863		2.91995		2.36148		1.56057		1.21617		0.43322
117.54	0.294487		0.154359		0.453758		0.307465		1.48763		1.21441		3.11401		2.3581		5.58907		5.52088		9.83694		9.57934		15.1573		15.0872		15.0279		15.0872		9.11926		9.59767		5.31362		5.52088		2.91875		2.3581		1.56097		1.21441		0.441429
117.64	0.294488		0.154134		0.446739		0.307018		1.48452		1.21266		3.10931		2.35472		5.58907		5.51314		9.83224		9.5663		15.1283		15.0673		15.0083		15.0673		9.09972		9.5846		5.30581		5.51314		2.90862		2.35472		1.55627		1.21266		0.436729
117.74	0.29937		0.15391		0.448509		0.306572		1.4847		1.21091		3.10949		2.35134		5.57754		5.50542		9.82229		9.55328		15.1067		15.0475		15.0007		15.0475		9.09289		9.57155		5.29897		5.50542		2.89709		2.35134		1.56115		1.21091		0.436913
117.84	0.300362		0.153686		0.447914		0.306126		1.48411		1.20916		3.10658		2.34798		5.57462		5.49772		9.81467		9.54029		15.0913		15.0277		14.9861		15.0277		9.08607		9.55853		5.30308		5.49772		2.89649		2.34798		1.56055		1.20916		0.433998
117.94	0.298194		0.153463		0.45826		0.305682		1.47962		1.20741		3.10911		2.34462		5.56934		5.49003		9.79456		9.52732		15.0743		15.008		14.966		15.008		9.0839		9.54553		5.2978		5.49003		2.89201		2.34462		1.55607		1.20741		0.436531
118.04	0.290764		0.15324		0.455528		0.305238		1.47689		1.20567		3.09466		2.34126		5.55489		5.48235		9.77541		9.51437		15.0489		14.9883		14.939		14.9883		9.06945		9.53255		5.28335		5.48235		2.88927		2.34126		1.55334		1.20567		0.4338
118.14	0.283746		0.153017		0.450828		0.304796		1.47219		1.20394		3.09466		2.33792		5.54397		5.47469		9.7629		9.50145		15.0207		14.9686		14.9195		14.9686		9.04522		9.5196		5.28335		5.47469		2.88616		2.33792		1.54864		1.20394		0.4338
118.24	0.287666		0.152795		0.450844		0.304354		1.46909		1.2022		3.09077		2.33458		5.5463		5.46704		9.76292		9.48855		15.0082		14.9489		14.9023		14.9489		9.03742		9.50667		5.27396		5.46704		2.8885		2.33458		1.54865		1.2022		0.447853
118.34	0.282967		0.152574		0.446144		0.303913		1.46439		1.20047		3.08137		2.33124		5.53458		5.45941		9.74339		9.47567		15.0004		14.9293		14.8757		14.9293		9.0257		9.49377		5.25913		5.45941		2.87598		2.33124		1.54865		1.20047		0.440834
118.44	0.284722		0.152352		0.44088		0.303473		1.46615		1.19874		3.0761		2.32791		5.53634		5.45179		9.73342		9.46282		14.978		14.9097		14.8657		14.9097		9.01965		9.48089		5.26089		5.45179		2.87072		2.32791		1.55041		1.19874		0.442589
118.54	0.286278		0.152132		0.442436		0.303033		1.46301		1.19702		3.07766		2.32459		5.52618		5.44419		9.72247		9.44999		14.9608		14.8902		14.8478		14.8902		8.99776		9.46803		5.24761		5.44419		2.87228		2.32459		1.54885		1.19702		0.444145
118.64	0.285103		0.151911		0.445961		0.302595		1.45951		1.1953		3.06947		2.32128		5.5297		5.4366		9.70725		9.43718		14.9448		14.8707		14.8153		14.8707		8.99348		9.45519		5.23862		5.4366		2.87269		2.32128		1.54768		1.1953		0.44767
118.74	0.281013		0.151692		0.445778		0.302158		1.45933		1.19358		3.0724		2.31797		5.53263		5.42902		9.70237		9.4244		14.9235		14.8512		14.7917		14.8512		8.97376		9.44238		5.22984		5.42902		2.86622		2.31797		1.55061		1.19358		0.458412
118.84	0.278068		0.151472		0.442833		0.301721		1.45638		1.19187		3.06634		2.31467		5.52187		5.42146		9.68929		9.41164		14.8987		14.8318		14.7857		14.8318		8.97082		9.4296		5.23159		5.42146		2.86095		2.31467		1.53985		1.19187		0.457054
118.94	0.266945		0.151253		0.438728		0.301285		1.45228		1.19016		3.06223		2.31137		5.51075		5.41391		9.66877		9.39891		14.8719		14.8123		14.7472		14.8123		8.95029		9.41683		5.21497		5.41391		2.85685		2.31137		1.52872		1.19016		0.44825
119.04	0.276711		0.151034		0.440681		0.30085		1.45423		1.18845		3.06419		2.30808		5.50098		5.40638		9.65821		9.3862		14.8496		14.793		14.7327		14.793		8.93742		9.40409		5.20991		5.40638		2.8541		2.30808		1.53068		1.18845		0.450203
119.14	0.271844		0.150816		0.438927		0.300416		1.45248		1.18675		3.06243		2.3048		5.49923		5.39886		9.64242		9.37351		14.8245		14.7736		14.7114		14.7736		8.91613		9.39137		5.19643		5.39886		2.83361		2.3048		1.52581		1.18675		0.448448
119.24	0.261681		0.150598		0.441277		0.299983		1.45483		1.18505		3.04995		2.30152		5.49847		5.39136		9.63927		9.36084		14.8026		14.7543		14.706		14.7543		8.90676		9.37868		5.19878		5.39136		2.83596		2.30152		1.52346		1.18505		0.450798
119.34	0.273002		0.150381		0.444786		0.29955		1.45364		1.18335		3.05187		2.29825		5.49258		5.38387		9.62405		9.3482		14.7913		14.7351		14.6782		14.7351		8.89385		9.36601		5.20229		5.38387		2.83947		2.29825		1.52697		1.18335		0.466026
119.44	0.269295		0.150164		0.441078		0.299119		1.44291		1.18166		3.04975		2.29499		5.48185		5.37639		9.61723		9.33557		14.7727		14.7158		14.655		14.7158		8.88001		9.35336		5.19077		5.37639		2.83576		2.29499		1.52326		1.18166		0.4459
119.54	0.271828		0.149948		0.443611		0.298688		1.44544		1.17997		3.04288		2.29173		5.46485		5.36893		9.59553		9.32298		14.751		14.6966		14.638		14.6966		8.87315		9.34073		5.19331		5.36893		2.83518		2.29173		1.51408		1.17997		0.453133
119.64	0.271049		0.149732		0.442833		0.298258		1.44466		1.17828		3.03509		2.28848		5.46407		5.36148		9.59475		9.3104		14.7307		14.6774		14.6255		14.6774		8.86535		9.32813		5.18081		5.36148		2.8297		2.28848		1.5086		1.17828		0.449242
119.74	0.263237		0.149516		0.457664		0.297829		1.44466		1.1766		3.03509		2.28523		5.46407		5.35404		9.58303		9.29785		14.7112		14.6583		14.606		14.6583		8.84582		9.31555		5.16909		5.35405		2.82189		2.28523		1.50158		1.17659		0.444542
119.84	0.271049		0.149301		0.462364		0.297401		1.43685		1.17491		3.02727		2.28199		5.45235		5.34662		9.57052		9.28532		14.6995		14.6392		14.5982		14.6392		8.838		9.30299		5.16598		5.34662		2.82189		2.28199		1.50158		1.17491		0.444542
119.94	0.266167		0.149086		0.44265		0.296973		1.43197		1.17324		3.02239		2.27876		5.43966		5.33922		9.55862		9.27282		14.6672		14.6201		14.5816		14.6201		8.8214		9.29046		5.14858		5.33922		2.81231		2.27876		1.4967		1.17324		0.434959
120.04	0.264992		0.148872		0.448494		0.296547		1.42768		1.17156		3.0048		2.27553		5.43848		5.33182		9.53791		9.26033		14.6379		14.6011		14.5609		14.6011		8.80851		9.27795		5.13569		5.33182		2.80412		2.27553		1.49552		1.17156		0.426765
120.14	0.266167		0.148658		0.449669		0.296121		1.42416		1.16989		3.00365		2.27231		5.42794		5.32445		9.53909		9.24787		14.6243		14.5821		14.5425		14.5821		8.80187		9.26546		5.13686		5.32444		2.80529		2.27231		1.4967		1.16989		0.42794
120.24	0.26812		0.148444		0.454735		0.295696		1.42611		1.16822		3.01263		2.2691		5.42208		5.31708		9.52932		9.23543		14.6067		14.5631		14.5327		14.5631		8.78429		9.25299		5.131		5.31708		2.80724		2.2691		1.49865		1.16822		0.429893
120.34	0.268119		0.148231		0.456321		0.295272		1.42611		1.16656		3.00481		2.26589		5.42208		5.30973		9.50979		9.22302		14.595		14.5442		14.5015		14.5442		8.78429		9.24055		5.11929		5.30973		2.79552		2.26589		1.49554		1.16656		0.429893
120.44	0.27221		0.148018		0.451806		0.294849		1.42318		1.1649		2.99719		2.26269		5.41915		5.30239		9.49905		9.21062		14.5725		14.5252		14.4907		14.5252		8.76653		9.22813		5.10854		5.30239		2.78948		2.26269		1.48791		1.1649		0.426964
120.54	0.253471		0.147806		0.453392		0.294426		1.42318		1.16324		2.97845		2.25949		5.40743		5.29507		9.48733		9.19825		14.553		14.5064		14.4712		14.5064		8.75402		9.21573		5.09682		5.29507		2.7879		2.25949		1.48791		1.16324		0.431664
120.64	0.254646		0.147594		0.45768		0.294005		1.42435		1.16158		2.97962		2.2563		5.40861		5.28776		9.47367		9.1859		14.5346		14.4875		14.4529		14.4875		8.74348		9.20335		5.0933		5.28776		2.78596		2.2563		1.4922		1.16158		0.439857
120.74	0.251534		0.147383		0.45768		0.293584		1.42435		1.15993		2.97651		2.25312		5.40079		5.28046		9.46116		9.17358		14.5229		14.4687		14.4333		14.4687		8.72395		9.191		5.07456		5.28046		2.78596		2.25312		1.49689		1.15993		0.439857
120.84	0.250739		0.147171		0.461586		0.293164		1.42826		1.15828		2.964		2.24994		5.39298		5.27318		9.44553		9.16127		14.5073		14.4499		14.406		14.4499		8.71613		9.17867		5.08317		5.27318		2.78986		2.24994		1.49769		1.15828		0.443763
120.94	0.24839		0.146961		0.459236		0.292744		1.42591		1.15664		2.96165		2.24677		5.39063		5.26591		9.44318		9.14899		14.4823		14.4312		14.3841		14.4312		8.70597		9.16636		5.07533		5.2659		2.77268		2.24677		1.49064		1.15664		0.441414
121.04	0.259529		0.14675		0.458656		0.292326		1.42533		1.155		2.95325		2.2436		5.37052		5.25865		9.43089		9.13673		14.4575		14.4125		14.3718		14.4125		8.69367		9.15407		5.06773		5.25865		2.7674		2.2436		1.49006		1.155		0.440834
121.14	0.262459		0.146541		0.461586		0.291909		1.41184		1.15336		2.95618		2.24044		5.37345		5.25141		9.426		9.12449		14.4487		14.3938		14.3552		14.3938		8.68879		9.1418		5.05894		5.25141		2.77033		2.24044		1.48518		1.15336		0.427345
121.24	0.263039		0.146331		0.462166		0.291492		1.4054		1.15172		2.95676		2.23729		5.36231		5.24418		9.41486		9.11228		14.4414		14.3751		14.3316		14.3751		8.67765		9.12956		5.0517		5.24418		2.77402		2.23729		1.48106		1.15172		0.432625
121.34	0.261284		0.146122		0.460411		0.291076		1.40365		1.15009		2.95501		2.23414		5.36056		5.23696		9.4006		9.10008		14.4202		14.3565		14.3032		14.3565		8.66808		9.11734		5.04995		5.23696		2.77386		2.23414		1.47228		1.15009		0.43087
121.44	0.260109		0.145913		0.459236		0.290661		1.40717		1.14846		2.95383		2.231		5.35157		5.22976		9.38068		9.08791		14.3995		14.3379		14.2951		14.3379		8.65519		9.10514		5.03706		5.22976		2.76798		2.231		1.47111		1.14846		0.417976
[truncated: 3,145 more rows]

## Sheet: EDF4a-FC34
t [sec]	Cycle: 52 3_BB32.1 nM_Y		Fitted Cycle: 523_BB3 2.1 nM_Y		Cycle: 55 3_BB317 nM_Y		Fitted Cycle: 553_BB3 17 nM_Y		Cycle: 56 3_BB334 nM_Y		Fitted Cycle: 563_BB3 34 nM_Y		Cycle: 57 3_BB387.5 nM_Y		Fitted Cycle: 573_BB3 87.5 nM_Y		Cycle: 58 3_BB3175 nM_Y		Fitted Cycle: 583_BB3 175 nM_Y		Cycle: 59 3_BB3350 nM_Y		Fitted Cycle: 593_BB3 350 nM_Y		Cycle: 61 3_BB3350 nM_Y		Fitted Cycle: 613_BB3 350 nM_Y		Cycle: 62 3_BB3175 nM_Y		Fitted Cycle: 623_BB3 175 nM_Y		Cycle: 63 3_BB387.5 nM_Y		Fitted Cycle: 633_BB3 87.5 nM_Y		Cycle: 64 3_BB334 nM_Y		Fitted Cycle: 643_BB3 34 nM_Y		Cycle: 65 3_BB317 nM_Y		Fitted Cycle: 653_BB3 17 nM_Y		Cycle: 67 3_BB34.2 nM_Y		Fitted Cycle: 673_BB3 4.2 nM_Y		Cycle: 68 3_BB32.1 nM_Y
[truncated: 4,960 more rows]

[truncated: 8 more sheets: EDF4b-FC12, EDF4b-FC34, EDF4c-FC12, EDF4c-FC34, EDF4d-FC12, EDF4d-FC34, EDF4e-FC12, EDF4e-FC34]
