# Supplementary material for: Programmable DARPin-based receptors for the detection of thrombotic markers
Source: Nat Chem Biol. 2022 Aug 8;18(10):1125–34. doi: 10.1038/s41589-022-01095-3 (PMC9512699; doi:10.1038/s41589-022-01095-3)
Supplement: Source Data Extended Data Figure 5 — Source data. [file 41589_2022_1095_MOESM12_ESM.xlsx]

## Sheet: EDF5b
	B4		A7		A6		G1		scFv		RR120
uninduced	0.36	0.018	0.36	0.018	0.36	0.018	0.36	0.018	0.36	0.018	0.36	0.018
1 µg/mL	5.581	0.27905	1.487	0.07435	3.598	0.1799	0.3623	0.018115	0.6183	0.030915	0.002893	0.000145

## Sheet: EDF5c
	B4		B4 + scFv
uninduced	0.36	0.018	0.31	0.0155
1 µg/mL	5.581	0.27905	21.88	1.094

## Sheet: EDF5d
xFDPs [µg/mL]	B4		A7		A6		G1		scFv		RR120
0	0.35	0.02	0.26	0.04	0.32	0.03	0.32	0.023	0.37	0.05	0.41	0.07
1	5.581	0.27905	1.487	0.07435	3.598	0.1799	0.3623	0.018115	0.6183	0.030915	0.002893	0.000145
2.5	6.767	0.33835	1.789	0.08945	3.602	0.1801	0.5936	0.02968	0.6369	0.031845	0.00195	9.75e-05
10	7.137	0.35685	3.778	0.1889	3.866	0.1933	0.5994	0.02997	0.679	0.03395	0.00535	0.000268

## Sheet: EDF5e
xFDPs [µg/mL]	B4		B4 + scFv
0	0.36	0.018	0.31	0.0155
1	5.581	0.27905	21.88	1.094
2.5	6.767	0.33835	35.4	1.77
10	7.137	0.35685	35.6	1.78
