# Supplementary material for: Programmable DARPin-based receptors for the detection of thrombotic markers
Source: Nat Chem Biol. 2022 Aug 8;18(10):1125–34. doi: 10.1038/s41589-022-01095-3 (PMC9512699; doi:10.1038/s41589-022-01095-3)
Supplement: Source Data Extended Data Figure 7 — Source data. [file 41589_2022_1095_MOESM13_ESM.xlsx]

## Sheet: EDF7a
	Argatroban [µM]	B4			B4 + scFv			G1-B4			RR120
‘+ heparin	0	0.884419	1.33426	0.834567	1.3543	1.34163	0.963471	1.50676	1.7639	2.02197	0.885284	1.06033	1.07447
	0	11.3865	13.9892	10.9136	15.5447	17.0888	13.1391	20.4915	18.6856	24.0458	0.88447	1.06429	0.898815
	1	10.5892	14.8423	12.3225	7.23641	9.30889	12.4376	24.0022	20.1088	28.5089	0.884317	1.06353	1.17117
	5	4.90612	4.63885	4.62593	3.76049	4.15188	5.36608	14.1928	15.1026	22.2716	0.951211	0.891083	1.17982
	10	2.18078	2.07085	1.36748	2.30999	1.84474	1.69859	5.93562	5.88485	10.511	0.77978	1.0382	1.12839
	100	2.51616	1.55737	1.98356	1.85522	1.96321	1.88558	2.2582	1.69482	1.78914	1.21227	1.36793	1.78374

## Sheet: EDF7b
	Ximelagatran [µM]	B4			B4 + scFv			G1-B4			RR120
heparin	0	0.884419	1.33426	0.834567	1.3543	1.34163	0.963471	1.50676	1.7639	2.02197	0.885284	1.06033	1.07447
	0	11.3865	13.9892	10.9136	15.5447	17.0888	13.1391	20.4915	18.6856	24.0458	0.88447	1.06429	0.898815
	1	9.933	8.83763	7.14326	8.60622	8.6518	6.29247	17.4702	17.5533	24.3048	0.880706	1.01205	0.799975
	5	12.606	10.3454	6.92392	9.98779	9.0726	6.58278	17.78	17.3822	24.7289	0.838331	0.961995	0.767165
	10	11.1286	9.98357	7.72923	10.0359	11.8145	6.44462	16.5233	15.908	24.109	0.854101	0.93656	0.849269
	100	2.00493	2.27662	2.31004	1.67015	1.72652	1.98549	4.03208	3.92652	2.75622	1.01927	1.19599	1.20464
